# Supplementary material for: FungalTraits vs. FUNGuild: Comparison of Ecological Functional Assignments of Leaf- and Needle-Associated Fungi Across 12 Temperate Tree Species
Source: Microb Ecol. 2022 Feb 5;85(2):411–28. doi: 10.1007/s00248-022-01973-2 (PMC9958157; doi:10.1007/s00248-022-01973-2)
Supplement: Supplementary file 2 — Supplementary file2 (XLSX 751 KB) [file 248_2022_1973_MOESM2_ESM.xlsx]

## Sheet: TableS1
Table S1 Relative abundances (%) of fungal ASVs associated with leaves and needles of 12 temperate forest assigned functions by FUNGuild and FungalTraits																									FUNGuild							FungalTraits
	AH	BU	DG	EI	ES	FI	HBU	KB	KI	LA	LI	PA	taxonomy	repseq	Domain.mothur	Phylum.mothur	Class.mothur	Order.mothur	Family.mothur	Genus.mothur	Species.mothur	Taxon	Taxon Level	Trophic Mode	Orinigal Guild	Final Guild (considered confidence level)	Growth Morphology	Trait	Confidence Ranking	Notes	Citation/Source	primary lifestyle.FungalTraits	Secondary lifestyle.FungalTraits	Comment_on_lifestyle_template.FungalTraits	Endophytic interaction capability template.FungalTraits	Plant pathogenic capacity template.FungalTraits	Decay_substrate_template.FungalTraits	Decay_type_template.FungalTraits	Aquatic_habitat_template.FungalTraits	Animal_biotrophic_capacity_template.FungalTraits	Specific_hosts.FungalTraits	Growth_form_template.FungalTraits	Fruitbody_type_template.FungalTraits	Hymenium_type_template.FungalTraits	Ectomycorrhiza_exploration_type_template.FungalTraits	Ectomycorrhiza_lineage_template.FungalTraits	primary_photobiont.FungalTraits	secondary_photobiont.FungalTraits
ASV 002273	0	0	0	0	0	0	0	0	0.00364183	0	0	0	k__Fungi;p__Chytridiomycota;c__Spizellomycetes;o__Spizellomycetales;f__Powellomycetaceae;g__Powellomyces;s__Powellomyces_sp;	TTAAGTTCAGCGGGTTTTCTTGCTCGATTTCAGACCAAGTAATCAGAACACGCATCAAAGTAGACGCGCATCCTGTATAATTGATGGGGTGGATGACCCGATATCACACGTCCGAGTCACAAGAGAAATAGAAATCTGTTGCTCTTGTGTTCCCGGCATGGTTTACCGTGACACACACAATCAAATTAAAGCGGCTGCCCCGAAGGACAGTTCCCGCACACATCCAAGCCCCACACGGTCCGAAAACCGTATGGTTTTTGAGAGTTTAATGATTCTGAAACGAGCATGCTCCCCGGAATACCAGGAAGCGCAATGTGCGTT	Fungi	Chytridiomycota	Spizellomycetes	Spizellomycetales	Powellomycetaceae	Powellomyces	Powellomyces_sp	Powellomyces	13	Pathotroph	Plant Pathogen	Plant pathogen	NULL	NULL	Probable	NULL	Tedersoo L, et al. 2014. Science 346:1256688	Pollen saprotroph	Algal parasite			Algal parasite	pollen		partly_freshwater_(partly_non-aquatic)			zoosporic-rhizomycelial_(chytrid-like)	zoosporangium	closed
ASV 001320	0	0	0.0191196	0	0	0	0	0	0	0	0	0	k__Fungi;p__Basidiomycota;c__Tremellomycetes;o__Trichosporonales;f__Trichosporonaceae;g__Cutaneotrichosporon;g__Cutaneotrichosporon_unclassified;	TTAAGTTCAGCGGGTAGTCCTACCTGATTTGAGACCAGAGTTCAAGAATTGTCCGAAGACGATTAGAAGCGCACTTCTCAAGTCTACACCAGCGAAACTTATTACGCCAGATCGACAAGTTAATACGCTAACTCTTTTAAGGCGAGCCAGGCAAGTGGCAGCGCCCAAATCCAAGCCATTAAGAAACCCTAATGGTTGAGATTTCATGATACTCAAACAGGCATGCTCTCCGGAATACCAGAGAGCGCAAGTTGCGTT	Fungi	Basidiomycota	Tremellomycetes	Trichosporonales	Trichosporonaceae	Cutaneotrichosporon	Cutaneotrichosporon_dermatis	Cutaneotrichosporon	13	Pathotroph	Animal Pathogen	Uncertained	Yeast	NULL	Possible	Pathogenic to humans	Nath R, et al. 2018. Mycopathologia 183:585 (https://doi.org/10.1007/s11046-017-0231-8)	Animal parasite	Animal decomposer				animal_material		partly_aquatic	animal_parasite/opportunistic_human_parasite		yeast	none	none
ASV 002528	0	0	0	0	0.00182091	0	0	0	0	0	0	0	k__Fungi;p__Basidiomycota;c__Tremellomycetes;o__Tremellales;f__Bulleribasidiaceae;g__Hannaella;s__Hannaella_zeae;	TTAAGTTCAGCGGGTAGTCCTACCTGATTTGAGGTCTAACTAAAGAGTTATTAGAGTGGAGGGAGCGAAAACTTATTACGCATTCCACTTAGTCATTTAAGACGAGCCAAAGATGGCAAACGTCCAAAGCTCATACATAGAAAACTAGGTATGAGAGGTGATTATGACACTCAAACAGGCATGCCTTTCGGAATACCAAAAGGCGCAATGTGCGTT	Fungi	Basidiomycota	Tremellomycetes	Tremellales	Bulleribasidiaceae	Hannaella	Hannaella_zeae	Tremellales	7	Pathotroph-Saprotroph-Symbiotroph	Fungal Parasite-Undefined Saprotroph	Uncertained	Tremelloid-Yeast	NULL	Possible	The order contains both teleomorphic and anamorphic species, most of the latter being yeasts	Sterkenburg E, et al. 2015. New Phytologist 207:1145-1158	Animal parasite	Animal decomposer				animal_material		partly_freshwater_(partly_non-aquatic)	animal_parasite/opportunistic_human_parasite		yeast
ASV 001671	0.0109255	0	0	0	0	0	0	0	0	0	0	0	k__Fungi;p__Ascomycota;c__Sordariomycetes;o__Hypocreales;f__Ophiocordycipitaceae;g__Hirsutella;s__Hirsutella_thompsonii;	TTAAGTTCAGCGGGTATCCCTACCTGATCCGAGGTCAACTTCTGGAGGTGTGGGCGTTTTACGGCGGACGCGTCCTCCGGGCTCCCGTTGCGAGCGTTTGCTTACTGCGCAGGAGAGGCCGCGGCGGGGTCGCCACTGCATTTCGGGGGCGGCCAGGGCCGTGTCCCCCAACACCGCGCCCCCCGAGGGGGGCCCGAGGGTTGAAATGACGCTCGAACAGGCATGCCCGCCAGAGTACTGGCGGGCGCAATGTGCGTT	Fungi	Ascomycota	Sordariomycetes	Hypocreales	Ophiocordycipitaceae	Hirsutella	Hirsutella_thompsonii	Hirsutella	13	Pathotroph	Animal Pathogen	Animal pathogen	NULL	NULL	Probable	NULL	Tedersoo L, et al. 2014. Science 346:1256688	Animal parasite	Animal decomposer				animal_material		non-aquatic	invertebrate_parasite		filamentous_mycelium
ASV 001863	0	0	0	0	0	0.0063732	0	0	0	0	0	0	k__Fungi;p__Ascomycota;c__Sordariomycetes;o__Hypocreales;f__Ophiocordycipitaceae;g__Hirsutella;g__Hirsutella_unclassified;	TTAAGTTCAGCGGGTATCCCTACCTGATCCGAGGTCAACTCTTAGGGGTTTCACGGCGTGACCGCCGCCGCGCGTCCGGTGCGAGGTTCTCAGGGAGCTACTGCGCAGGGGATGCCGCGGCGGGGTCGCCACTGCCTTTCGGGGGCGGCCTGGGCCGTCCCCCATCGCCGAGGCGGGCTCGAGGGTTGACATGACGCTCGGACAGGCATGCCCGCCAGAGTGCTGGCGGGCGCAATGTGCGTT	Fungi	Ascomycota	Sordariomycetes	Hypocreales	Ophiocordycipitaceae	Hirsutella		Hirsutella	13	Pathotroph	Animal Pathogen	Animal pathogen	NULL	NULL	Probable	NULL	Tedersoo L, et al. 2014. Science 346:1256688	Animal parasite	Animal decomposer				animal_material		non-aquatic	invertebrate_parasite		filamentous_mycelium
ASV 000706	0	0	0	0	0	0.0819411	0	0	0	0	0	0	k__Fungi;p__Ascomycota;c__Sordariomycetes;o__Hypocreales;f__Cordycipitaceae;g__Lecanicillium;s__Lecanicillium_muscarium;	TTAAGTTCAGCGGGTATTCCTACCTGATCCGAGGTCAACGTTCAGAAGTTGGGTGTTTTACGGCGTGGCCACGTCGGGGTTCCGGTGCGAGTTGGATTACTACGCAGAGGTCGCCGCGGACGGGCCGCCACTCCATTTCGGGGCCGGCGGTATGCTGCCGTTCCCCAACGCCGATTTCCCCAAAGGGAAGTCGAGGGTTGAAATGACGCTCGAACAGGCATGCCCGCCAGAATGCTGGCGGGCGCAATGTGCGTT	Fungi	Ascomycota	Sordariomycetes	Hypocreales	Cordycipitaceae	Lecanicillium	Lecanicillium_muscarium	Lecanicillium	13	Pathotroph	Animal Pathogen	Animal pathogen	NULL	NULL	Probable	NULL	Tedersoo L, et al. 2014. Science 346:1256688	Animal parasite	Animal decomposer		Foliar endophyte		animal_material		partly_aquatic	invertebrate_parasite		filamentous_mycelium
ASV 001296	0	0	0	0	0	0.0163882	0	0	0	0.00364183	0	0	k__Fungi;p__Ascomycota;c__Sordariomycetes;o__Hypocreales;f__Cordycipitaceae;g__Lecanicillium;s__Lecanicillium_muscarium;	TTAAGTTCAGCGGGTATTCCTACCTGATCCGAGGTCAACGTTCAGAAGTTGGGTGTTTTACGGCGTGGCCACGTCGGGGTTCCGGTGCGAGTTGGATTACTACGCAGAGGTCGCCGCGGACGGGCCGCCACTCCATTTCGGGGACGGCGGTATGCTGCCGTTCCCCAACGCCGATTTCCCCGAGGGGAAGTCGAGGGTTGAAATGACGCTCGAACAGGCATGCCCGCCAGAATGCTGGCGGGCGCAATGTGCGTT	Fungi	Ascomycota	Sordariomycetes	Hypocreales	Cordycipitaceae	Lecanicillium	Lecanicillium_muscarium	Lecanicillium	13	Pathotroph	Animal Pathogen	Animal pathogen	NULL	NULL	Probable	NULL	Tedersoo L, et al. 2014. Science 346:1256688	Animal parasite	Animal decomposer		Foliar endophyte		animal_material		partly_aquatic	invertebrate_parasite		filamentous_mycelium
ASV 001564	0	0	0	0	0	0.0063732	0	0	0	0	0	0	k__Fungi;p__Ascomycota;c__Sordariomycetes;o__Hypocreales;f__Clavicipitaceae;g__Metacordyceps;s__Metacordyceps_chlamydosporia;	TTAAGTTCAGCGGGTATTCCTACCTGATCCGAGGTCAACTCTGAGAAATTGGGGTGTTTTACGGCGTGGCCGCGCCGCGCTCCGCCATGCGAGGTGGTATGTTACTACGCAAGGGAGGCTGCGACGAGACCGCCAATCAATTTCGGGGGCGGCGGGGCGCTGTGAAAGCGCCCGACGCCGGCACCCAACACCAAGCGCGGGGGCTTGAGGGTTGAAATGACGCTCGAACAGGCATGCCCGCCAGAATACTGGCGGGCGCAATGTGCGTT	Fungi	Ascomycota	Sordariomycetes	Hypocreales	Clavicipitaceae	Metacordyceps	Metacordyceps_chlamydosporia	Metacordyceps	13	Pathotroph	Animal Pathogen	Animal pathogen	NULL	NULL	Probable	NULL	Tedersoo L, et al. 2014. Science 346:1256688	Animal parasite	Animal decomposer				animal_material		non-aquatic	animal_parasite		filamentous_mycelium	perithecium_(hymenium_hidden,_narrow_opening)	closed
ASV 000418	0	0	0.021851	0	0	0	0	0	0	0.269495	0	0	k__Fungi;p__Ascomycota;c__Sordariomycetes;o__Hypocreales;f__Nectriaceae;g__Microcera;s__Microcera_larvarum;	TTAAGTTCAGCGGGTATTCCTACCTGATCCGAGGTCAACCTTTCAGAAGTGGGGGGTTTAACGGCGTGGCCTTGCTCAGTCCCGGTGCGAGATATTGCTACTACGCAGAGGAGGCTATCGCGAGACCGCCACTAGATTTCGGGGACGGCGCGCCACGAGGACGGGCCGAGCCCCAACACCAAGCCCGGGGGCTTGAGGGTTGAAATGACGCTCGAACAGGCATGCCCGCCAGAATACTGGCGGGCGCAATGTGCGTT	Fungi	Ascomycota	Sordariomycetes	Hypocreales	Nectriaceae	Microcera	Microcera_larvarum	Hypocreales	7	Saprotroph	Undefined Saprotroph	Uncertained	Microfungus	NULL	Possible	NULL	Sterkenburg E, et al. 2015. New Phytologist 207:1145-1158	Animal parasite	Animal decomposer				animal_material		non-aquatic	animal_parasite		filamentous_mycelium
ASV 000694	0	0	0	0	0	0	0	0	0.0919561	0	0	0	k__Fungi;p__Ascomycota;c__Sordariomycetes;o__Hypocreales;f__Nectriaceae;g__Microcera;s__Microcera_rubra;	TTAAGTTCAGCGGGTATTCCTACCTGATCCGAGGTCAACCTTCAGAAGTGGGGGGTTTAACGGCGTGGCCTTGCTCAGTCCCAGTGCGAGATATTGCTACTACGCAGAGGAGGCTATCGCGAGACCGCCACTAGATTTCGGGGACGGCGCGCCGCTAGGGGCGGGCCGAACCCCAACACCAAGCCCGGGGGCTTGAGGGTTGAAATGACGCTCGAACAGGCATGCCCGCCAGAATACTAGCGGGCGCAATGTGCGTT	Fungi	Ascomycota	Sordariomycetes	Hypocreales	Nectriaceae	Microcera	Microcera_rubra	Hypocreales	7	Saprotroph	Undefined Saprotroph	Uncertained	Microfungus	NULL	Possible	NULL	Sterkenburg E, et al. 2015. New Phytologist 207:1145-1158	Animal parasite	Animal decomposer				animal_material		non-aquatic	animal_parasite		filamentous_mycelium
ASV 001057	0	0	0	0	0.00546274	0	0.0300451	0	0	0	0	0	k__Fungi;p__Ascomycota;c__Sordariomycetes;o__Hypocreales;f__Nectriaceae;g__Microcera;s__Microcera_larvarum;	TTAAGTTCAGCGGGTATTCCTACCTGATCCGAGGTCAACCTTCAGAAAGTGGGGGGTTTAACGGCGTGGTCGTCGCTCAGTTCCAGTGCGAGATATTGCTACTACGCAGAGGAGGCTATCGCGAGACCGCCACTAGATTTCGGGGCCGGCGCGCCGCTAGGGGCGGGCCGTTCCCCAACACCAAGCCCGGGGGCTTGAGGGTTGAAATGACGCTCGAACAGGCATGCCCGCCAGAATACTAGCGGGCGCAATGTGCGTT	Fungi	Ascomycota	Sordariomycetes	Hypocreales	Nectriaceae	Microcera	Microcera_larvarum	Hypocreales	7	Saprotroph	Undefined Saprotroph	Uncertained	Microfungus	NULL	Possible	NULL	Sterkenburg E, et al. 2015. New Phytologist 207:1145-1158	Animal parasite	Animal decomposer				animal_material		non-aquatic	animal_parasite		filamentous_mycelium
ASV 001152	0	0	0	0	0	0	0	0	0	0.031866	0	0	k__Fungi;p__Ascomycota;c__Sordariomycetes;o__Hypocreales;f__Nectriaceae;g__Microcera;s__Microcera_larvarum;	TTAAGTTCAGCGGGTATTCCTACCTGATCCGAGGTCAACCTTTCAGAAGTGGGGGGTTTAACGGCGTGGCCCCGATCGGCCCCAGTGCGAGATATTGCTACTACGCAGAGGAGGCTATCGCGAGACCGCCACTAGATTTCAGGGACGGCGCGCCACGACGGGCGGGCCGAGCCCCAACACCGCGCCCCCCGGAGGGGGCACGAGGGTTGAAATGACGCTCGAACAGGCATGCCCGCCAGAATACTGGCGGGCGCAATGTGCGTT	Fungi	Ascomycota	Sordariomycetes	Hypocreales	Nectriaceae	Microcera	Microcera_larvarum	Hypocreales	7	Saprotroph	Undefined Saprotroph	Uncertained	Microfungus	NULL	Possible	NULL	Sterkenburg E, et al. 2015. New Phytologist 207:1145-1158	Animal parasite	Animal decomposer				animal_material		non-aquatic	animal_parasite		filamentous_mycelium
ASV 002158	0	0	0	0.00364183	0	0	0	0	0	0	0	0	k__Fungi;p__Ascomycota;c__Sordariomycetes;o__Hypocreales;f__Nectriaceae;g__Microcera;s__Microcera_larvarum;	TTAAGTTCAGCGGGTATTCCTACCTGATCCGAGGTCAACCTTCAGAAAGTGGGGGGTTTAACGGCGTGGTCGTCGCTCAGTTCCAGTGCGAGATATTGCTACTACGCAGAGGAGGCTATCGCGAGACCGCCACTAGATTTCGGGGCCGGCCTGCCGCTAGGGGCGGGCCGTTCCCCAACACCAAGCCCGGGGGCTTGAGGGTTGAAATGACGCTCGAACAGGCATGCCCGCCAGAATACTAGCGGGCGCAATGTGCGTT	Fungi	Ascomycota	Sordariomycetes	Hypocreales	Nectriaceae	Microcera	Microcera_larvarum	Hypocreales	7	Saprotroph	Undefined Saprotroph	Uncertained	Microfungus	NULL	Possible	NULL	Sterkenburg E, et al. 2015. New Phytologist 207:1145-1158	Animal parasite	Animal decomposer				animal_material		non-aquatic	animal_parasite		filamentous_mycelium
ASV 000411	0	0	0.0582692	0	0	0.142942	0	0	0.0537169	0	0	0	k__Fungi;p__Ascomycota;c__Dothideomycetes;o__Myriangiales;f__Myriangiaceae;g__Myriangium;s__Myriangium_sp;	TTAAGTTCAGCGGGTATTCCTACCTGATCCGAGGTCAACTTGATACAAGTTTCGCGGCGGAGGGCGACCGGTGCTCCTGACGTTCGAACTGTGAGATTCTTAACACGCCGGGGGTCGGTGTCCTCGCCGATGCATTTCGGGCGGGCCCGCCGCGGGGGGCGGGCCGCATCCAATACCAAGCGTGGCTTGATTGGTGAAATGACGCTCGAACAGGCATGCCCCCCGGAATACCAGGGGGCGCAATGTGCGTT	Fungi	Ascomycota	Dothideomycetes	Myriangiales	Myriangiaceae	Myriangium	Myriangium_sp	Myriangium	13	Pathotroph	Animal Pathogen	Animal pathogen	NULL	NULL	Probable	NULL	Tedersoo L, et al. 2014. Science 346:1256688	Animal parasite	Animal decomposer				animal_material		non-aquatic	arthropod_parasite	scale_insects	filamentous_mycelium
ASV 000780	0	0	0.031866	0	0	0.0500751	0	0	0	0	0	0	k__Fungi;p__Ascomycota;c__Dothideomycetes;o__Myriangiales;f__Myriangiaceae;g__Myriangium;g__Myriangium_unclassified;	TTAAGTTCAGCGGGTATTCCTACCTGATCCGAGGTCAACCTTGATAAAAAAGATTGTACGGCTGGGGGCACCGGTGCTCCCGACGTTCAGAAATCTAACACGCCGGGGGTCGGTTTCCTCGCCGATGCATTTCGGGGGGGCCTCCGTCAGACGGAGGCCGGCTCCCAAGACCAAGCGTGGCTTGATTGGTGAAATGACGCTCGAACAGGCATGCCCCTCGGAATACCAAGGGGCGCAATGTGCGTT	Fungi	Ascomycota	Dothideomycetes	Myriangiales	Myriangiaceae	Myriangium		Myriangium	13	Pathotroph	Animal Pathogen	Animal pathogen	NULL	NULL	Probable	NULL	Tedersoo L, et al. 2014. Science 346:1256688	Animal parasite	Animal decomposer				animal_material		non-aquatic	arthropod_parasite	scale_insects	filamentous_mycelium
ASV 001147	0	0	0.0345974	0	0	0	0	0	0	0	0	0	k__Fungi;p__Ascomycota;c__Dothideomycetes;o__Myriangiales;f__Myriangiaceae;g__Myriangium;g__Myriangium_unclassified;	TTAAGTTCAGCGGGTATTCCTACCTGATCCGAGGTCAACCTTGATAAAAAAAGATTGTACGGCTGGGGGCACCGGTGCTCCCGACGTTCAGAAATCTAACACGCCGGGGGTCGGTTTCCTCGCCGATGCATTTCGGGGGGGCCTCCGTCAGACGGAGGCCGGCTCCCAAGACCAAGCGTGGCTTGATTGGTGAAATGACGCTCGAACAGGCATGCCCCTCGGAATACCAAGGGGCGCAATGTGCGTT	Fungi	Ascomycota	Dothideomycetes	Myriangiales	Myriangiaceae	Myriangium		Myriangium	13	Pathotroph	Animal Pathogen	Animal pathogen	NULL	NULL	Probable	NULL	Tedersoo L, et al. 2014. Science 346:1256688	Animal parasite	Animal decomposer				animal_material		non-aquatic	arthropod_parasite	scale_insects	filamentous_mycelium
ASV 001195	0	0	0.0236719	0	0	0	0	0	0	0	0	0	k__Fungi;p__Ascomycota;c__Dothideomycetes;o__Myriangiales;f__Myriangiaceae;g__Myriangium;s__Myriangium_sp;	TTAAGTTCAGCGGGTATTCCTACCTGATCCGAGGTCAACCTTGAGAAAAAAGATTGTACGGCGGAGGCCACCGGTGCTCCTGACGTTCAGAAATCTAACACGCCGGGGGTCGGTTTCCTCGCCGATGCATTTCGGGCGGGCCTCTTGCGAGCAAAAGGCCGCGCGCCCAATACCAAGCGTGGCTTGATTGGTGAAATGACGCTCGAACAGGCATGCCCCTCGGAATACCAAGGGGCGCAATGTGCGTT	Fungi	Ascomycota	Dothideomycetes	Myriangiales	Myriangiaceae	Myriangium	Myriangium_sp	Myriangium	13	Pathotroph	Animal Pathogen	Animal pathogen	NULL	NULL	Probable	NULL	Tedersoo L, et al. 2014. Science 346:1256688	Animal parasite	Animal decomposer				animal_material		non-aquatic	arthropod_parasite	scale_insects	filamentous_mycelium
ASV 001376	0	0	0.00728365	0	0	0.00910457	0	0	0	0	0	0	k__Fungi;p__Ascomycota;c__Dothideomycetes;o__Myriangiales;f__Myriangiaceae;g__Myriangium;s__Myriangium_sp;	TTAAGTTCAGCGGGTATCCCTACCTGATCCGAGGTCAACCTTTGATTGTGAGGTTGCGGCGGAGGCCACCGGTGCTCCTGACGTTCGAACTGTGAGATTCTTAACACGCCGGGGGTCGGTTTCCTCGCCGATGCATTTCGGGCGGGCCCACCGCGGGGGGCGGGCCGGGCACCCAATACCAAGCCAGGCTTGATTGGTGAAATGACGCTCGAACAGGCATGCCCCTCGGAATACCAAGGGGCGCAATGTGCGTT	Fungi	Ascomycota	Dothideomycetes	Myriangiales	Myriangiaceae	Myriangium	Myriangium_sp	Myriangium	13	Pathotroph	Animal Pathogen	Animal pathogen	NULL	NULL	Probable	NULL	Tedersoo L, et al. 2014. Science 346:1256688	Animal parasite	Animal decomposer				animal_material		non-aquatic	arthropod_parasite	scale_insects	filamentous_mycelium
ASV 001387	0	0	0.00728365	0	0	0.00819411	0	0	0	0	0	0	k__Fungi;p__Ascomycota;c__Dothideomycetes;o__Myriangiales;f__Myriangiaceae;g__Myriangium;s__Myriangium_sp;	TTAAGTTCAGCGGGTATCCCTACCTGATCCGAGGTCAACCTTTGATGTGAGGTTGCGGCGGAGGCCACCGGTGCTCCCGACGTTCGAACTGTGAGATTCTTAACACGCCGGGGGTCGGTTTCCTCGCCGATGCATTTCGGGCGGGCCCACCGCGGGGGGCGGGCCGGGCACCCAATACCAAGCCAGGCTTGATTGGTGAAATGACGCTCGAACAGGCATGCCCCTCGGAATACCAAGGGGCGCAATGTGCGTT	Fungi	Ascomycota	Dothideomycetes	Myriangiales	Myriangiaceae	Myriangium	Myriangium_sp	Myriangium	13	Pathotroph	Animal Pathogen	Animal pathogen	NULL	NULL	Probable	NULL	Tedersoo L, et al. 2014. Science 346:1256688	Animal parasite	Animal decomposer				animal_material		non-aquatic	arthropod_parasite	scale_insects	filamentous_mycelium
ASV 001607	0	0	0.010015	0	0	0	0	0	0	0	0	0	k__Fungi;p__Ascomycota;c__Dothideomycetes;o__Myriangiales;f__Myriangiaceae;g__Myriangium;s__Myriangium_sp;	TTAAGTTCAGCGGGTATTCCTACCTGATCCGAGGTCAACTTGATGACAAGTTTCACGGCGGAGGTCGACCGGTGCTCCCGACGTCACGAACTGTGAGATTCTTAACACGCCGGGGGTCGGTGTCCTCGCCGATGCATTTCGGGCGGGCCCGCCGCGGGGGGCGGGCCGCATCCAATACCAAGCGTGGCTTGATTGGTGAAATGACGCTCGAACAGGCATGCCCCCCGGAATACCAGGGGGCGCAATGTGCGTT	Fungi	Ascomycota	Dothideomycetes	Myriangiales	Myriangiaceae	Myriangium	Myriangium_sp	Myriangium	13	Pathotroph	Animal Pathogen	Animal pathogen	NULL	NULL	Probable	NULL	Tedersoo L, et al. 2014. Science 346:1256688	Animal parasite	Animal decomposer				animal_material		non-aquatic	arthropod_parasite	scale_insects	filamentous_mycelium
ASV 001766	0	0	0.00728365	0	0	0	0	0	0	0	0	0	k__Fungi;p__Ascomycota;c__Dothideomycetes;o__Myriangiales;f__Myriangiaceae;g__Myriangium;s__Myriangium_sp;	TTAAGTTCAGCGGGTATTCCTACCTGATCCGAGGTCAACTTGATGACAAGTTTCACGGCGGAGGTCGACCGGTGCTCCCGACGTTACGAACTGTGAGATTCCTAACACGCCGGGGGTCGGTGTCCTCGCCGATGCATTTCGGGCGGGCCCGCCGCCGGGGGCGGGCCGCATCCAAGACCAAGCGTGGCTTGATTGGTGAAATGACGCTCGAACAGGCATGCCCCCCGGAATACCAGGGGGCGCAATGTGCGTT	Fungi	Ascomycota	Dothideomycetes	Myriangiales	Myriangiaceae	Myriangium	Myriangium_sp	Myriangium	13	Pathotroph	Animal Pathogen	Animal pathogen	NULL	NULL	Probable	NULL	Tedersoo L, et al. 2014. Science 346:1256688	Animal parasite	Animal decomposer				animal_material		non-aquatic	arthropod_parasite	scale_insects	filamentous_mycelium
ASV 002185	0	0	0	0	0	0.00273137	0	0	0	0	0	0	k__Fungi;p__Ascomycota;c__Dothideomycetes;o__Myriangiales;f__Myriangiaceae;g__Myriangium;s__Myriangium_citri;	TTAAGTTCAGCGGGTATTCCTACCTGATCCGAGGTCAACCTTGATAAAAAAGATTGTACGGCGGAGGCCACCGGTGCTCCAGACGTTCAGAAATCTAACACGCCGGGGGTCGGTTTCCTCGCCGATGCATTTCGGGGGGGCCTCTGGCGAACCAGAGGCCAACTCCCAAGACCAAGCGTAGCTTGATTGGTGAAATGACGCTCGAACAGGCATGCCCCTCGGAATACCAAGGGGCGCAATGTGCGTT	Fungi	Ascomycota	Dothideomycetes	Myriangiales	Myriangiaceae	Myriangium	Myriangium_citri	Myriangium	13	Pathotroph	Animal Pathogen	Animal pathogen	NULL	NULL	Probable	NULL	Tedersoo L, et al. 2014. Science 346:1256688	Animal parasite	Animal decomposer				animal_material		non-aquatic	arthropod_parasite	scale_insects	filamentous_mycelium
ASV 001577	0	0	0	0	0	0.0136568	0	0	0	0	0	0	k__Fungi;p__Ascomycota;c__Dothideomycetes;o__Myriangiales;f__Myriangiaceae;f__Myriangiaceae_unclassified;f__Myriangiaceae_unclassified;	TTAAGTTCAGCGGGTATTCCTACCTGATCCGAGGTCAACCTTGTAAAAAAAAAGATTGTACGGCGGAGGCTGCCGGTGCTCCTGACGTTCAGAAATCTAACACGCCGGGGGTCGGTTTCCTCGCCGATGCATTTCGGGCGGGCCTCCCTCGACGGGAGGCCGGACGCCCAATACCAAGCGTGGCTTGATTGGTGAAATGACGCTCGAACAGGCATGCCCCTCGGAATACCAAGGGGCGCAATGTGCGTT	Fungi	Ascomycota	Dothideomycetes	Myriangiales	Myriangiaceae	Myriangium		-	-	-	-	Unassigned	-	-	-	Unassigned	-	Animal parasite	Animal decomposer				animal_material		non-aquatic	arthropod_parasite	scale_insects	filamentous_mycelium
ASV 002182	0	0	0	0	0	0.00546274	0	0	0	0	0	0	k__Fungi;p__Ascomycota;c__Sordariomycetes;o__Hypocreales;f__Ophiocordycipitaceae;g__Ophiocordyceps;g__Ophiocordyceps_unclassified;	TTAAGTTCAGCGGGTATCCCTACCTGATCCGAGGTCAACTCTGTGGGGGGTTCGTTTTACGGCCGGACCGCCTCCGCGCCTCCGGTGCGAGGTTCTCTGGGAGCTACTGCGCAGGGGAGGGCGCGGCGGGGTCGCCACTGCATTTCGGGGGACGGCGCGCGGCCGTGGGCCCCCAACACCGAGCCGGGCTCGAGGGGTGAAATGACGCTCGGACAGGCATGCCCGCCAGAGTGCTGGCGGGCGCAATGTGCGTT	Fungi	Ascomycota	Sordariomycetes	Hypocreales	Ophiocordycipitaceae	Ophiocordyceps		Ophiocordyceps	13	Pathotroph	Animal Pathogen	Animal pathogen	NULL	NULL	Probable	NULL	Tedersoo L, et al. 2014. Science 346:1256688	Animal parasite	Animal decomposer				animal_material		non-aquatic	animal_parasite		filamentous_mycelium	perithecium_(hymenium_hidden,_narrow_opening)	closed
ASV 002424	0	0	0	0	0	0	0	0	0	0.00273137	0	0	k__Fungi;p__Ascomycota;c__Eurotiomycetes;o__Onygenales;f__Onygenaceae;g__Auxarthron;g__Auxarthron_unclassified;	TTAAGTTCAGCGGGTATCCCTACCTGATCCGAGGTCAACCGGTAAAAATTTAGTTATCGACCAGCGCCGACCGGGCCTTGAAGAGCGGAGAAGTTCCCCATACGCTCAGGCACCGGATCGGGCGCCGCCACTGCCTTTCGGGCCCGTCCACGGGGGACGAGGCCCAACACACAAGCCGCGCTTGAAGGTTGCAATGACGCTCGGACAGGCATGCCCCCCGGAATACCAGGGGGCGCAATGTGCGTT	Fungi	Ascomycota	Eurotiomycetes	Onygenales	Onygenaceae	Auxarthron		Onygenaceae	9	Saprotroph	Dung Saprotroph-Soil Saprotroph	Saprotroph	Microfungus	NULL	Probable	Generally saprobic and keratinophilic, in soil or coprophilous, occasionally found on hair or horn (Cannon & Kirk 2007)	Cannon PF, Kirk PM. 2007. Fungal Families of the World. CAB International, Cambridge	Soil saprotroph	Animal decomposer				soil,animal_material	keratinolytic	non-aquatic			filamentous_mycelium	cleistothecium_(closed,_spherical)	closed
ASV 000098	0	0	0.241271	0	0	0.131106	0	0	1.60422	0	0	0	k__Fungi;p__Ascomycota;c__Dothideomycetes;o__Dothideales;f__Dothioraceae;g__Hormonema;s__Hormonema_macrosporum;	TTAAGTTCAGCGGGTATCCCTACCTGATCCGAGGTCAACCTAGAAAATTTAAAGGTTTAACGGCAATGAGATCCGACCAAGCTTATAAGACGTTCGATTTAACTCTACTACGCCCGAAGTTGGTTGAACCCCGCCGAGGTCTTCGAGGAAGGCCCGCCTTGCGACGGACCGTTCCCAATACCAAGCGATGCTTGAGTGGTGTAATGACGCTCGAACAGGCATGCCCCTCGGAATACCAAGGGGCGCAATGTGCGTT	Fungi	Ascomycota	Dothideomycetes	Dothideales	Dothioraceae	Hormonema	Hormonema_macrosporum	Hormonema	13	Saprotroph	Undefined Saprotroph	Saprotroph	Facultative Yeast	NULL	Probable	NULL	Tedersoo L, et al. 2014. Science 346:1256688	Unspecified saprotroph	Animal decomposer		No endophytic capacity		animal_material	other	non-aquatic	animal-associated/opportunistic_human_parasite		dimorphic_yeast	other
ASV 000208	0	0	0	0.000910457	0	0	0	0.914098	0	0	0	0.000910457	k__Fungi;p__Ascomycota;c__Dothideomycetes;o__Dothideales;f__Dothioraceae;g__Hormonema;s__Hormonema_prunorum;	TTAAGTTCAGCGGGTATCCCTACCTGATCCGAGGTCAACCTGAAATATAAAAAGGTTTAACGGCAATGAGATCTCACCAAGCTTATAAGACGTTTTGATTTAACTCTACTACGCCCGAAGTTGGAGAAACCCCGCCGAGGTCTTCGAGGCACGCCCGCCTTTACGGCGGACGATGCCCAATACCAAGCAGTGCTTGAGTGGTGTAATGACGCTCGAACAGGCATGCCCCTCGGAATACCAAGGGGCGCAATGTGCGTT	Fungi	Ascomycota	Dothideomycetes	Dothideales	Dothioraceae	Hormonema	Hormonema_prunorum	Hormonema	13	Saprotroph	Undefined Saprotroph	Saprotroph	Facultative Yeast	NULL	Probable	NULL	Tedersoo L, et al. 2014. Science 346:1256688	Unspecified saprotroph	Animal decomposer		No endophytic capacity		animal_material	other	non-aquatic	animal-associated/opportunistic_human_parasite		dimorphic_yeast	other
ASV 000280	0	0	0.143852	0.00273137	0	0.208495	0	0	0	0.141121	0	0	k__Fungi;p__Ascomycota;c__Dothideomycetes;o__Dothideales;f__Dothioraceae;g__Hormonema;s__Hormonema_macrosporum;	TTAAGTTCAGCGGGTATCCCTACCTGATCCGAGGTCAACCTAGAAAATTTAAAGGTTTAACGGCAATGAGATCCGACCAAGCTTATAAGACGTTCGATTTAACTCTACTACGCCCGAAGTTGGTTGAACCCCGCCGAGGTCTTCGAGGAAGGCCCGCCTTTCGACGGACCGTTCCCAATACCAAGCGATGCTTGAGTGGTGTAATGACGCTCGAACAGGCATGCCCCTCGGAATACCAAGGGGCGCAATGTGCGTT	Fungi	Ascomycota	Dothideomycetes	Dothideales	Dothioraceae	Hormonema	Hormonema_macrosporum	Hormonema	13	Saprotroph	Undefined Saprotroph	Saprotroph	Facultative Yeast	NULL	Probable	NULL	Tedersoo L, et al. 2014. Science 346:1256688	Unspecified saprotroph	Animal decomposer		No endophytic capacity		animal_material	other	non-aquatic	animal-associated/opportunistic_human_parasite		dimorphic_yeast	other
ASV 000565	0	0	0.00728365	0	0	0.154778	0	0	0	0	0	0	k__Fungi;p__Ascomycota;c__Dothideomycetes;o__Dothideales;f__Dothioraceae;g__Hormonema;s__Hormonema_macrosporum;	TTAAGTTCAGCGGGTATCCCTACCTGATCCGAGGTCAACCTAGAAAATTTAAAGGTTTAACGGCAATGAGATCCGACCAAGCTTATAAGACGTTCGATTTAACTCTACTACGCCCGAAGTTGGTTGAACCCCGCCGAGGTCTTCGAGGAAGGCCCGTCTTTCGACGGACCGTTCCCAATACCAAGCGATGCTTGAGTGGTGTAATGACGCTCGAACAGGCATGCCCCTCGGAATACCAAGGGGCGCAATGTGCGTT	Fungi	Ascomycota	Dothideomycetes	Dothideales	Dothioraceae	Hormonema	Hormonema_macrosporum	Hormonema	13	Saprotroph	Undefined Saprotroph	Saprotroph	Facultative Yeast	NULL	Probable	NULL	Tedersoo L, et al. 2014. Science 346:1256688	Unspecified saprotroph	Animal decomposer		No endophytic capacity		animal_material	other	non-aquatic	animal-associated/opportunistic_human_parasite		dimorphic_yeast	other
ASV 000883	0	0	0	0	0	0	0	0	0.0555379	0	0	0	k__Fungi;p__Ascomycota;c__Dothideomycetes;o__Dothideales;f__Dothioraceae;g__Hormonema;s__Hormonema_macrosporum;	TTAAGTTCAGCGGGTATCCCTACCTGATCCGAGGTCAACCTAGAAAATTTAAAGGTTTAACGGCAATGAGATCCGACCAAGCTTGTAAGACGTTCGATTTAACTCTACTACGCCCGAAGTTGGTTGAACCCCGCCGAGGTCTTCGAGGAAGGCCCGCCTTTCGACGGACCGTTCCCAATACCAAGCGATGCTTGAGTGGTGTAATGACGCTCGAACAGGCATGCCCCTCGGAATACCAAGGGGCGCAATGTGCGTT	Fungi	Ascomycota	Dothideomycetes	Dothideales	Dothioraceae	Hormonema	Hormonema_macrosporum	Hormonema	13	Saprotroph	Undefined Saprotroph	Saprotroph	Facultative Yeast	NULL	Probable	NULL	Tedersoo L, et al. 2014. Science 346:1256688	Unspecified saprotroph	Animal decomposer		No endophytic capacity		animal_material	other	non-aquatic	animal-associated/opportunistic_human_parasite		dimorphic_yeast	other
ASV 000069	0.0227614	0.0300451	0.805754	0.0309555	0.051896	2.12683	0.0582692	0.000910457	0.010015	0.175718	0.0245823	0	k__Fungi;p__Ascomycota;c__Eurotiomycetes;o__Chaetothyriales;f__Cyphellophoraceae;g__Cyphellophora;g__Cyphellophora_unclassified;	TTAAGTTCAGCGGGTATCCCTACCTGATCCGAGGTCAACCTTGGTAAAAAGTGTCCCCGAAAGGACGTCGACCGGCGCCCGAGTCTTCTCTAGTACGTGCCCGAAAGCTCAGTGTACAGGAGTCCTCACAGACGCCGTCATTATCTTTGGGCAGGGCGCGGGGGTGATCCCGCGCCGGGCTGCCAACAGCAAGCCGGGCTTGAGGGGTGATAATGACGCTCGAACAGGCATGCCCTCCGGAATACCAGAGGGCGCAATGTGCGTT	Fungi	Ascomycota	Eurotiomycetes	Chaetothyriales	Cyphellophoraceae	Cyphellophora		Cyphellophora	13	Pathotroph-Saprotroph	Animal Pathogen-Undefined Saprotroph	Animal pathogen-Saprotroph	Facultative Yeast-Microfungus	NULL	Probable	Consult the current literature for updated names on this group that included the Black Yeasts; Some species are likely opportunistic human pathogen (Irinyi et al. 2015)	Tedersoo L, et al. 2014. Science 346:1256688 (doi:10.1126/science.1256688); Irinyi L, et al. 2015. Medical Mycology 53:313-337	Litter saprotroph	Animal parasite				leaf/fruit/seed,animal_material		non-aquatic	animal_parasite/opportunistic_human_parasite		dimorphic_yeast	none	none
ASV 000146	0	0	0.131106	0	0	1.08709	0	0	0	0	0	0	k__Fungi;p__Ascomycota;c__Eurotiomycetes;o__Chaetothyriales;f__Cyphellophoraceae;g__Cyphellophora;s__Cyphellophora_sessilis;	TTAAGTTCAGCGGGTATCCCTACCTGATCCGAGGTCAACCTTGGTATGAAAGGTGTGCCTCCCCCGGGGGGAAGGCGGCGACCGGCGTCTGAATTTCTAACCGTGTACGTGCCCGAAAGCTCAGTGTACAGGAGTCCTCACAGACGCCGTCATTATCTTTGGACGGGGCGGCGGCCCGGGAGGGGGCCGCGCCACCACCAACAGCAAGCCGGGCTTGAGGGGTGATAATGACGCTCGAACAGGCATGCCCTTCGGAATACCAAAGGGCGCAATGTGCGTT	Fungi	Ascomycota	Eurotiomycetes	Chaetothyriales	Cyphellophoraceae	Cyphellophora	Cyphellophora_sessilis	Cyphellophora	13	Pathotroph-Saprotroph	Animal Pathogen-Undefined Saprotroph	Animal pathogen-Saprotroph	Facultative Yeast-Microfungus	NULL	Probable	Consult the current literature for updated names on this group that included the Black Yeasts; Some species are likely opportunistic human pathogen (Irinyi et al. 2015)	Tedersoo L, et al. 2014. Science 346:1256688 (doi:10.1126/science.1256688); Irinyi L, et al. 2015. Medical Mycology 53:313-337	Litter saprotroph	Animal parasite				leaf/fruit/seed,animal_material		non-aquatic	animal_parasite/opportunistic_human_parasite		dimorphic_yeast	none	none
ASV 000601	0	0	0.132927	0	0	0	0	0	0	0	0.0118359	0	k__Fungi;p__Ascomycota;c__Eurotiomycetes;o__Chaetothyriales;f__Cyphellophoraceae;g__Cyphellophora;s__Cyphellophora_sessilis;	TTAAGTTCAGCGGGTATCCCTACCTGATCCGAGGTCAACCTTGGTATAAAAGGTGTGCCTCCCCCGGGGGGAAGGCGGCGACCGGCGTCTGAATTTCTAACCGTGTACGTGCCCGAAAGCTCAGTGTACAGGAGTCCTCACAGACGCCGTCATTATCTTTGGGCGGGGCGGCGGCCCGGGAGGGGGCCGCGCCACCACCAACAGCAAGCCGGGCTTGAGGGGTGATAATGACGCTCGAACAGGCATGCCCTTCGGAATACCAAAGGGCGCAATGTGCGTT	Fungi	Ascomycota	Eurotiomycetes	Chaetothyriales	Cyphellophoraceae	Cyphellophora	Cyphellophora_sessilis	Cyphellophora	13	Pathotroph-Saprotroph	Animal Pathogen-Undefined Saprotroph	Animal pathogen-Saprotroph	Facultative Yeast-Microfungus	NULL	Probable	Consult the current literature for updated names on this group that included the Black Yeasts; Some species are likely opportunistic human pathogen (Irinyi et al. 2015)	Tedersoo L, et al. 2014. Science 346:1256688 (doi:10.1126/science.1256688); Irinyi L, et al. 2015. Medical Mycology 53:313-337	Litter saprotroph	Animal parasite				leaf/fruit/seed,animal_material		non-aquatic	animal_parasite/opportunistic_human_parasite		dimorphic_yeast	none	none
ASV 001401	0	0	0	0	0	0.0163882	0	0	0	0	0	0	k__Fungi;p__Ascomycota;c__Eurotiomycetes;o__Chaetothyriales;f__Cyphellophoraceae;g__Cyphellophora;g__Cyphellophora_unclassified;	TTAAGTTCAGCGGGTATCCCTACCTGATCCGAGGTCAACTTTATAAAAATAATAGGTAAGACCGGGTCTGGACTTCTAGCCAATACGTGCTCCGAAGAAGCTCAGTGTACTGGAGTCCTCACAGACGCCGTCATTATCTTTGGGGCGGGTGACCGACACACGGCCACCGACGTCCAACAACAAGCCGAGCTTGAGGGGTGATAATGACGCTCGAACAGGCATGCCCTTCGGAATGCCAAAGGGCGCAATGTGCGTT	Fungi	Ascomycota	Eurotiomycetes	Chaetothyriales	Cyphellophoraceae	Cyphellophora		Cyphellophora	13	Pathotroph-Saprotroph	Animal Pathogen-Undefined Saprotroph	Animal pathogen-Saprotroph	Facultative Yeast-Microfungus	NULL	Probable	Consult the current literature for updated names on this group that included the Black Yeasts; Some species are likely opportunistic human pathogen (Irinyi et al. 2015)	Tedersoo L, et al. 2014. Science 346:1256688 (doi:10.1126/science.1256688); Irinyi L, et al. 2015. Medical Mycology 53:313-337	Litter saprotroph	Animal parasite				leaf/fruit/seed,animal_material		non-aquatic	animal_parasite/opportunistic_human_parasite		dimorphic_yeast	none	none
ASV 001454	0	0	0.0145673	0	0	0	0	0	0	0	0	0	k__Fungi;p__Ascomycota;c__Eurotiomycetes;o__Chaetothyriales;f__Cyphellophoraceae;g__Cyphellophora;g__Cyphellophora_unclassified;	TTAAGTTCAGCGGGTATCCCTACCTGATCCGAGGTCAACCTTGGTAAAAAGTGTCCCCGAAAGGACGTCGACCGGCGCCCGAGTCTTCTCTAGTACGTGCCCGAAAGCTCAGTGTACAGGAGTCCTCACAGACGCCGTCATTATCTTTGGGCAGGGCGCGGGAGTGATCCCGCGCCGGGCTGCCAACAGCAAGCCAGGCTTGAGGGGTGATAATGACGCTCGAACAGGCATGCCCTCCGGAATACCAGAGGGCGCAATGTGCGTT	Fungi	Ascomycota	Eurotiomycetes	Chaetothyriales	Cyphellophoraceae	Cyphellophora		Cyphellophora	13	Pathotroph-Saprotroph	Animal Pathogen-Undefined Saprotroph	Animal pathogen-Saprotroph	Facultative Yeast-Microfungus	NULL	Probable	Consult the current literature for updated names on this group that included the Black Yeasts; Some species are likely opportunistic human pathogen (Irinyi et al. 2015)	Tedersoo L, et al. 2014. Science 346:1256688 (doi:10.1126/science.1256688); Irinyi L, et al. 2015. Medical Mycology 53:313-337	Litter saprotroph	Animal parasite				leaf/fruit/seed,animal_material		non-aquatic	animal_parasite/opportunistic_human_parasite		dimorphic_yeast	none	none
ASV 001378	0	0	0	0.00455228	0.0063732	0	0.000910457	0.000910457	0	0	0.00364183	0	k__Fungi;p__Ascomycota;c__Eurotiomycetes;o__Chaetothyriales;f__Cyphellophoraceae;g__Anthopsis;s__Anthopsis_sp;	TTAAGTTCAGCGGGTATTCCTACCTGATCCGAGGTCAACCTTGATTAATTAAATTAAAAAGTTTGGTAACGGGCCTGGACTTCTAGCCGAGTACGTGCCCGAAAGCTCAGTGTACCGGAGTCCTCACAGGCGCCGTCATTATCTTTGGGGCGGGCCCCCGGGGTGAACCGGGGACGACGTCCAACAGCAAGCCGGGCTTGAGGGGTGATAATGACGCTCGAACAGGCATGCCCTTCGGAATACCAAAGGGCGCAATATGCGTT	Fungi	Ascomycota	Eurotiomycetes	Chaetothyriales	Cyphellophoraceae	Anthopsis	Anthopsis_sp	Cyphellophoraceae	9	Pathotroph-Saprotroph	Animal Pathogen-Undefined Saprotroph	Animal pathogen-Saprotroph	Facultative Yeast-Microfungus	NULL	Probable	Consult the current literature for updated names on this group that included the Black Yeasts; Some species are likely opportunistic human pathogen (Irinyi et al. 2015)	Tedersoo L, et al. 2014. Science 346:1256688 (doi:10.1126/science.1256688); Irinyi L, et al. 2015. Medical Mycology 53:313-337	Soil saprotroph	Animal parasite				soil,animal_material		non-aquatic	opportunistic_human_parasite		filamentous_mycelium	none	none
ASV 001495	0	0	0.0154778	0	0	0	0	0	0	0	0	0	k__Fungi;p__Ascomycota;c__Eurotiomycetes;o__Chaetothyriales;f__Herpotrichiellaceae;g__Rhinocladiella;s__Rhinocladiella_sp;	TTAAGTTCAGCGGGTATCCCTACCTGATCCGAGGTCAACACTTAAGAAAGTACTCCGAAGAGGAGTGGTTAAAGACCGCCGCCCACAGATTCACGCCGCGTACATGCTCGGTTAAAAGCTCCTCGTACCGGTTCCATCTGGGACGCCGTCACTATCTTTGAGGCCGATTTTGTTGACAAATCCAGCCCAACACCAAGCCGGGGCTTGAGGGGTGATAATGACGCTCGAACAGGCATGCCCTTCGGAATACCAAAGGGCGCAATGTGCGTT	Fungi	Ascomycota	Eurotiomycetes	Chaetothyriales	Herpotrichiellaceae	Rhinocladiella	Rhinocladiella_sp	Rhinocladiella	13	Saprotroph	Undefined Saprotroph-Wood Saprotroph	Saprotroph	Facultative Yeast	Soft Rot	Probable	NULL	Nilsson T. 1973. Studies on wood degradation and cellulolytic activity of microfungi. No. 104; Seehann G, et al. 1975. List of Fungi in Soft-Rot Tissue Tests. Institute fur Holzbiologie und Holzschutz, Bundesforschungsanstalt fur Forst - und Holzwirtshaft, Hamburg - Lohbrugge, Germany; Costa IPMW, et al. 2012. Mycotaxon 119:26; Tedersoo L, et al. 2014. Science 346:1256688	Soil saprotroph	Animal parasite		Root endophyte dark septate	Root-associated	soil,animal_material		partly_freshwater_(partly_non-aquatic)	animal_parasite/opportunistic_human_parasite		dimorphic_yeast
ASV 001837	0	0	0	0	0	0	0	0	0	0.0063732	0	0	k__Fungi;p__Ascomycota;c__Eurotiomycetes;o__Chaetothyriales;f__Herpotrichiellaceae;g__Rhinocladiella;s__Rhinocladiella_sp;	TTAAGTTCAGCGGGTATCCCTACCTGATCCGAGGTCAACACTTAAGAAAGTACTCCGAAGAGTAGTGGTTAAAGACCGTCGCCCGCAGATTCACGCCGCGTACATGCTTGGTTAAAAGCTCCTCGTACCGGTTCCATCTGGGACGCCGTCACTATCTTTAAGGCCGGTCTGGTAAGAGACCTAGCCCAACACCAAGCCGAAGCTTGAGAGGTGATAATGACGCTCGAACAGGCATGCCCTTCGGAATACCAAAGGGCGCAATGTGCGTT	Fungi	Ascomycota	Eurotiomycetes	Chaetothyriales	Herpotrichiellaceae	Rhinocladiella	Rhinocladiella_sp	Rhinocladiella	13	Saprotroph	Undefined Saprotroph-Wood Saprotroph	Saprotroph	Facultative Yeast	Soft Rot	Probable	NULL	Nilsson T. 1973. Studies on wood degradation and cellulolytic activity of microfungi. No. 104; Seehann G, et al. 1975. List of Fungi in Soft-Rot Tissue Tests. Institute fur Holzbiologie und Holzschutz, Bundesforschungsanstalt fur Forst - und Holzwirtshaft, Hamburg - Lohbrugge, Germany; Costa IPMW, et al. 2012. Mycotaxon 119:26; Tedersoo L, et al. 2014. Science 346:1256688	Soil saprotroph	Animal parasite		Root endophyte dark septate	Root-associated	soil,animal_material		partly_freshwater_(partly_non-aquatic)	animal_parasite/opportunistic_human_parasite		dimorphic_yeast
ASV 002261	0	0	0	0	0	0.00273137	0	0	0	0	0	0	k__Fungi;p__Ascomycota;c__Eurotiomycetes;o__Chaetothyriales;f__Herpotrichiellaceae;g__Rhinocladiella;s__Rhinocladiella_sp;	TTAAGTTCAGCGGGTATCCCTACCTGATCCGAGGTCAACACTTAGAAATACTCCGAAGAGTAGTGGTTAAAGACCGCCGCCCGCAGATTCCCGCCGCGTACATGCTTGGTTAAAAGCTCCTCGTACCGGTTCCGTCTGGGACGCCGTCACTATCTTTGAGGCCCGTTCGACAAGGAACGAAAGCCCAACACCAAGCCGGAGCTTGAGGGGTGATAATGACGCTCGAACAGGCATGCCCTTCGGAATACCAAAGGGCGCAATGTGCGTT	Fungi	Ascomycota	Eurotiomycetes	Chaetothyriales	Herpotrichiellaceae	Rhinocladiella	Rhinocladiella_sp	Rhinocladiella	13	Saprotroph	Undefined Saprotroph-Wood Saprotroph	Saprotroph	Facultative Yeast	Soft Rot	Probable	NULL	Nilsson T. 1973. Studies on wood degradation and cellulolytic activity of microfungi. No. 104; Seehann G, et al. 1975. List of Fungi in Soft-Rot Tissue Tests. Institute fur Holzbiologie und Holzschutz, Bundesforschungsanstalt fur Forst - und Holzwirtshaft, Hamburg - Lohbrugge, Germany; Costa IPMW, et al. 2012. Mycotaxon 119:26; Tedersoo L, et al. 2014. Science 346:1256688	Soil saprotroph	Animal parasite		Root endophyte dark septate	Root-associated	soil,animal_material		partly_freshwater_(partly_non-aquatic)	animal_parasite/opportunistic_human_parasite		dimorphic_yeast
ASV 001993	0	0	0	0	0	0	0	0	0.00546274	0	0	0	k__Fungi;p__Ascomycota;c__Orbiliomycetes;o__Orbiliales;f__Orbiliaceae;g__Orbilia;s__Orbilia_aristata;	TTAAGTTCAGCGGGTATCCTCGTCTGATCTGAGGTCAAACTTTAAAAAATTAGAGTTATTGTTCAGGCGGAGTTGACAATCCCTTAAAGGAACAGGTTGATAAATCTACTATGTTCGTTCAGGTTAGGTCACCCGCAGAGCGTGCCACTTTAAAGCCCGGCCGGTTAGGGTCGGAGCTCACAACCGGTGCGGAATTCGTAAAAAATTCCTACCGAAGGATTGTAATGACGCTCAAACAGACGTGCCCATCGGAATACCAATGGGCGCAATGTGCGTT	Fungi	Ascomycota	Orbiliomycetes	Orbiliales	Orbiliaceae	Orbilia	Orbilia_aristata	Orbiliaceae	9	Saprotroph	Wood Saprotroph	Saprotroph	Microfungus	NULL	Probable	Saprobic, found especially on wood in both wet and dry habitats. Many species are nematophagous, forming adhesive knobs, nets or ring-like traps in the presence of a food source; perhaps a strategy for life in low-nitrogen environments. There have been reports of associations with algae for a few species, but an established lichen association appears not to exist (Cannon & Kirk 2007)	Cannon PF, Kirk PM. 2007. Fungal Families of the World. CAB International, Cambridge	Wood saprotroph	Animal parasite				wood,leaf/fruit/seed,soil,fungal_material		partly_aquatic	nematophagous		filamentous_mycelium	apothecium_(hymenium_on_surface)	smooth
ASV 000732	0	0	0	0	0	0.051896	0	0	0.00546274	0	0	0	k__Fungi;p__Basidiomycota;c__Pucciniomycetes;o__Septobasidiales;f__Septobasidiaceae;g__Septobasidium;g__Septobasidium_unclassified;	TTAAGTTCAGCGGGTAGTCCCATCTGATTTGAGGTCTAAAATAAAAGTGTGGCACAAGTGCGACGGTTTGGTAGCAACTGTCATATCCTTCGGCTGCTGTGAAGCATCCTTGACGAAGATTTTATCACGCCAAGTCAATCCGAGTAGTACAAAGATTGCTTATACATTTGAAGCGAGCTGTGTTGTAAGACAGCAACGCTCAGCATCCAACGCTTCCGCACTTTACAAGAAAGCGTAGAGGTTGAGGGATTCATGACACTCAAACAGATGTACCTCTCGGAATACCAAGAGGTGCAAGGTGCGTT	Fungi	Basidiomycota	Pucciniomycetes	Septobasidiales	Septobasidiaceae	Septobasidium		Septobasidium	13	Pathotroph	Animal Pathogen	Animal pathogen	Facultative Yeast	NULL	Probable	NULL	Tedersoo L, et al. 2014. Science 346:1256688	Animal parasite	Arthropod parasite		No endophytic capacity		animal_material		non-aquatic	arthropod_parasite	scale_insects	dimorphic_yeast	none	none
ASV 001158	0	0	0	0	0	0.010015	0	0	0.0063732	0.0118359	0	0	k__Fungi;p__Basidiomycota;c__Pucciniomycetes;o__Septobasidiales;f__Septobasidiaceae;g__Septobasidium;s__Septobasidium_ramorum;	TTAAGTTCAGCGGGTAGTCCCATCTGATTTGAGGTCTAAATGTAAAGGGTTTGTCACAGACACCCGAAGGTGCTTGCGAGCGTGTTTAGAAGCTACTCTGGTAGACGACCGGCTGCTAATGAAAGCATCCCCAACGAAGATCTTATCACGTCGGGTCAATCCGAGTCACTATCGAGATTGCTGATCCATTTGAAGCGAGCTGTCGGTGAGGACAGCAGCGCTCAGCATCCAACGCTGTACATCTCACCAGGAAATGTAGAGGTTGAGGGATTCATGACACTCAAACAGATGTACCTTTCGGAATGCCAAAAGGTGCAAGGTGCGTT	Fungi	Basidiomycota	Pucciniomycetes	Septobasidiales	Septobasidiaceae	Septobasidium	Septobasidium_ramorum	Septobasidium	13	Pathotroph	Animal Pathogen	Animal pathogen	Facultative Yeast	NULL	Probable	NULL	Tedersoo L, et al. 2014. Science 346:1256688	Animal parasite	Arthropod parasite		No endophytic capacity		animal_material		non-aquatic	arthropod_parasite	scale_insects	dimorphic_yeast	none	none
ASV 001791	0	0	0	0	0	0	0	0	0.0063732	0	0	0	k__Fungi;p__Basidiomycota;c__Pucciniomycetes;o__Septobasidiales;f__Septobasidiaceae;g__Septobasidium;g__Septobasidium_unclassified;	TTAAGTTCAGCGGGTAGTCCCATCTGATTTGAGGTCTAAAATAAAAGTGTGGCACAAGTGCGACGGTTTGGTAGCAACTGTCATATCCTTCGGCTGCTGTGAAGCATCCTTGACGAAGATTTTATCACGCCAAGTCAATCCGAGTAGTACAAAGATTGCTTATACATTTGAAGCGAGCTGTGTTGTAAGACAGCAACGCTCAGCATCCAACGCTTCCGCACTTTACAAGAAAGTGTAGAGGTTGAGGGATTCATGACACTCAAACAGATGTACCTCTCGGAATACCAAGAGGTGCAAGGTGCGTT	Fungi	Basidiomycota	Pucciniomycetes	Septobasidiales	Septobasidiaceae	Septobasidium		Septobasidium	13	Pathotroph	Animal Pathogen	Animal pathogen	Facultative Yeast	NULL	Probable	NULL	Tedersoo L, et al. 2014. Science 346:1256688	Animal parasite	Arthropod parasite		No endophytic capacity		animal_material		non-aquatic	arthropod_parasite	scale_insects	dimorphic_yeast	none	none
ASV 001867	0	0	0	0	0	0	0.00455228	0	0	0	0	0	k__Fungi;p__Basidiomycota;c__Pucciniomycetes;o__Septobasidiales;f__Septobasidiaceae;g__Septobasidium;s__Septobasidium_carestianum;	TTAAGTTCAGCGGGTAGTCCCATCTGATTTGAGGTCTAAAGTTTAAAGGTTGCACAAGTGCAGGGTTTGAAGCGACTTGTATACGATTCGGCTGCTAAGAAGCATCCTCGACGAAGATCTTATCACGTCGAGTCAATCCGAGTAGTACAAAGATTGCTTATACATTTGAAGCGAGCTGTCGTGAAACAGCAGCGCTCAGCATCCAACGCTTCCGCACTTTACAAGAAAGTGTAGAGGTTGAGGGATTCATGACACTCAAACAGATGTACCTCTCGGAATACCAAGAGGTGCAAGGTGCGTT	Fungi	Basidiomycota	Pucciniomycetes	Septobasidiales	Septobasidiaceae	Septobasidium	Septobasidium_carestianum	Septobasidium	13	Pathotroph	Animal Pathogen	Animal pathogen	Facultative Yeast	NULL	Probable	NULL	Tedersoo L, et al. 2014. Science 346:1256688	Animal parasite	Arthropod parasite		No endophytic capacity		animal_material		non-aquatic	arthropod_parasite	scale_insects	dimorphic_yeast	none	none
ASV 002183	0	0	0	0	0	0.00364183	0	0	0	0	0	0	k__Fungi;p__Basidiomycota;c__Pucciniomycetes;o__Septobasidiales;f__Septobasidiaceae;g__Septobasidium;s__Septobasidium_pallidum;	TTAAGTTCAGCGGGTAGTCCCATCTGATTTGAGGTCTAAATTATAAAGGTTGCACAAGTGCAGGTTTGGTAGCGACTCGTGTACTTTCCGGCTGCTATAGAAGCATCCTCGACGAAGATCTTATCACGTCAAGTCAATCCGAGCAGTACAGAGATTGCTGATACATTTGAAGCGAGCTGTGATAAACCAGCAGCGCTCAGCATCCAACGCATCCGCACTTTACAAGAAAGTGTAGAGGTTGAGGGATTCATGACACTCAAACAGATGTACCTCTCGGAATACCAAGAGGTGCAAGGTGCGTT	Fungi	Basidiomycota	Pucciniomycetes	Septobasidiales	Septobasidiaceae	Septobasidium	Septobasidium_pallidum	Septobasidium	13	Pathotroph	Animal Pathogen	Animal pathogen	Facultative Yeast	NULL	Probable	NULL	Tedersoo L, et al. 2014. Science 346:1256688	Animal parasite	Arthropod parasite		No endophytic capacity		animal_material		non-aquatic	arthropod_parasite	scale_insects	dimorphic_yeast	none	none
ASV 002192	0	0	0	0	0	0	0	0	0.0063732	0	0	0	k__Fungi;p__Basidiomycota;c__Pucciniomycetes;o__Septobasidiales;f__Septobasidiaceae;g__Septobasidium;s__Septobasidium_ramorum;	TTAAGTTCAGCGGGTAGTCCCATCTGATTTGAGGTCTAAATGTAAAGGGTTTGTCACAGACACCCGAAGGTGCTTGCGAGCGTGTTTAGAAGCTACTCTGGTAGACGACCGGCTGCTAATGAAAGCATCCCCGACGAAGATCTTATCACGTCGGGTCAATCCGAGTCACTATCGAGATTGCTGATCCATTTGAAGCGAGCTGTCGGTGAGGACAGCAGCGCTCAGCATCCAACGCTGTACATCTCACAAGGAAACGTAGAGGTTGAGGGATTCATGACACTCAAACAGATGTACCTTTCGGAATGCCAAAAGGTGCAAGGTGCGTT	Fungi	Basidiomycota	Pucciniomycetes	Septobasidiales	Septobasidiaceae	Septobasidium	Septobasidium_ramorum	Septobasidium	13	Pathotroph	Animal Pathogen	Animal pathogen	Facultative Yeast	NULL	Probable	NULL	Tedersoo L, et al. 2014. Science 346:1256688	Animal parasite	Arthropod parasite		No endophytic capacity		animal_material		non-aquatic	arthropod_parasite	scale_insects	dimorphic_yeast	none	none
ASV 002207	0	0	0	0	0	0	0	0	0	0.00364183	0	0	k__Fungi;p__Basidiomycota;c__Ustilaginomycetes;o__Ustilaginales;f__Ustilaginaceae;g__Farysia;s__Farysia_acheniorum;	TTAAGTTCAGCGGGTAGTCCTACCTGATCTGAGGCCGTTTGAATTAGATCCCCTCTGCCAAAAGCAGTGGGGCGGTTTTAAGAAGCCAGCGTTCACGCCCAAGCAAAAGAAGTTTCCATCACGTCCGTGTTTTGATAATTATCAAAATCCGGAGGGAGAGGGACGTATATCCTTCTGCTCTCTAGCATGTACAGTCCAGCTGATGTATTTCGAAGCAGCCAGTGCAAATGGCAAGCCTCAGTACCGATCCGCCAACTCTGCAAGCAAAGCTGTCGTTCGAAGAAATTCGCGGCCCTCAGACAGGCATGCTCTCCGGATGTAAGTCCAAGAGAGCGCCAGGTGCGTT	Fungi	Basidiomycota	Ustilaginomycetes	Ustilaginales	Ustilaginaceae	Farysia	Farysia_acheniorum	Farysia	13	Pathotroph	Plant Pathogen	Plant pathogen	Facultative Yeast	NULL	Probable	NULL	Tedersoo L, et al. 2014. Science 346:1256688	Plant pathogen	Epiphyte		No endophytic capacity	Leaf/fruit/seed pathogen			non-aquatic		Cyperaceae_flowers	dimorphic_yeast	smut	other
ASV 000554	0.00455228	0	0	0.0191196	0.00910457	0	0.0992398	0.0364183	0	0	0	0	k__Fungi;p__Basidiomycota;c__Exobasidiomycetes;o__Microstromatales;f__Microstromatales_fam_Incertae_sedis;g__Pseudomicrostroma;s__Pseudomicrostroma_phylloplanum;	TTAAGTTCAGCGGGTAGTCCTACCTGATTTGAGGCCAGAGTTATGAAATAGTGGGTTGAGTGTTGCCACTCGCGCCGGGTTAAGAAGCAGACTTCCTCTAGGTACCAAGTCGAGCTTCCACCAATGCAATTTTATTACATCAAATGGAAGTACTCTGCTTAGAGATTAGAGAGGTCCAGCTAATATCTTTAAGGCCAGCAGACTCGTGAAAGACTGCAAGGGCCCACAACCAAATCCAAGCAACGCTTCTTTTTAAAAAACATTGGGATTTGAGGGATTCATGACACTCAAACAGGCATGCTCCTAGGAATACCAGGGAGCGCAAGGTGCGTT	Fungi	Basidiomycota	Exobasidiomycetes	Microstromatales	Microstromatales_fam_Incertae_sedis	Pseudomicrostroma	Pseudomicrostroma_phylloplanum	-	-	-	-	Unassigned	-	-	-	Unassigned	-	Plant pathogen	Epiphyte		No endophytic capacity	Leaf/fruit/seed pathogen			non-aquatic		Juglandaceae	dimorphic_yeast	none	none
ASV 002387	0	0	0	0.00273137	0	0	0	0	0	0	0	0	k__Fungi;p__Basidiomycota;c__Exobasidiomycetes;o__Microstromatales;f__Microstromatales_fam_Incertae_sedis;g__Pseudomicrostroma;s__Pseudomicrostroma_phylloplanum;	TTAAGTTCAGCGGGTAGTCCTACCTGATTTGAGGCCAGAGTTATGAAATAGTGGGTTGAGTGTTGCCACTCGCGCCGGGTTAAGAAGCAGACTTCCTCTAGGTACCAAGTCGAGCTTCCACCAATGCAATTTTATTACATCAAATGGAAGTACTCTGCTTAGAGATTAGAGAGGTCCAGCTAATATCTTTAAGGCCAGCAGACTCGTGAAAGACTGCAAGGGCCCACAACCAAATCCAAGCAACGCTTCTTTTTAAAAAAACATTGGGATTTGAGGGATTCATGACACTCAAACAGGCATGCTCCTAGGAATACCAGGGAGCGCAAGGTGCGTT	Fungi	Basidiomycota	Exobasidiomycetes	Microstromatales	Microstromatales_fam_Incertae_sedis	Pseudomicrostroma	Pseudomicrostroma_phylloplanum	-	-	-	-	Unassigned	-	-	-	Unassigned	-	Plant pathogen	Epiphyte		No endophytic capacity	Leaf/fruit/seed pathogen			non-aquatic		Juglandaceae	dimorphic_yeast	none	none
ASV 001231	0	0	0	0	0	0	0	0	0	0.0273137	0	0	k__Fungi;p__Basidiomycota;c__Tremellomycetes;o__Filobasidiales;f__Piskurozymaceae;g__Solicoccozyma;g__Solicoccozyma_unclassified;	TTAAGTTCAGCGGGTAGTCCTACCTGATTTGAGGCCAGATCATAAAAAGTTCGTCCAATGGACGGGGTTGGGAAGCAGACATAGTCAAAGAGACTGGCCAAAGCCGAAGCAATGTCCTTAGCGAAATACTTATTACGCCAAGTCAAACCAGTCTCCAACAAGTCCAGCTAATTCATTTGAGGTGAGCCGATCGTGAGACCGGCAAGCACCCAAGTCCAAGCCGAGACGACGGTAACGAAACCAAAGTCAAGGTTGATTGTTTTCATGACACTCAAACAGGCATGCTCTACGGAATACCATAGAGCGCAAGGTGCGTT	Fungi	Basidiomycota	Tremellomycetes	Filobasidiales	Piskurozymaceae	Solicoccozyma		-	-	-	-	Unassigned	-	-	-	Unassigned	-	Soil saprotroph	Epiphyte				soil		partly_aquatic			yeast	none	none
ASV 001271	0.00273137	0.0154778	0	0.00364183	0.00546274	0	0	0	0	0	0	0	k__Fungi;p__Basidiomycota;c__Tremellomycetes;o__Filobasidiales;f__Piskurozymaceae;g__Solicoccozyma;g__Solicoccozyma_unclassified;	AACGCACCTTGCGCTCTTTGGTATTCCGAAGAGCATGCCTGTTTGAGTGTCATGAAAATATCAACCTTGACTTGGGTTTTGTGCTCTAGTCTCGGCTTGGAATTGGGTGCTTGCCGCTTTTACGAGCGGCTCACCTTAAATGTATTAGCTGGATCTGTCTTTGAGACTTGGTTTGACTTGGCGTAATAAGTATTTCGCTAAGGACATTCTTCGGAGTGGCCTCGTTTCTAGGACGCTTGTCCGCTTTCCAATACAAGTTCCACCTCGTGGACATGACTTTTTATTATCTGGCCTCAAATCAGGTAGGACTACCCGCTGAACTTAA	Fungi	Basidiomycota	Tremellomycetes	Filobasidiales	Piskurozymaceae	Solicoccozyma		-	-	-	-	Unassigned	-	-	-	Unassigned	-	Soil saprotroph	Epiphyte				soil		partly_aquatic			yeast	none	none
ASV 000149	0.287704	0.0373287	0	0.135658	0.267674	0.00273137	0.236719	0.0682842	0.00819411	0.193017	0.061911	0.0591797	k__Fungi;p__Basidiomycota;c__Tremellomycetes;o__Tremellales;f__Bulleraceae;g__Bullera;s__Bullera_crocea;	TTAAGTTCAGCGGGTAGTCCTACCTGATTTGAGGTCAGAATATAAAGTGTGTTAGAGTGGAGGGTTGCGAGAACTTATTACGCATTCCACTTAGACATTTAAGGCGAGCCAGAGTAAACGGCAACACCCAAAGCACAACTATAGAAAACTATAGAGGTGAGGTTTATAAGACACTCAAACAGGCATGCCCTTCGGAATACCAAAGGGCGCAATCTGCGTT	Fungi	Basidiomycota	Tremellomycetes	Tremellales	Bulleraceae	Bullera	Bullera_crocea	Tremellales	7	Pathotroph-Saprotroph-Symbiotroph	Fungal Parasite-Undefined Saprotroph	Uncertained	Tremelloid-Yeast	NULL	Possible	The order contains both teleomorphic and anamorphic species, most of the latter being yeasts	Sterkenburg E, et al. 2015. New Phytologist 207:1145-1158	Unspecified saprotroph	Epiphyte		Foliar endophyte				partly_aquatic			yeast
ASV 001020	0.00273137	0	0	0.00819411	0.0172987	0	0.00273137	0.00273137	0	0.00364183	0	0.000910457	k__Fungi;p__Basidiomycota;c__Tremellomycetes;o__Tremellales;f__Bulleraceae;g__Bullera;s__Bullera_alba;	TTAAGTTCAGCGGGTAGTCCTACCTGATTTGAGGTCAGAGCATAAAATAATGACCTTGCGGTCGGGTTATGAGCAGTCGTCACACCTTGACCAGACGAAACTTATTACGTCTTAGCCGTGGATGTTATTACCACTAACTCTTTTAAGGCGAGCCAGCGAGCTGGCAGACACCCAAGTCCAAGCCCAACACTGATCAGAAACCAGGAGGGGTTGATATTTCATGACACTCAAACAGGCATGCCTTTCGGAATACCAAAAGGCGCAAGGTGCGTT	Fungi	Basidiomycota	Tremellomycetes	Tremellales	Bulleraceae	Bullera	Bullera_alba	Tremellales	7	Pathotroph-Saprotroph-Symbiotroph	Fungal Parasite-Undefined Saprotroph	Uncertained	Tremelloid-Yeast	NULL	Possible	The order contains both teleomorphic and anamorphic species, most of the latter being yeasts	Sterkenburg E, et al. 2015. New Phytologist 207:1145-1158	Unspecified saprotroph	Epiphyte		Foliar endophyte				partly_aquatic			yeast
ASV 001015	0	0	0.00455228	0	0	0.0327764	0	0	0	0	0	0	k__Fungi;p__Basidiomycota;c__Tremellomycetes;o__Tremellales;f__Bulleribasidiaceae;g__Derxomyces;s__Derxomyces_pseudoschimicola;	TTAAGTTCAGCGGGTAGTCCTACCTGATTTGAGGTCAGAGCTTAAAATATAGAGATTAGAGTGGACGGGTCAGGCAAATGACTTATCATGCCATCGTTCCACTAAGACATTTAAGACGAGCCAGGGTTAATGGCAGAACGTCCAAAGCACCAAAACAATCACTTAATGAAAAATGATCGGGTGAAGGTCTATATGACACTCAAACAGGCATACCCTTCGGAATACCAAAGGGTGCAATTTGCGTT	Fungi	Basidiomycota	Tremellomycetes	Tremellales	Bulleribasidiaceae	Derxomyces	Derxomyces_pseudoschimicola	Tremellales	7	Pathotroph-Saprotroph-Symbiotroph	Fungal Parasite-Undefined Saprotroph	Uncertained	Tremelloid-Yeast	NULL	Possible	The order contains both teleomorphic and anamorphic species, most of the latter being yeasts	Sterkenburg E, et al. 2015. New Phytologist 207:1145-1158	Unspecified saprotroph	Epiphyte						non-aquatic			dimorphic_yeast
ASV 001486	0	0	0	0	0	0	0.000910457	0	0	0	0.0118359	0	k__Fungi;p__Basidiomycota;c__Tremellomycetes;o__Tremellales;f__Bulleribasidiaceae;g__Derxomyces;g__Derxomyces_unclassified;	TTAAGTTCAGCGGGTAGTCCTACCTGATTTGAGGTCAGAGATTGAAATATAGAGGGGGCTTAGAGTGGTTAGATAGGCGAAGACTTATCACGCCGTTACCACTTAGACATTTAAGACGAGCCAGGCTAATGGCAAGACGTCCAAAGCACCAGCAACACACTCTAAATTAGATAGAATGATTGGGTGAAGTCTATATGACACTCAAACAGGCATGCCCTTCGGAATACCAAAGGGCGCAATTTGCGTT	Fungi	Basidiomycota	Tremellomycetes	Tremellales	Bulleribasidiaceae	Derxomyces		Tremellales	7	Pathotroph-Saprotroph-Symbiotroph	Fungal Parasite-Undefined Saprotroph	Uncertained	Tremelloid-Yeast	NULL	Possible	The order contains both teleomorphic and anamorphic species, most of the latter being yeasts	Sterkenburg E, et al. 2015. New Phytologist 207:1145-1158	Unspecified saprotroph	Epiphyte						non-aquatic			dimorphic_yeast
ASV 002312	0	0	0.00273137	0	0	0	0	0	0	0	0	0	k__Fungi;p__Basidiomycota;c__Tremellomycetes;o__Tremellales;f__Bulleribasidiaceae;g__Derxomyces;s__Derxomyces_mrakii;	TTAAGTTCAGCGGGTAGTCCTACCTGATTTGAGGTCAGAGCTTGATGTGTGATTTTATAGTGAACAATGATAGCGAAGACTTATCACGCTAATATCCACTTAGACATTTAAGACGAGCCAAGGTTAATGGCAGACGTCCAAAGCACCGTTAACAACCACTTTAATTAAAAAATGATTGGGTGAAGTCTATATGACACTCAAACAGGCATGCCCTTCGGAATACCAAAGGGCGCAATTTGCGTT	Fungi	Basidiomycota	Tremellomycetes	Tremellales	Bulleribasidiaceae	Derxomyces	Derxomyces_mrakii	Tremellales	7	Pathotroph-Saprotroph-Symbiotroph	Fungal Parasite-Undefined Saprotroph	Uncertained	Tremelloid-Yeast	NULL	Possible	The order contains both teleomorphic and anamorphic species, most of the latter being yeasts	Sterkenburg E, et al. 2015. New Phytologist 207:1145-1158	Unspecified saprotroph	Epiphyte						non-aquatic			dimorphic_yeast
ASV 001440	0	0	0.0063732	0	0	0	0	0	0	0.0118359	0	0	k__Fungi;p__Basidiomycota;c__Tremellomycetes;o__Tremellales;f__Bulleraceae;g__Genolevuria;s__Genolevuria_amylolytica;	TTAAGTTCAGCGGGTAGTCCTACCTGATTTGAGGTCTAGCATAAAGTAGTTGCCCGAGGGCGTGTTGTGAGCGGACGTAAGTCACCAGGTCCGACGAAACTTATTACGTCAAGCCATAGGCAACTTGTCCCACTAACGTCTTTAAGGCGAGCCGTGTGAGCGGCAGACACCCAAGTCCAAGTCCACCGCCGGGTCAGAAACCCGTGGGGATTGATTTTATAAGACACTCAAACAGGCATGCCTCTCGGAATACCAAGAGGCGCAAGGTGCGTT	Fungi	Basidiomycota	Tremellomycetes	Tremellales	Bulleraceae	Genolevuria	Genolevuria_amylolytica	Tremellales	7	Pathotroph-Saprotroph-Symbiotroph	Fungal Parasite-Undefined Saprotroph	Uncertained	Tremelloid-Yeast	NULL	Possible	The order contains both teleomorphic and anamorphic species, most of the latter being yeasts	Sterkenburg E, et al. 2015. New Phytologist 207:1145-1158	Unspecified saprotroph	Epiphyte						non-aquatic			yeast
ASV 000092	0.325033	0.0600901	0	0.331406	0.237629	0	0.306824	0.723813	0	0.0118359	0.529886	0	k__Fungi;p__Basidiomycota;c__Tremellomycetes;o__Tremellales;f__Bulleraceae;g__Genolevuria;s__Genolevuria_amylolytica;	TTAAGTTCAGCGGGTAGTCCTACCTGATTTGAGGTCTAGCAAAAAGTAATTGCCCGAGGGCTGGTTGTGAGCAGGCGTCACCGACCGTGCGAGACGAAACTTATTACGTCAAGCCATAGGCCGATGTTCCCACTAAGGTCTTTGAGGCGAGCCGTGTGACCGGCAGACGCCCAACTCCAAGTCCACCGCCGGGTCAGAAACCCGTGGGGATTGATTTTATAAGACACTCAAACAGGCATGCCTCTCGGAATACCAAGAGGCGCAAGGTGCGTT	Fungi	Basidiomycota	Tremellomycetes	Tremellales	Bulleraceae	Genolevuria	Genolevuria_amylolytica	Tremellales	7	Pathotroph-Saprotroph-Symbiotroph	Fungal Parasite-Undefined Saprotroph	Uncertained	Tremelloid-Yeast	NULL	Possible	The order contains both teleomorphic and anamorphic species, most of the latter being yeasts	Sterkenburg E, et al. 2015. New Phytologist 207:1145-1158	Unspecified saprotroph	Epiphyte						non-aquatic			yeast
ASV 000197	0.0819411	0	0.00819411	0.11927	0.0810306	0	0.19939	0.201211	0.00455228	0.117449	0.147494	0	k__Fungi;p__Basidiomycota;c__Tremellomycetes;o__Tremellales;f__Bulleraceae;g__Genolevuria;s__Genolevuria_amylolytica;	TTAAGTTCAGCGGGTAGTCCTACCTGATTTGAGGTCTAGCATAAAGTGATTGCCCGAGGGCGGGTTGTGAGCGGACGTCAGGGGCCGGACGAGACGAAACTTATTACGTCAAGCCATGGGCCGATGATCCCACTAAGGTCTTTAAGGCGAGCCGTGTGATCGGCAGGCGCCCAACTCCAAGTCCACCGCCAGGTCAGAAACCCGTGGGGATTGATTTTATAAGACACTCAAACAGGCATGCCTCTCGGAATACCAAGAGGCGCAAGGTGCGTT	Fungi	Basidiomycota	Tremellomycetes	Tremellales	Bulleraceae	Genolevuria	Genolevuria_amylolytica	Tremellales	7	Pathotroph-Saprotroph-Symbiotroph	Fungal Parasite-Undefined Saprotroph	Uncertained	Tremelloid-Yeast	NULL	Possible	The order contains both teleomorphic and anamorphic species, most of the latter being yeasts	Sterkenburg E, et al. 2015. New Phytologist 207:1145-1158	Unspecified saprotroph	Epiphyte						non-aquatic			yeast
ASV 000231	0.104703	0.172076	0	0.17936	0.0773888	0.0127464	0.0764784	0.073747	0.00728365	0.0746574	0.0209405	0	k__Fungi;p__Basidiomycota;c__Tremellomycetes;o__Tremellales;f__Bulleraceae;g__Genolevuria;s__Genolevuria_amylolytica;	TTAAGTTCAGCGGGTAGTCCTACCTGATTTGAGGTCTAGCATAAAGTAGTTGCCCGAGGGCGGGTTGTGAGCGGGCTCGAGGGGCCGGACGAGACGAAACTTATTACGTCAAGCCATAGGCCGATGATCCCACTAAGGTCTTTAAGGCGAGCCGTGTGACCGGCAGACGCCCAACTCCAACTCCACCGCCAGGTCAAGAAACCCGTGGGGATTGATTTTATAAGACACTCAAACAGGCATGCCTCTCGGAATACCAAGAGGCGCAAGGTGCGTT	Fungi	Basidiomycota	Tremellomycetes	Tremellales	Bulleraceae	Genolevuria	Genolevuria_amylolytica	Tremellales	7	Pathotroph-Saprotroph-Symbiotroph	Fungal Parasite-Undefined Saprotroph	Uncertained	Tremelloid-Yeast	NULL	Possible	The order contains both teleomorphic and anamorphic species, most of the latter being yeasts	Sterkenburg E, et al. 2015. New Phytologist 207:1145-1158	Unspecified saprotroph	Epiphyte						non-aquatic			yeast
ASV 000246	0	0	0.0591797	0	0	0	0	0	0	0.653708	0	0	k__Fungi;p__Basidiomycota;c__Tremellomycetes;o__Tremellales;f__Bulleraceae;g__Genolevuria;s__Genolevuria_amylolytica;	TTAAGTTCAGCGGGTAGTCCTACCTGATTTGAGGTCTAGCATAAAGTAGTTGCCCGAGGGCGGGTTGTGAGCGGGCTCGATCGACCGTGCGAGACGAAACTTATTACGTCAAGCCATAGGCCGATGATCCCACTAAGGTCTTTAAGGCGAGCCGTGTGACCGGCAGACGCCCAACTCCAAGTCCACCGCCAGGTCAGAAACCCGTGGGGATTGATTTTATAAGACACTCAAACAGGCATGCCTCTCGGAATACCAAGAGGCGCAAGGTGCGTT	Fungi	Basidiomycota	Tremellomycetes	Tremellales	Bulleraceae	Genolevuria	Genolevuria_amylolytica	Tremellales	7	Pathotroph-Saprotroph-Symbiotroph	Fungal Parasite-Undefined Saprotroph	Uncertained	Tremelloid-Yeast	NULL	Possible	The order contains both teleomorphic and anamorphic species, most of the latter being yeasts	Sterkenburg E, et al. 2015. New Phytologist 207:1145-1158	Unspecified saprotroph	Epiphyte						non-aquatic			yeast
ASV 000266	0	0	0	0	0	0	0	0	0	0.582692	0	0	k__Fungi;p__Basidiomycota;c__Tremellomycetes;o__Tremellales;f__Bulleraceae;g__Genolevuria;s__Genolevuria_amylolytica;	TTAAGTTCAGCGGGTAGTCCTACCTGATTTGAGGTCTAGCATAAAGCAGTTGCCCGAGGGCGGGTTGTGAGCGGGCTCGATCGACCGTGCGAGACGAAACTTATTACGTCAAGCCATAGGCCGATGATCCCACTAAGGTCTTTAAGGCGAGCCGTGTGACCGGCAGACGCCCAACTCCAAGTCCACCGCCAGGTCAGAAACCCGTGGGGATTGATTTTATAAGACACTCAAACAGGCATGCCTCTCGGAATACCAAGAGGCGCAAGGTGCGTT	Fungi	Basidiomycota	Tremellomycetes	Tremellales	Bulleraceae	Genolevuria	Genolevuria_amylolytica	Tremellales	7	Pathotroph-Saprotroph-Symbiotroph	Fungal Parasite-Undefined Saprotroph	Uncertained	Tremelloid-Yeast	NULL	Possible	The order contains both teleomorphic and anamorphic species, most of the latter being yeasts	Sterkenburg E, et al. 2015. New Phytologist 207:1145-1158	Unspecified saprotroph	Epiphyte						non-aquatic			yeast
ASV 000485	0	0	0	0.031866	0	0	0.0992398	0.0145673	0	0.0892247	0	0	k__Fungi;p__Basidiomycota;c__Tremellomycetes;o__Tremellales;f__Bulleraceae;g__Genolevuria;s__Genolevuria_amylolytica;	TTAAGTTCAGCGGGTAGTCCTACCTGATTTGAGGTCTAGCATAAAGTAGTTGCCCGAGGGCGGGTTGTGAGCGGGCTCGAGGGGCCGGACGAGACGAAACTTATTACGTCAAGCCATAGGCCGATGATCCCACTAAGGTCTTTAAGGCGAGCCGTGTGACCGGCAGACGCCCAACTCCAAGTCCACCGCCAGGTCAAGAAACCCGTGGGGATTGATTTTATAAGACACTCAAACAGGCATGCCTCTCGGAATACCAAGAGGCGCAAGGTGCGTT	Fungi	Basidiomycota	Tremellomycetes	Tremellales	Bulleraceae	Genolevuria	Genolevuria_amylolytica	Tremellales	7	Pathotroph-Saprotroph-Symbiotroph	Fungal Parasite-Undefined Saprotroph	Uncertained	Tremelloid-Yeast	NULL	Possible	The order contains both teleomorphic and anamorphic species, most of the latter being yeasts	Sterkenburg E, et al. 2015. New Phytologist 207:1145-1158	Unspecified saprotroph	Epiphyte						non-aquatic			yeast
ASV 000567	0	0	0	0	0	0	0.0655529	0.0764784	0	0	0	0	k__Fungi;p__Basidiomycota;c__Tremellomycetes;o__Tremellales;f__Bulleraceae;g__Genolevuria;s__Genolevuria_amylolytica;	TTAAGTTCAGCGGGTAGTCCTACCTGATTTGAGGTCTGGCATAAAGTGATTGCCCGAGGGCGGGTTGTGAGCGGACGTCAGGGGCCGGACGAGACGAAACTTATTACGTCAAGCCATGGGCCGATGATCCCACTAAGGTCTTTAAGGCGAGCCGTGTGATCGGCAGGCGCCCAACTCCAAGTCCACCGCCAGGTCAGAAACCCGTGGGGATTGATTTTATAAGACACTCAAACAGGCATGCCTCTCGGAATACCAAGAGGCGCAAGGTGCGTT	Fungi	Basidiomycota	Tremellomycetes	Tremellales	Bulleraceae	Genolevuria	Genolevuria_amylolytica	Tremellales	7	Pathotroph-Saprotroph-Symbiotroph	Fungal Parasite-Undefined Saprotroph	Uncertained	Tremelloid-Yeast	NULL	Possible	The order contains both teleomorphic and anamorphic species, most of the latter being yeasts	Sterkenburg E, et al. 2015. New Phytologist 207:1145-1158	Unspecified saprotroph	Epiphyte						non-aquatic			yeast
ASV 000691	0	0	0	0	0	0	0	0	0.0600901	0.0409705	0	0	k__Fungi;p__Basidiomycota;c__Tremellomycetes;o__Tremellales;f__Bulleraceae;g__Genolevuria;s__Genolevuria_amylolytica;	TTAAGTTCAGCGGGTAGTCCTACCTGATTTGAGGTCTAGCATAAAGTAGTTGCCCGAGGGCGGGTTGTGAGCGGGCTCAACCGACCGTGCGAGACGAAACTTATTACGTCAAGCCATAGGCCGATGATCCCACTAAGGTCTTTAAGGCGAGCCGTGTGACCGGCAGACGCCCAACTCCAAGTCCACCGCCAGGTCAGAAACCCGTGGGGATTGATTTTATAAGACACTCAAACAGGCATGCCTCTCGGAATACCAAGAGGCGCAAGGTGCGTT	Fungi	Basidiomycota	Tremellomycetes	Tremellales	Bulleraceae	Genolevuria	Genolevuria_amylolytica	Tremellales	7	Pathotroph-Saprotroph-Symbiotroph	Fungal Parasite-Undefined Saprotroph	Uncertained	Tremelloid-Yeast	NULL	Possible	The order contains both teleomorphic and anamorphic species, most of the latter being yeasts	Sterkenburg E, et al. 2015. New Phytologist 207:1145-1158	Unspecified saprotroph	Epiphyte						non-aquatic			yeast
ASV 000722	0	0.0154778	0	0.00273137	0	0	0.0746574	0.0118359	0	0	0	0	k__Fungi;p__Basidiomycota;c__Tremellomycetes;o__Tremellales;f__Bulleraceae;g__Genolevuria;s__Genolevuria_amylolytica;	TTAAGTTCAGCGGGTAGTCCTACCTGATTTGAGGTCTAGCATAAAGTAGTTGCCCAGGGGCGGGTTATGAGCGGGCATCACCGACCGGACCTGACGAAACTTATTACGTCGAGCCATAGGTCGATACTCCCACTAAGGTCTTTAAGGCGAGCCGTGTGACCGGCAGACGCCCAACTCCAAGTCCACCGCCAGGTAAGAAACCCGTGGGGATTGATTTTATAAGACACTCAAACAGGCATGCCTCTCGGAATACCAAGAGGCGCAAGGTGCGTT	Fungi	Basidiomycota	Tremellomycetes	Tremellales	Bulleraceae	Genolevuria	Genolevuria_amylolytica	Tremellales	7	Pathotroph-Saprotroph-Symbiotroph	Fungal Parasite-Undefined Saprotroph	Uncertained	Tremelloid-Yeast	NULL	Possible	The order contains both teleomorphic and anamorphic species, most of the latter being yeasts	Sterkenburg E, et al. 2015. New Phytologist 207:1145-1158	Unspecified saprotroph	Epiphyte						non-aquatic			yeast
ASV 000747	0	0	0.0154778	0	0	0	0	0	0.0291346	0.0327764	0	0	k__Fungi;p__Basidiomycota;c__Tremellomycetes;o__Tremellales;f__Bulleraceae;g__Genolevuria;s__Genolevuria_amylolytica;	TTAAGTTCAGCGGGTAGTCCTACCTGATTTGAGGTCTAGCATAAAGTAGTTGCCCGAGGGCGGGTTGTGAGCGGGCATAAGTCACCAGGTCCGACGAAACTTATTACGTCAAGCCATAGGCAACTTGTCCCACTAACGTCTTTAAGGCGAGCCGTGTGAGCGGCAGACACCCAATTCCAAGTCCACCGCCAGGTCAGAAACCCGTGGGGATTGATTTTATAAGACACTCAAACAGGCATGCCTCTCGGAATACCAAGAGGCGCAAGGTGCGTT	Fungi	Basidiomycota	Tremellomycetes	Tremellales	Bulleraceae	Genolevuria	Genolevuria_amylolytica	Tremellales	7	Pathotroph-Saprotroph-Symbiotroph	Fungal Parasite-Undefined Saprotroph	Uncertained	Tremelloid-Yeast	NULL	Possible	The order contains both teleomorphic and anamorphic species, most of the latter being yeasts	Sterkenburg E, et al. 2015. New Phytologist 207:1145-1158	Unspecified saprotroph	Epiphyte						non-aquatic			yeast
ASV 000764	0	0.0509856	0	0	0	0	0	0.0482542	0	0	0.0109255	0	k__Fungi;p__Basidiomycota;c__Tremellomycetes;o__Tremellales;f__Bulleraceae;g__Genolevuria;s__Genolevuria_amylolytica;	TTAAGTTCAGCGGGTAGTCCTACCTGATTTGAGGTCTAGCATAAAGTAGTTGCCCGAGGGCGGGTTGTGAGCGGGCTCGACCGACCGTGCGAGACGAAACTTATTACGTCAAGCCATAGGCCGATGATCCCACTAAGGTCTTTAAGGCGAGCCGTGTGACCGGCAGACGCCCAACTCCAAGTCCACCGCCAGGTCAGAAACCCGTGGGGATTGATTTTATAAGACACTCAAACAGGCATGCCTCTCGGAATACCAAGAGGCGCAAGGTGCGTT	Fungi	Basidiomycota	Tremellomycetes	Tremellales	Bulleraceae	Genolevuria	Genolevuria_amylolytica	Tremellales	7	Pathotroph-Saprotroph-Symbiotroph	Fungal Parasite-Undefined Saprotroph	Uncertained	Tremelloid-Yeast	NULL	Possible	The order contains both teleomorphic and anamorphic species, most of the latter being yeasts	Sterkenburg E, et al. 2015. New Phytologist 207:1145-1158	Unspecified saprotroph	Epiphyte						non-aquatic			yeast
ASV 000922	0	0	0.0172987	0	0	0	0	0	0	0.0373287	0	0	k__Fungi;p__Basidiomycota;c__Tremellomycetes;o__Tremellales;f__Bulleraceae;g__Genolevuria;s__Genolevuria_amylolytica;	TTAAGTTCAGCGGGTAGTCCTACCTGATTTGAGGTCTAGCATAAAGTGGTTGCCCGAGGGCAGGGTTGTGAGCAGGCTCAGAAGACCGGACGAGACGAAACTTATTACGTCAAGCCATAGGCCATCGATCCCACTAAGGTCTTTAAGGCGAGCCGTGTGACCGGCAAACGCCCAACTCCAAGTCCACCGCCGGGTCAAGAAACCCGTGGGGATTGATTTTATAAGACACTCAAACAGGCATGCCTCTCGGAATACCAAGAGGCGCAAGGTGCGTT	Fungi	Basidiomycota	Tremellomycetes	Tremellales	Bulleraceae	Genolevuria	Genolevuria_amylolytica	Tremellales	7	Pathotroph-Saprotroph-Symbiotroph	Fungal Parasite-Undefined Saprotroph	Uncertained	Tremelloid-Yeast	NULL	Possible	The order contains both teleomorphic and anamorphic species, most of the latter being yeasts	Sterkenburg E, et al. 2015. New Phytologist 207:1145-1158	Unspecified saprotroph	Epiphyte						non-aquatic			yeast
ASV 000956	0	0	0	0.0482542	0	0	0	0	0	0	0	0	k__Fungi;p__Basidiomycota;c__Tremellomycetes;o__Tremellales;f__Bulleraceae;g__Genolevuria;s__Genolevuria_amylolytica;	TTAAGTTCAGCGGGTAGTCCTACCTGATTTGAGGTCTAGCAAAAAGTAATTGCCCGAGGGCTGGTTGTGAGCAGGCGTCACCGACCGTGCGAGACGAAACTTATTACGTCAAGCCATAGGCCGATGTTCCCACTAAGGTCTTTGAGGCGAGCCGTGTGACCGGCAGACGCCCAACTCCAAGTCCACCGCCAGGTCAGAAACCCGTGGGGATTGATTTTATAAGACACTCAAACAGGCATGCCTCTCGGAATACCAAGAGGCGCAAGGTGCGTT	Fungi	Basidiomycota	Tremellomycetes	Tremellales	Bulleraceae	Genolevuria	Genolevuria_amylolytica	Tremellales	7	Pathotroph-Saprotroph-Symbiotroph	Fungal Parasite-Undefined Saprotroph	Uncertained	Tremelloid-Yeast	NULL	Possible	The order contains both teleomorphic and anamorphic species, most of the latter being yeasts	Sterkenburg E, et al. 2015. New Phytologist 207:1145-1158	Unspecified saprotroph	Epiphyte						non-aquatic			yeast
ASV 001061	0	0	0.00728365	0	0	0	0	0	0.0264032	0	0	0	k__Fungi;p__Basidiomycota;c__Tremellomycetes;o__Tremellales;f__Bulleraceae;g__Genolevuria;s__Genolevuria_amylolytica;	TTAAGTTCAGCGGGTAGTCCTACCTGATTTGAGGTCTAGCATAAAGAATTGCCCGAGGGCGGGTTGTGAGCAGGCATAGGCGGCCAGGTCTGACGAAACTTATTACGTCAAGCCGTGGGCTACCTTTCCCACTAACGTCTTTAAGGCGAGCCGTGTGACCGGCAGACGCCCAACTCCAAGTCCATCAGCGGCTTTGAAAAACCACTGGGGATTGATATTATAAGACACTCAAACAGGCATGCCTCTCGGAATACCAAGAGGCGCAAGGTGCGTT	Fungi	Basidiomycota	Tremellomycetes	Tremellales	Bulleraceae	Genolevuria	Genolevuria_amylolytica	Tremellales	7	Pathotroph-Saprotroph-Symbiotroph	Fungal Parasite-Undefined Saprotroph	Uncertained	Tremelloid-Yeast	NULL	Possible	The order contains both teleomorphic and anamorphic species, most of the latter being yeasts	Sterkenburg E, et al. 2015. New Phytologist 207:1145-1158	Unspecified saprotroph	Epiphyte						non-aquatic			yeast
ASV 001109	0	0	0	0	0	0	0	0	0.0163882	0.0172987	0	0	k__Fungi;p__Basidiomycota;c__Tremellomycetes;o__Tremellales;f__Bulleraceae;g__Genolevuria;s__Genolevuria_amylolytica;	TTAAGTTCAGCGGGTAGTCCTACCTGATTTGAGGTCTAGCATAAAGTGGTTGCCCGAGGGCAGGGTTGTGAGCAGGCTCAGAAGACCGGACGAGACGAAACTTATTACGTCAAGCCATAGGCCATCGATCCCACTAAGGTCTTTAAGGCGAGCCGTGTGACCGGCAAAAGCCCAACTCCAAGTCCACCGCCGGGTCAAGAAACCCGTGGGGATTGATTTTATAAGACACTCAAACAGGCATGCCTCTCGGAATACCAAGAGGCGCAAGGTGCGTT	Fungi	Basidiomycota	Tremellomycetes	Tremellales	Bulleraceae	Genolevuria	Genolevuria_amylolytica	Tremellales	7	Pathotroph-Saprotroph-Symbiotroph	Fungal Parasite-Undefined Saprotroph	Uncertained	Tremelloid-Yeast	NULL	Possible	The order contains both teleomorphic and anamorphic species, most of the latter being yeasts	Sterkenburg E, et al. 2015. New Phytologist 207:1145-1158	Unspecified saprotroph	Epiphyte						non-aquatic			yeast
ASV 001276	0	0	0.0282242	0	0	0	0	0	0	0	0	0	k__Fungi;p__Basidiomycota;c__Tremellomycetes;o__Tremellales;f__Bulleraceae;g__Genolevuria;s__Genolevuria_amylolytica;	TTAAGTTCAGCGGGTAGTCCTACCTGATTTGAGGTCTAGCATAAAGTAGTTGCCCGAGGGCGGGTTGTGAGCGGGCTCGATCGACCGTGCGAGACGAAACTTATTACGTCAAGCCATAGGCCGGTGATCCCACTAAGGTCTTTAAGGCGAGCCGTGTGACCGGCAGACGCCCAACTCCAAGTCCACCGCCAGGTCAGAAACCCGTGGGGATTGATTTTATAAGACACTCAAACAGGCATGCCTCTCGGAATACCAAGAGGCGCAAGGTGCGTT	Fungi	Basidiomycota	Tremellomycetes	Tremellales	Bulleraceae	Genolevuria	Genolevuria_amylolytica	Tremellales	7	Pathotroph-Saprotroph-Symbiotroph	Fungal Parasite-Undefined Saprotroph	Uncertained	Tremelloid-Yeast	NULL	Possible	The order contains both teleomorphic and anamorphic species, most of the latter being yeasts	Sterkenburg E, et al. 2015. New Phytologist 207:1145-1158	Unspecified saprotroph	Epiphyte						non-aquatic			yeast
ASV 001565	0	0	0	0	0	0	0	0	0.010015	0	0	0	k__Fungi;p__Basidiomycota;c__Tremellomycetes;o__Tremellales;f__Bulleraceae;g__Genolevuria;s__Genolevuria_amylolytica;	TTAAGTTCAGCGGGTAGTCCTACCTGATTTGAGGTCTAGCATAAAGTAGTTGCCCGAGGGCGGGTTGTGAGCGGGCATAAGTCACCAGGTCCGACGAAACTTATTACGTCAAGCCATAGGCAACTTGTCCCACTAACGTCTTTAAGGCGAGCCGTGTGAGCGGCAGACACCCAATTCCAAGTCCGCCGCCAGGTCAGAAACCCGTGGGGATTGATTTTATAAAACACTCAAACAGGCATGCCTCTCGGAATACCAAGAGGCGCAAGGTGCGTT	Fungi	Basidiomycota	Tremellomycetes	Tremellales	Bulleraceae	Genolevuria	Genolevuria_amylolytica	Tremellales	7	Pathotroph-Saprotroph-Symbiotroph	Fungal Parasite-Undefined Saprotroph	Uncertained	Tremelloid-Yeast	NULL	Possible	The order contains both teleomorphic and anamorphic species, most of the latter being yeasts	Sterkenburg E, et al. 2015. New Phytologist 207:1145-1158	Unspecified saprotroph	Epiphyte						non-aquatic			yeast
ASV 001706	0	0	0	0	0	0	0	0	0	0	0	0.0127464	k__Fungi;p__Basidiomycota;c__Tremellomycetes;o__Tremellales;f__Bulleraceae;g__Genolevuria;s__Genolevuria_amylolytica;	TTAAGTTCAGCGGGTAGTCCTACCTGATTTGAGGTCTAGCATAAAGTAGTTGCCCGAGGGCGGGTTGTGAGCGGACGACAGGGGCCGGACAAGACGAAACTTATTACGTCAAGCCATGGGCCAATGTCCCCACTAAGGTCTTTGAGGCGAGCCGTGTGACCGGCAGACGCCCAACTCCAAGTCCTCCGCCAGGTCAGAAACCCGTGGGGATTGATTTTATAAGACACTCAAACAGGCATGCCTCTCGGAATACCAAGAGGCGCAAGGTGCGTT	Fungi	Basidiomycota	Tremellomycetes	Tremellales	Bulleraceae	Genolevuria	Genolevuria_amylolytica	Tremellales	7	Pathotroph-Saprotroph-Symbiotroph	Fungal Parasite-Undefined Saprotroph	Uncertained	Tremelloid-Yeast	NULL	Possible	The order contains both teleomorphic and anamorphic species, most of the latter being yeasts	Sterkenburg E, et al. 2015. New Phytologist 207:1145-1158	Unspecified saprotroph	Epiphyte						non-aquatic			yeast
ASV 001809	0	0	0	0	0.0063732	0	0	0	0	0	0	0	k__Fungi;p__Basidiomycota;c__Tremellomycetes;o__Tremellales;f__Bulleraceae;g__Genolevuria;s__Genolevuria_amylolytica;	TTAAGTTCAGCGGGTAGTCCTACCTGATTTGAGGTCTAGCATAAAGTGATTGCCCGAGGGCTGGTTATGAGCAAGCGTTAATGTCCAAGCCTGACGAAACTTATTACGTCGAGCCATAGGCCACTAGTCTCACTAAGGTCTTTGAGGCGAGCCGTGTGACCGGCAGACGCCCAACTCCAAGTCCACCGCCAGGTAAGAAACCCGTGGGGATTGATTTTATAAGACACTCAAACAGGCATGCCTCTCGGAATACCAAGAGGCGCAAGGTGCGTT	Fungi	Basidiomycota	Tremellomycetes	Tremellales	Bulleraceae	Genolevuria	Genolevuria_amylolytica	Tremellales	7	Pathotroph-Saprotroph-Symbiotroph	Fungal Parasite-Undefined Saprotroph	Uncertained	Tremelloid-Yeast	NULL	Possible	The order contains both teleomorphic and anamorphic species, most of the latter being yeasts	Sterkenburg E, et al. 2015. New Phytologist 207:1145-1158	Unspecified saprotroph	Epiphyte						non-aquatic			yeast
ASV 002132	0	0	0	0	0.00546274	0	0	0	0	0	0	0	k__Fungi;p__Basidiomycota;c__Tremellomycetes;o__Tremellales;f__Bulleraceae;g__Genolevuria;s__Genolevuria_amylolytica;	TTAAGTTCAGCGGGTAGTCCTACCTGATTTGAGGTCTAGCATAAAGTGATTGCCCGAGGGCTGGTTATGAGCAAGCGTTAATGTCCAAGCCTGACGAAACTTATTACGTCGAGCCATAGGCCACTAGTCTCACTAAGGTCTTTAAGGCGAGCCGTGTGACCGGCAGACGCCCAACTCCAAGTCCACCGCCAGGTAAGAAACCCGTGGGGATTGATTTTATAAGACACTCAAACAGGCATGCCTCTCGGAATACCAAGAGGCGCAAGGTGCGTT	Fungi	Basidiomycota	Tremellomycetes	Tremellales	Bulleraceae	Genolevuria	Genolevuria_amylolytica	Tremellales	7	Pathotroph-Saprotroph-Symbiotroph	Fungal Parasite-Undefined Saprotroph	Uncertained	Tremelloid-Yeast	NULL	Possible	The order contains both teleomorphic and anamorphic species, most of the latter being yeasts	Sterkenburg E, et al. 2015. New Phytologist 207:1145-1158	Unspecified saprotroph	Epiphyte						non-aquatic			yeast
ASV 001640	0	0	0	0	0.0154778	0	0	0	0	0	0	0	k__Fungi;p__Basidiomycota;c__Microbotryomycetes;o__Microbotryomycetes_ord_Incertae_sedis;f__Chrysozymaceae;g__Oberwinklerozyma;s__Oberwinklerozyma_straminea;	TTAAGTTCAGCGGGTAATCCTACCTGATTTGAGGTCTAAATCAAAAATGACTAGAGGGGTTAGAAGCTTCTCTTGTATTGATCACGGCCACCATTTTACTGGTGTCCTCAGCGAATAGTCTATTACACTGAGTCAATCCGAGTTCGAATTAGAGATGCTAATGTTTTACGAACGAGCTTCGCTCCGAGGAGCCAGCAACATTCAAAATCCAAACATCCCACAGTCTAACAAGAAACTGGGGAGTTGAAGAGTTCATGACACTCAAACAGGCATGCTCCCCGGAATACCAGGGAGCGCAAGGTGCGTT	Fungi	Basidiomycota	Microbotryomycetes	Microbotryomycetes_ord_Incertae_sedis	Chrysozymaceae	Oberwinklerozyma	Oberwinklerozyma_straminea	-	-	-	-	Unassigned	-	-	-	Unassigned	-	Unspecified saprotroph	Epiphyte						non-aquatic			yeast	none	none
ASV 002343	0	0	0	0	0	0	0	0	0	0.00364183	0	0	k__Fungi;p__Basidiomycota;c__Microbotryomycetes;o__Microbotryomycetes_ord_Incertae_sedis;f__Chrysozymaceae;g__Oberwinklerozyma;g__Oberwinklerozyma_unclassified;	TTAAGTTCAGCGGGTAATCCTACCTGATTTGAGGTCTAAATCAAAGATGACTAGAGGGATTAGAAGCTTCTCTTGTATTGATCACGGCCACCAAGTATTGCTACAAAGTGTCCTCAGCGAATAGTCTATTACACTGAGTCAATCCGAGTTCGAATTAAAGATGCTAATGTATTACGAACGAGCTACGCCAACAAGGGCCAGCAACATTCAAAATCCAAACTTCCACACAATCTACAAGAAATTGGGGAGTTGAAGAGTTCATGACACTCAAACAGGCATGCTCCCCGGAATACCAGGGAGCGCAAGGTGCGTT	Fungi	Basidiomycota	Microbotryomycetes	Microbotryomycetes_ord_Incertae_sedis	Chrysozymaceae	Oberwinklerozyma		-	-	-	-	Unassigned	-	-	-	Unassigned	-	Unspecified saprotroph	Epiphyte						non-aquatic			yeast	none	none
ASV 001493	0	0.02003	0	0	0	0	0	0	0	0	0	0	k__Fungi;p__Ascomycota;c__Sordariomycetes;o__Hypocreales;f__Cordycipitaceae;g__Cordyceps;s__Cordyceps_bassiana;	AACGCACATTGCGCCCGCCAGCATTCTGGCGGGCATGCCTGTTCGAGCGTCATTTCAACCCTCGACCTCCCCTTGGGGAGGTCGGCGTTGGGGACCGGCAGCACACCGCCGGCCCTGAAATGGAGTGGCGGCCCGTCCGCGGCGACCTCTGCGTAGTAATACAGCTCGCACCGGAACCCCGACGCGGCCACGCCGTAAAACACCCAACTTCTGAACGTTGACCTCGAATCAGGTAGGACTACCCGCTGAACTTAA	Fungi	Ascomycota	Sordariomycetes	Hypocreales	Cordycipitaceae	Cordyceps	Cordyceps_bassiana	Cordyceps	13	Pathotroph-Symbiotroph	Animal Pathogen-Clavicipitaceous Endophyte-Fungal Parasite	Uncertained	Cordyceptoid	NULL	Possible	NULL	Tedersoo L, et al. 2014. Science 346:1256688; Samuels GJ. 2007, self-published; Costa IPMW, et al. 2012. Mycotaxon 119:26	Animal parasite	Foliar endophyte		Class1 clavicipitaceous endophyte		animal_material		partly_aquatic	animal_parasite		filamentous_mycelium	perithecium_(hymenium_hidden,_narrow_opening)	closed
ASV 000831	0	0	0	0	0	0.0646424	0	0	0	0	0	0	k__Fungi;p__Ascomycota;c__Sordariomycetes;o__Hypocreales;f__Ophiocordycipitaceae;g__Tolypocladium;s__Tolypocladium_sp;	TTAAGTTCAGCGGGTATTCCTACCTGATCCGAGGTCAACTCTAAGAAAGTTGGGCGTTTTACGGCGTGACCGTCTCCGCGCTCCGGTGCGAGGTTGTGCTACTACGCAGGGGAGGCTGCGGCGAGGTCGCCACTGCATTTCGGGGGCGGCCGCGGGGGGCCGGTCCCCAACACCAAGCCCGCTCCCCGAAGGGAGGGCTTGAGGGTTGAAATGACGCTCGAACAGGCATGCCCGCCAGAATACTGGCGGGCGCAATGTGCGTT	Fungi	Ascomycota	Sordariomycetes	Hypocreales	Ophiocordycipitaceae	Tolypocladium	Tolypocladium_sp	Tolypocladium	13	Pathotroph-Symbiotroph	Animal Pathogen-Clavicipitaceous Endophyte-Fungal Parasite	Uncertained	NULL	NULL	Possible	Endophyte detection method-culture (Gazis et al. 2014)	Gazis R, et al. 2014. Mycologia 106:1090-105; Tedersoo L, et al. 2014. Science 346:1256688; Quant CA. 2014. IMA Fungus. 5: 121-134	Animal parasite	Foliar endophyte	mycoparasite_many_species,toxin-producing	Foliar endophyte		animal_material		non-aquatic	animal_parasite		filamentous_mycelium	perithecium_(hymenium_hidden,_narrow_opening)	closed
ASV 001997	0	0	0	0	0	0	0	0	0.00546274	0	0	0	k__Fungi;p__Ascomycota;c__Sordariomycetes;o__Hypocreales;f__Ophiocordycipitaceae;g__Tolypocladium;s__Tolypocladium_sp;	TTAAGTTCAGCGGGTATTCCTACCTGATCCGAGGTCAACTCTAAGAAAGTTGGGCGTTTTACGGCGTGACCGTCTCCGCGCTCCGGTGCGAGGTTGTGCTACTACGCAGGGGAGGCTGCGGCGAGGTCGCCACTGCATTTCGGGGGCGGCGCGCGGTGAGGCGGCCGGTCCCCAACACCAAGCCCGGGGGCTTGAGGGTTGAAATGACGCTCGAACAGGCATGCCCGCCAGAATACTGGCGGGCGCAATGTGCGTT	Fungi	Ascomycota	Sordariomycetes	Hypocreales	Ophiocordycipitaceae	Tolypocladium	Tolypocladium_sp	Tolypocladium	13	Pathotroph-Symbiotroph	Animal Pathogen-Clavicipitaceous Endophyte-Fungal Parasite	Uncertained	NULL	NULL	Possible	Endophyte detection method-culture (Gazis et al. 2014)	Gazis R, et al. 2014. Mycologia 106:1090-105; Tedersoo L, et al. 2014. Science 346:1256688; Quant CA. 2014. IMA Fungus. 5: 121-134	Animal parasite	Foliar endophyte	mycoparasite_many_species,toxin-producing	Foliar endophyte		animal_material		non-aquatic	animal_parasite		filamentous_mycelium	perithecium_(hymenium_hidden,_narrow_opening)	closed
ASV 002262	0	0	0	0	0	0.00182091	0	0	0	0	0	0	k__Fungi;p__Ascomycota;c__Sordariomycetes;o__Hypocreales;f__Ophiocordycipitaceae;g__Tolypocladium;g__Tolypocladium_unclassified;	TTAAGTTCAGCGGGTATTCCTACCTGATCCGAGGTCAACTCTAAGAAAGTTGGGCGTTTTACGGCGTGACCGTCTCCGCGCTCCGGTGCGAGGTTGTGCTACTACGCAGGGGAGGCTGCGGCGAGGTCGCCACTGCATTTCGGGGGCGGCCGCGCAGGGCGGCCGGTCCCCAACACCAAGCCGTTTCCCCGAAGGGGGCTTGAGGGTTGAAATGACGCTCGAACAGGCATGCCCGCCAGAATACTGGCGGGCGCAATGTGCGTT	Fungi	Ascomycota	Sordariomycetes	Hypocreales	Ophiocordycipitaceae	Tolypocladium		Tolypocladium	13	Pathotroph-Symbiotroph	Animal Pathogen-Clavicipitaceous Endophyte-Fungal Parasite	Uncertained	NULL	NULL	Possible	Endophyte detection method-culture (Gazis et al. 2014)	Gazis R, et al. 2014. Mycologia 106:1090-105; Tedersoo L, et al. 2014. Science 346:1256688; Quant CA. 2014. IMA Fungus. 5: 121-134	Animal parasite	Foliar endophyte	mycoparasite_many_species,toxin-producing	Foliar endophyte		animal_material		non-aquatic	animal_parasite		filamentous_mycelium	perithecium_(hymenium_hidden,_narrow_opening)	closed
ASV 001594	0	0	0	0	0	0	0	0.0191196	0	0	0	0	k__Fungi;p__Ascomycota;c__Sordariomycetes;o__Sordariales;f__Lasiosphaeriaceae;g__Podospora;s__Podospora_pleiospora;	TTAAGTTCAGCGGGTATTCCTACCTGATCCGAGGTCAACCTTTGGGTTACAGTGGGGGGGTTTCACGGCAGGAGCCCGCCGCACGCCCTGAGCGAGATGTGCTACTGCGCTCGGTGTGACTAGCGAGCCCGCCACTGGTTTTCAGGGCCTGCGGGCAGCCGCAGGGCCCCAGCACAGGCCCCCCGGGGGGGGCCTGATGGTTGAAATGACGCTCGAACAGGCATGCCCGCCAGAGTGCTGGCGGGCGCAATGTGCGTT	Fungi	Ascomycota	Sordariomycetes	Sordariales	Lasiosphaeriaceae	Podospora	Podospora_pleiospora	Podospora	13	Saprotroph-Symbiotroph	Dung Saprotroph-Endophyte-Litter Saprotroph-Undefined Saprotroph	Uncertained	Microfungus	NULL	Possible	Endophyte detection method-culture (David et al. 2016)	Bell A. 1983. Dung Fungi: An Illustrated Guide to Coprophilous Fungi in New Zealand. Victoria University Press, Wellington; Tedersoo L, et al. 2014. Science 346:1256688; David AS, et al. 2016. Microbial Ecology 71:912-926; Purahong W, et al. 2016. Molecular Ecology 25:4059-4074 (as litter saprotroph)	Dung saprotroph	Foliar endophyte	litter_saprotroph_some_species	Foliar endophyte		leaf/fruit/seed,dung		partly_freshwater_(partly_non-aquatic)			filamentous_mycelium	perithecium_(hymenium_hidden,_narrow_opening)	closed
ASV 002606	0	0	0	0	0	0.000910457	0	0	0	0	0	0	k__Fungi;p__Ascomycota;c__Leotiomycetes;o__Thelebolales;f__Thelebolaceae;g__Thelebolus;s__Thelebolus_globosus;	TTAAGTTCAGCGGGTATCCCTACCTGATCCGAGGTCAACCTGAAAAAATTGGGGGTTATTGGCAAGTAACCACCTGGATCTCCAAAGCGAGAAGAATTACTACGCTTGAAGCCAAATGGCACCGCCACTGATTTTAAGACCTGCCAGAAACTGGCAATGTCCAATACCAAGCAAAGCTTGAGGGTTGTAATGACGCTCGAACAGGCATGCCCCCCGGAATACCAGAGGGCGCAATGTGCGTT	Fungi	Ascomycota	Leotiomycetes	Thelebolales	Thelebolaceae	Thelebolus	Thelebolus_globosus	Thelebolus	13	Saprotroph-Symbiotroph	Dung Saprotroph-Endophyte-Undefined Saprotroph	Endophyte-Saprotroph	Microfungus	NULL	Probable	Endophyte detection method-culture (David et al. 2016)	Tedersoo L, et al. 2014. Science 346:1256688; David AS, et al. 2016. Microbial Ecology 71:912-926	Dung saprotroph	Foliar endophyte	litter_saprotroph_some_species	Foliar endophyte		leaf/fruit/seed,dung		partly_aquatic			filamentous_mycelium	cleistothecium_(closed,_spherical)	closed
ASV 000152	0	0	0.573588	0	0	0.0063732	0	0	0.111076	0.694678	0	0	k__Fungi;p__Ascomycota;c__Eurotiomycetes;o__Chaetothyriales;f__Chaetothyriaceae;g__Camptophora;s__Camptophora_hylomeconis;	TTAAGTTCAGCGGGTATTCCTACCTGATCCGAGGTCAACCTTGAGAAAATAGGTGTGAGACCGTGCCGGAAGACCTTTCAACTCCGTGCGTGCCTTGGAAAAAGCTCGTTGCACCGAGAGTCTACGCGACGCCGTCATTACTTTTGGGACCGGTCGGGGGTGAACCCAGACCGAGAGGTCCAACAACAAGCCAGGCTTGAGAGGTGATAATGACGCTCGAACAGGCATGCCCTTCGGAATACCAAAGGGCGCAATGTGCGTT	Fungi	Ascomycota	Eurotiomycetes	Chaetothyriales	Chaetothyriaceae	Camptophora	Camptophora_hylomeconis	Chaetothyriaceae	9	Pathotroph-Symbiotroph	Epiphyte-Plant Pathogen	Uncertained	Microfungus	NULL	Possible	Epiphytic or biotrophic on living leaves, very little is known (Cannon & Kirk 2007)	Cannon PF, Kirk PM. 2007. Fungal Families of the World. CAB International, Cambridge	Epiphyte	Foliar endophyte		Foliar endophyte		leaf/fruit/seed		non-aquatic			filamentous_mycelium
ASV 000497	0	0	0.197569	0	0	0.0300451	0	0	0	0	0	0	k__Fungi;p__Ascomycota;c__Eurotiomycetes;o__Chaetothyriales;f__Chaetothyriaceae;g__Camptophora;s__Camptophora_hylomeconis;	TTAAGTTCAGCGGGTATTCCTACCTGATCCGAGGTCAACCTTGTAAAAATGGGTTATAGACCGTGCCGGGGGACCTTTCAACTCGTTGCGTGCTTAGAAAGCTCGTTGCACCGAGAGTCCCACGGACGCCGTCATTACTTTTGGGACCGGTCCGGGGTGAACCCGGACCTGGGAGTCCAACAACAAGCCAGGCTTGAGAGGTGATAATGACGCTCGAACAGGCATGCCCTTCGGAATACCAAAGGGCGCAATGTGCGTT	Fungi	Ascomycota	Eurotiomycetes	Chaetothyriales	Chaetothyriaceae	Camptophora	Camptophora_hylomeconis	Chaetothyriaceae	9	Pathotroph-Symbiotroph	Epiphyte-Plant Pathogen	Uncertained	Microfungus	NULL	Possible	Epiphytic or biotrophic on living leaves, very little is known (Cannon & Kirk 2007)	Cannon PF, Kirk PM. 2007. Fungal Families of the World. CAB International, Cambridge	Epiphyte	Foliar endophyte		Foliar endophyte		leaf/fruit/seed		non-aquatic			filamentous_mycelium
ASV 000262	0	0	0	0	0	0	0	0	0.590886	0	0	0	k__Fungi;p__Ascomycota;c__Leotiomycetes;o__Helotiales;f__Helotiales_fam_Incertae_sedis;g__Cenangium;s__Cenangium_ferruginosum;	TTAAGTTCAGCGGGTATCCCTACCTGATCCGAGGTCAACCCTAGGTGAGTTGGGGTTGCTGACAGGTGTTCCTCCAGCGCCTGTAACGAGAGATGTACTACGTTCAGGGCCTTCGGGCACCGCCACTGTTTTTAAGGCCTGCCGTCGCCGGCAGGGCCCAAGACCCAGCAGAGCTGGATGGTTGAAATGACGCTCGAACAGGCATGCCCCCCGGAATACCAAGGGGCGCAATGTGCGTT	Fungi	Ascomycota	Leotiomycetes	Helotiales	Helotiales_fam_Incertae_sedis	Cenangium	Cenangium_ferruginosum	Cenangium	13	Saprotroph	Undefined Saprotroph	Saprotroph	Microfungus	NULL	Probable	NULL	Tedersoo L, et al. 2014. Science 346:1256688	Foliar endophyte	Foliar endophyte	plant_pathogen_some_species,litter_saprotroph_some_species	Foliar endophyte		leaf/fruit/seed		non-aquatic			filamentous_mycelium	apothecium_(hymenium_on_surface)	smooth
ASV 000515	0	0.249465	0	0	0	0	0	0	0	0	0	0	k__Fungi;p__Ascomycota;c__Sordariomycetes;o__Sordariales;f__Chaetomiaceae;g__Chaetomium;g__Chaetomium_unclassified;	TTAAGTTCAGCGGGTCTTCCTACCTGATCCGAGGTCAACCTTGGGTTAAAAGGTGGTTTAACGGCCGGAACCCGCGGCGCGACCAGAGCGAGATGTATGCTACTACGCTCGGTGCGACAGCGAGCCCGCCACTGCTTTTCAGGGCCTGCGGCAGCCGCAGGTCCCCAACACAAGCCCGGGGGCTTGATGGTTGAAATGACGCTCGAACAGGCATGCCCGCCAGAATGCTGGCGGGCGCAATGTGCGTT	Fungi	Ascomycota	Sordariomycetes	Sordariales	Chaetomiaceae	Chaetomium		Chaetomium	13	Pathotroph-Saprotroph-Symbiotroph	Animal Pathogen-Dung Saprotroph-Endophyte-Epiphyte-Plant Saprotroph-Wood Saprotroph	Uncertained	Microfungus	Soft Rot	Possible	Saprobic, acting as key decay organisms of plant materials and plant-derived commodities (Cannon & Kirk 2007); Epiphyte detection method-culture (Massimo et al. 2015); Endophyte detection method-culture (Busby et al. 2016, David et al. 2016); Likely opportunistic human pathogen (Irinyi et al. 2015)	Seehann G, et al. 1975. List of Fungi in Soft-Rot Tissue Tests. Institute fur Holzbiologie und Holzschutz, Bundesforschungsanstalt fur Forst - und Holzwirtshaft, Hamburg - Lohbrugge, Germany; Cannon PF, Kirk PM. 2007. Fungal Families of the World. CAB International, Cambridge; Bills GF, et al. 2013. Current Opinion in microbiology, 16:549-565; Tedersoo L, et al. 2014. Science 346:1256688; Irinyi …	Litter saprotroph	Foliar endophyte	hypervariable	Foliar endophyte		wood,leaf/fruit/seed,soil,dung	soft_rot	partly_aquatic			filamentous_mycelium	perithecium_(hymenium_hidden,_narrow_opening)	closed
ASV 002316	0	0	0	0.00182091	0	0	0	0	0	0	0	0	k__Fungi;p__Ascomycota;c__Sordariomycetes;o__Sordariales;f__Chaetomiaceae;g__Chaetomium;g__Chaetomium_unclassified;	TTAAGTTCAGCGGGTCTTCCTACCTGATCCGAGGTCAACCTTGGGTTAAAAGGTGGTTTAACGGCCGGAACCCGCAGCACGCCCAGAGCGAGATATATGCTACTACGCTCGGTGTGACAGCGAGCCCGCCACTGCTTTTCAGGGCCTGCGGCAGCCGCAGGTCCCCAACACAAGCCCGGGGCTTGATGGTTGAAATGACGCTCGAACAGGCATGCCCGCCAGAATACTGGCGGGCGCAATGTGCGTT	Fungi	Ascomycota	Sordariomycetes	Sordariales	Chaetomiaceae	Chaetomium		Chaetomium	13	Pathotroph-Saprotroph-Symbiotroph	Animal Pathogen-Dung Saprotroph-Endophyte-Epiphyte-Plant Saprotroph-Wood Saprotroph	Uncertained	Microfungus	Soft Rot	Possible	Saprobic, acting as key decay organisms of plant materials and plant-derived commodities (Cannon & Kirk 2007); Epiphyte detection method-culture (Massimo et al. 2015); Endophyte detection method-culture (Busby et al. 2016, David et al. 2016); Likely opportunistic human pathogen (Irinyi et al. 2015)	Seehann G, et al. 1975. List of Fungi in Soft-Rot Tissue Tests. Institute fur Holzbiologie und Holzschutz, Bundesforschungsanstalt fur Forst - und Holzwirtshaft, Hamburg - Lohbrugge, Germany; Cannon PF, Kirk PM. 2007. Fungal Families of the World. CAB International, Cambridge; Bills GF, et al. 2013. Current Opinion in microbiology, 16:549-565; Tedersoo L, et al. 2014. Science 346:1256688; Irinyi …	Litter saprotroph	Foliar endophyte	hypervariable	Foliar endophyte		wood,leaf/fruit/seed,soil,dung	soft_rot	partly_aquatic			filamentous_mycelium	perithecium_(hymenium_hidden,_narrow_opening)	closed
ASV 001659	0	0	0	0	0	0	0.0163882	0	0	0	0	0	k__Fungi;p__Ascomycota;c__Dothideomycetes;o__Pleosporales;f__Phaeosphaeriaceae;g__Neosetophoma;s__Neosetophoma_samararum;	TTAAGTTCAGCGGGTATCCCTACCTGATCCGAGGTCAAAAGTGGAAAAAGGCTTACTGGACGCTAGTATTCTAGGCTGGAGGCGCAAAATGTGCTGCGCTTCAATACCAAAACACTGGCTGCCAATTGCTTTAAGGCGAGTCCAAACACCAGGGAGTGGACAAACACCCAACACCAAGCAGAGCTTGAGGGTACAAATGACGCTCGAACAGGCATGCCCCATGGAATACCAAGGGGCGCAATGTGCGTT	Fungi	Ascomycota	Dothideomycetes	Pleosporales	Phaeosphaeriaceae	Neosetophoma	Neosetophoma_samararum	Neosetophoma	13	Saprotroph	Undefined Saprotroph	Saprotroph	NULL	NULL	Probable	NULL	Tedersoo L, et al. 2014. Science 346:1256688	Litter saprotroph	Foliar endophyte		Foliar endophyte		leaf/fruit/seed		partly_freshwater_(partly_non-aquatic)			filamentous_mycelium	perithecium_(hymenium_hidden,_narrow_opening)	closed
ASV 002401	0	0	0	0	0	0.00273137	0	0	0	0	0	0	k__Fungi;p__Ascomycota;c__Leotiomycetes;o__Helotiales;f__Helotiales_fam_Incertae_sedis;g__Xenopolyscytalum;g__Xenopolyscytalum_unclassified;	TTAAGTTCAGCGGGTATCCCTACCTGATCCGAGGTCAAACTTAGAAAGTTGGGGGTTGCTGGCAAGCATCCACCGGGACCCTATAGCGAGGATTATTACTACGCTTAGAGCCAGATGGCGCCGCCACTGATTTTAAGGCCAGCCGTTGCCGGCAGGGCCCAATACCAAGCAGAGCTTGAGTGTTGTACTGACGCTCGAACAGGCATGCCCCGCGGAATACCACGGGGCGCAATGTGCGTT	Fungi	Ascomycota	Leotiomycetes	Helotiales	Helotiales_fam_Incertae_sedis	Xenopolyscytalum		Xenopolyscytalum	13	Saprotroph	Undefined Saprotroph	Saprotroph	NULL	NULL	Probable	NULL	Tedersoo L, et al. 2014. Science 346:1256688	Litter saprotroph	Foliar endophyte		Foliar endophyte		leaf/fruit/seed		non-aquatic			filamentous_mycelium
ASV 002174	0	0	0	0.00455228	0	0	0	0	0	0	0	0	k__Fungi;p__Ascomycota;c__Sordariomycetes;o__Hypocreales;f__Hypocreaceae;g__Trichoderma;s__Trichoderma_polysporum;	AACGCACATTGCGCCCGCCAGTATTCTGGCGGGCATGCCTGTCCGAGCGTCATTTCAACCCTCGAACCCCTCCGGGGGTCCGGCGTTGGGGATCGGCCCTTTACCGGCCGGCCCCGAAATACAGTGGCGGTCTCGCCGCAGCCTCTCCTGCGCAGTAGTTTGCACACTCGCATCGGGAGCGCGGCGCGTCCACGTCCGTAAAACACCCAACTTTCTGAAATGTTGACCTCGGATCAGGTAGGAATACCCGCTGAACTTAA	Fungi	Ascomycota	Sordariomycetes	Hypocreales	Hypocreaceae	Trichoderma	Trichoderma_polysporum	Hypocreales	7	Saprotroph	Undefined Saprotroph	Uncertained	Microfungus	NULL	Possible	NULL	Sterkenburg E, et al. 2015. New Phytologist 207:1145-1158	Mycoparasite	Foliar endophyte	hypervariable	Foliar endophyte	Leaf/fruit/seed pathogen	leaf/fruit/seed,soil,fungal_material	soft_rot				filamentous_mycelium	perithecium_(hymenium_hidden,_narrow_opening)	closed
ASV 000013	0.0710156	2.55747	0.083762	16.3764	0.0254928	0	0.031866	0.0610006	0	0	0.131106	0	k__Fungi;p__Ascomycota;c__Sordariomycetes;o__Diaporthales;f__Gnomoniaceae;g__Apiognomonia;s__Apiognomonia_errabunda;	TTAAGTTCAGCGGGTATTCCTACCTGATTCGAGGTCAATTTTCAGAAAGTTGGGGGTTTTACGGCAAGAAGTCCCACTAGTCTTTAAAAACGAGGTAAAATTACTACGCTCAAAATTCTAGCGAGCCCGCCACTAAATTTCAGAGGGTACCCGTTTTACTGGGTATTCCTCCAACACCAAAGCAAGCTTTGAGGGTTGAAATGACGCTCGAACAGGCATGCCCGGTGGAATACCACCGGGCGCAATGTGCGTT	Fungi	Ascomycota	Sordariomycetes	Diaporthales	Gnomoniaceae	Apiognomonia	Apiognomonia_errabunda	Apiognomonia	13	Pathotroph-Symbiotroph	Endophyte-Plant Pathogen	Uncertained	Microfungus	NULL	Possible	Endophyte detection method-molecular (Bahnweg et al. 2005); Causing oak anthracnose in oak (Lee et al. 2013)	Bahnweg G, et al. 2005. Plant Biology (Stuttgart) 7:659-669; Lee CK, et al. 2013. Plant Disease 97:1121; http://www.apsnet.org/publications/commonnames/Pages/default.aspx	Plant pathogen	Foliar endophyte		Foliar endophyte	Leaf/fruit/seed pathogen	leaf/fruit/seed		non-aquatic			filamentous_mycelium	perithecium_(hymenium_hidden,_narrow_opening)	closed
ASV 001001	0	0	0	0	0.0455228	0	0	0	0	0	0	0	k__Fungi;p__Ascomycota;c__Leotiomycetes;o__Helotiales;f__Helotiales_fam_Incertae_sedis;g__Coleophoma;g__Coleophoma_unclassified;	TTAAGTTCAGCGGGTATCCCTACCTGATCCGAGGTCAACCTTAAGAAGTTGGGGGTTACTGGCAAGTATCCACCAGGCATCTATAGCGAGAATAATTACTACGCTTAGAGCCAGACGGCACCGCCACTGGGTTTGAGGCCCACCGTTACCGGTGGTGCCCAAGGCCAAGCAGAGCTTGAGGGTTGTAATGACGCTCGAACAGGCATGCCCTCCGGAATACCAGAGGGCGCAATGTGCGTT	Fungi	Ascomycota	Leotiomycetes	Helotiales	Helotiales_fam_Incertae_sedis	Coleophoma		Coleophoma	13	Saprotroph	Undefined Saprotroph	Saprotroph	NULL	NULL	Probable	NULL	Tedersoo L, et al. 2014. Science 346:1256688	Plant pathogen	Foliar endophyte		Foliar endophyte	Leaf/fruit/seed pathogen	leaf/fruit/seed		non-aquatic			filamentous_mycelium
ASV 000139	0	0	0	0	0	0	0	0	1.24915	0	0	0	k__Fungi;p__Ascomycota;c__Leotiomycetes;o__Helotiales;f__Helotiales_fam_Incertae_sedis;g__Cyclaneusma;s__Cyclaneusma_niveum;	TTAAGTTCAGCGGGTATCCCTACCTGATCCGAGGTCAACCTGAAAAAAATTAGGCTTCTGGCAGGCACCAACCCAGGCTCCAGAGCGAGAAAAAATTACTACGCTTGAAGCTGAGCTGAGCCGCCACTGATTTTAAGGAGCGCCGCCGGGCGGGCGGCGCGTCCCAATACCAAGCTAGGCTTGAGGGGTATAATGACGCTCGAACAGGCATGCCCTCCGGAATACCAGAGGGCGCAATGTGCGTT	Fungi	Ascomycota	Leotiomycetes	Helotiales	Helotiales_fam_Incertae_sedis	Cyclaneusma	Cyclaneusma_niveum	Cyclaneusma	13	Pathotroph	Plant Pathogen	Uncertained	Microfungus	NULL	Possible	NULL	Dicosmo F, et al. 1983. European Journal of Forest Pathology 13:206-212 (https://doi.org/10.1111/j.1439-0329.1983.tb00119.x)	Plant pathogen	Foliar endophyte		Foliar endophyte	Leaf/fruit/seed pathogen	leaf/fruit/seed		non-aquatic			filamentous_mycelium	apothecium_(hymenium_on_surface)	smooth
ASV 001820	0	0	0	0	0	0	0	0	0.0063732	0	0	0	k__Fungi;p__Ascomycota;c__Leotiomycetes;o__Helotiales;f__Helotiaceae;g__Gremmeniella;s__Gremmeniella_abietina;	TTAAGTTCAGCGGGTATCCCTACCTGATCCGAGGTCAACCTTAAGAAGTATGGGGGTTCTGGCGGGTGGTCTCCCGAGCCCTGTAGCGAGAAGAATTACTACGCTTAGAGCCGAGAGGCACCGCCACTGATTTTAAGGGCTACCAGACGGTATACCCCAAGACCCCCGAAGGGATTGGTATTAAATGACGCTCGAACAGGCATGCCCCCCGGAATACCAAGGGGCGCAATGTGCGTT	Fungi	Ascomycota	Leotiomycetes	Helotiales	Helotiaceae	Gremmeniella	Gremmeniella_abietina	Helotiaceae	9	Saprotroph-Symbiotroph	Ectomycorrhizal-Fungal Parasite-Plant Pathogen-Wood Saprotroph	Multifunctions	Microfungus	NULL	Probable	Usually saprobic on herbaceous or woody tissues, some species fungicolous. A few species are known to form mycorrhizae (Cannon & Kirk 2007)	Cannon PF, Kirk PM. 2007. Fungal Families of the World. CAB International, Cambridge	Plant pathogen	Foliar endophyte		Foliar endophyte	Wood pathogen	wood,leaf/fruit/seed		non-aquatic			filamentous_mycelium	apothecium_(hymenium_on_surface)	smooth
ASV 002455	0	0	0	0.00273137	0	0	0	0	0	0	0	0	k__Fungi;p__Ascomycota;c__Sordariomycetes;o__Xylariales;f__Microdochiaceae;g__Microdochium;s__Microdochium_sp;	AACGCACATTGCGCCCATTAGTATTCTAGTGGGCATGCCTGTTCGAGCGTCATTTCAACCCTTAAGCCTAGCTTAGTGTTGGGAGACTGCCTAATACGCAGCTCCTCAAAACCAGTGGCGGAGTCTGTTCGTGCTCTGAGCGTAGTAATTTTTTATCTCGCTTCTGCAAGCCGGCCAGACGACAGCCATAAACCGCACCCTCTCGGGGGGCACTTTTTTAATGGTTGACCTCGGATCAGGTAGGAATACCCGCTGAACTTAA	Fungi	Ascomycota	Sordariomycetes	Xylariales	Microdochiaceae	Microdochium	Microdochium_sp	Microdochium	13	Pathotroph-Symbiotroph	Endophyte-Plant Pathogen	Uncertained	Dark Septate Endophyte	NULL	Possible	NULL	Tedersoo L, et al. 2014. Science 346:1256688 (as plant pathogen); Mandyam et al. 2012. Mycorrhiza 22:109-119 (as DSE).	Plant pathogen	Foliar endophyte		Foliar endophyte	Leaf/fruit/seed pathogen	leaf/fruit/seed		partly_aquatic			filamentous_mycelium	none	none
ASV 001128	0.000910457	0	0	0.0154778	0	0	0	0	0.00273137	0.0145673	0	0	k__Fungi;p__Ascomycota;c__Sordariomycetes;o__Xylariales;f__Microdochiaceae;g__Microdochium;s__Microdochium_colombiense;	TTAAGTTCAGCGGGTATTCCTACCTGATCCGAGGTCAACCATTAAAAAGTGCCCCCGAAGGGTGCGGTTTATGGCTGTTGCCAGTCCGGCTTGCAGAAGCGAGATAAAAAATTACTACGCTCAGAGCACGAACCGACTCCGCCACTGGTTTTGAGGAGCTGCGTATTAGGCAGTCTCCCAACACTAAGCTAGGCTTAAGGGTTGAAATGACGCTCGAACAGGCATGCCCACTAGAATACTAATGGGCGCAATGTGCGTT	Fungi	Ascomycota	Sordariomycetes	Xylariales	Microdochiaceae	Microdochium	Microdochium_colombiense	Microdochium	13	Pathotroph-Symbiotroph	Endophyte-Plant Pathogen	Uncertained	Dark Septate Endophyte	NULL	Possible	NULL	Tedersoo L, et al. 2014. Science 346:1256688 (as plant pathogen); Mandyam et al. 2012. Mycorrhiza 22:109-119 (as DSE).	Plant pathogen	Foliar endophyte		Foliar endophyte	Leaf/fruit/seed pathogen	leaf/fruit/seed		partly_aquatic			filamentous_mycelium	none	none
ASV 000089	0.133837	0	0	1.82091	0	0	0.0455228	0.365093	0	0.063732	0.0437019	0	k__Fungi;p__Ascomycota;c__Leotiomycetes;o__Helotiales;f__Dermateaceae;g__Naevala;s__Naevala_sp;	TTAAGTTCAGCGGGTATCCCTACCTGATCCGAGGTCAACCTTATAAAAATTTGGGGTTATTGGCAAGACACCACCGAGACCCTATAGCGAGAAGAATTACTACGCTCAGAGCTCGAGGGCACCGCCACTGGGTTTAGAGGCTGCGAAACCGCAGGCCCCAAGACCAAGCCGAAGCTTGATGGGTTGAAATGACGCTCGAACAGGCATGCCCCGCGGAATACCACGGGGCGCAATGTGCGTT	Fungi	Ascomycota	Leotiomycetes	Helotiales	Dermateaceae	Naevala	Naevala_sp	Dermateaceae	9	Pathotroph-Saprotroph	Plant Pathogen-Plant Saprotroph	Plant pathogen-Saprotroph	Microfungus	NULL	Probable	Saprobic or parasitic on herbaceous and woody material (Cannon & Kirk 2007)	Cannon PF, Kirk PM. 2007. Fungal Families of the World. CAB International, Cambridge	Plant pathogen	Foliar endophyte		Foliar endophyte	Leaf/fruit/seed pathogen	leaf/fruit/seed		non-aquatic			filamentous_mycelium	apothecium_(hymenium_on_surface)	smooth
ASV 000839	0.0655529	0	0	0	0	0	0	0	0	0	0	0	k__Fungi;p__Ascomycota;c__Leotiomycetes;o__Helotiales;f__Dermateaceae;g__Naevala;s__Naevala_sp;	TTAAGTTCAGCGGGTATCCCTACCTGATCCGAGGTCAACCTTATAAAAATTTGGGGTTATTGGCAAGACACCACCGAGACCCTATAGCGAGAAGAATTACTACGCTCAGAGCTCGAGGGCACCGCCACTGGGTTTAGAGGCTGCGGAACCGCAGGCCCCAAGACCAAGCCGAAGCTTGATGGGTTGAAATGACGCTCGAACAGGCATGCCCCGCGGAATACCACGGGGCGCAATGTGCGTT	Fungi	Ascomycota	Leotiomycetes	Helotiales	Dermateaceae	Naevala	Naevala_sp	Dermateaceae	9	Pathotroph-Saprotroph	Plant Pathogen-Plant Saprotroph	Plant pathogen-Saprotroph	Microfungus	NULL	Probable	Saprobic or parasitic on herbaceous and woody material (Cannon & Kirk 2007)	Cannon PF, Kirk PM. 2007. Fungal Families of the World. CAB International, Cambridge	Plant pathogen	Foliar endophyte		Foliar endophyte	Leaf/fruit/seed pathogen	leaf/fruit/seed		non-aquatic			filamentous_mycelium	apothecium_(hymenium_on_surface)	smooth
ASV 001200	0	0	0	0	0	0	0	0	0	0.0291346	0	0	k__Fungi;p__Ascomycota;c__Leotiomycetes;o__Helotiales;f__Dermateaceae;g__Naevala;s__Naevala_sp;	TTAAGTTCAGCGGGTATCCCTACCTGATCCGAGGTCAACCTTGTAAAAATTTGGGGTTATTGGCAAGACACCACCGAGACCCTATAGCGAGAAGAATTACTACGCTCAGAGCTCGAGGGCACCGCCACTGGGTTTAGAGGCTGCGGAACCGCAGGCCCCAAGACCAAGCCGAAGCTTGATGGGTTGAAATGACGCTCGAACAGGCATGCCCCGCGGAATACCACGGGGCGCAATGTGCGTT	Fungi	Ascomycota	Leotiomycetes	Helotiales	Dermateaceae	Naevala	Naevala_sp	Dermateaceae	9	Pathotroph-Saprotroph	Plant Pathogen-Plant Saprotroph	Plant pathogen-Saprotroph	Microfungus	NULL	Probable	Saprobic or parasitic on herbaceous and woody material (Cannon & Kirk 2007)	Cannon PF, Kirk PM. 2007. Fungal Families of the World. CAB International, Cambridge	Plant pathogen	Foliar endophyte		Foliar endophyte	Leaf/fruit/seed pathogen	leaf/fruit/seed		non-aquatic			filamentous_mycelium	apothecium_(hymenium_on_surface)	smooth
ASV 002368	0.00182091	0	0	0	0	0	0	0	0	0	0	0	k__Fungi;p__Ascomycota;c__Leotiomycetes;o__Helotiales;f__Dermateaceae;g__Naevala;s__Naevala_sp;	TTAAGTTCAGCGGGTATCCCTACCTAATCCGAGGTCAACCTTAAAAAAATTAGGGGTTACTAGTAAGACACCACCGAGACCCTATAGCGAGAAGAATTACTACGCTTAGAGCTCGAGGGCACCGCCACTAGGTTTAGAGGCTACGGAGTCGTAGGCCCCAAGACCAAGCCGAAGCTTAATGGGTTGAAATGACGCTCGAACAGGCATGCCCCGCGGAATACCACGGGGCGCAATGTGCGTT	Fungi	Ascomycota	Leotiomycetes	Helotiales	Dermateaceae	Naevala	Naevala_sp	Dermateaceae	9	Pathotroph-Saprotroph	Plant Pathogen-Plant Saprotroph	Plant pathogen-Saprotroph	Microfungus	NULL	Probable	Saprobic or parasitic on herbaceous and woody material (Cannon & Kirk 2007)	Cannon PF, Kirk PM. 2007. Fungal Families of the World. CAB International, Cambridge	Plant pathogen	Foliar endophyte		Foliar endophyte	Leaf/fruit/seed pathogen	leaf/fruit/seed		non-aquatic			filamentous_mycelium	apothecium_(hymenium_on_surface)	smooth
ASV 002220	0.00273137	0	0	0	0	0	0	0	0	0	0	0	k__Fungi;p__Ascomycota;c__Dothideomycetes;o__Pleosporales;o__Pleosporales_unclassified;o__Pleosporales_unclassified;o__Pleosporales_unclassified;	TTAAGTTCAGCGGGTATCCCTACCTGATCCGAGGTCAAGTCATAAAATTGCTTACTGGACGCCGATCCGCCGGGGCTCCGAGAAGCGCAAATGTGCTGCGCGAGAAGCCGACGAGACCGCTGCCAATGACTTTGAGGCGAGTCCGCGCACGGAGGCGGGACAGACGCCCAACACCAAGCAGAGCTTGAGGGTGTAAATGACGCTCGAACAGGCATGCCCCACGGAATACCGAGGGGCGCAATGTGCGTT	Fungi	Ascomycota	Dothideomycetes	Pleosporales	Periconiaceae	Periconia	Periconia_byssoides	-	-	-	-	Unassigned	-	-	-	Unassigned	-	Plant pathogen	Foliar endophyte		Foliar endophyte	Leaf/fruit/seed pathogen	leaf/fruit/seed	soft_rot	partly_aquatic			filamentous_mycelium
ASV 001630	0	0	0.0109255	0	0	0	0	0	0	0	0	0	k__Fungi;p__Ascomycota;c__Dothideomycetes;o__Pleosporales;f__Periconiaceae;g__Periconia;s__Periconia_pseudodigitata;	TTAAGTTCAGCGGGTATCCTCACCTGATCCGAGGTCAAGTCATAAAAAGTAGCTTGCTGGATGCCGATCCGCCGGGCCTCCGAGAAGCGCAAATGTGCTGCGCGAGGAGCCGGCACGACCGCCGCCAATGACTTTGAGGCGAGTCCGCGCTACGGAGAGCGGGACAGACGCCCAACACCAAGCTGCGCTTGAGGGTGTAAATGACGCTCGAACAGGCGTGCCCCACGGAATACCGAGGGGCGCAATGTGCGTT	Fungi	Ascomycota	Dothideomycetes	Pleosporales	Periconiaceae	Periconia	Periconia_pseudodigitata	Periconia	13	Pathotroph-Saprotroph-Symbiotroph	Endophyte-Plant Pathogen-Wood Saprotroph	Uncertained	Microfungus	Soft Rot	Possible	Dark Septate Endophyte, known from plant roots (Mandyam et al. 2010); Endophyte Host - Asteraceae, Musaceae (Costa et al. 2012)	Duncan CG, Eslyn WE. 1966. Mycologia 58:642-645; Costa IPMW, et al. 2012. Mycotaxon 119:26; Mandyam K, et al. 2012. Mycorrhiza 22:109-119; Knapp DG, et al. 2012. PLOS ONE 7:e32570; http://www.apsnet.org/publications/commonnames/Pages/default.aspx	Plant pathogen	Foliar endophyte		Foliar endophyte	Leaf/fruit/seed pathogen	leaf/fruit/seed	soft_rot	partly_aquatic			filamentous_mycelium
ASV 002541	0	0	0	0	0	0.000910457	0	0	0	0	0	0	k__Fungi;p__Ascomycota;c__Dothideomycetes;o__Pleosporales;f__Periconiaceae;g__Periconia;s__Periconia_pseudodigitata;	TTAAGTTCAGCGGGTATCCTCACCTGATCCGAGGTCAAGTCATGAAAAGTAGCTTGCTGGATGCCGATCCGCCAGCCTCCGAGAAGCGCAAATGTGCTGCGCGAGGAGCCGGCAGGCCGCCGCCAATGACTTTGAGGCGAGTCCGCGCAACGAGTGCGAGACAGACGCCCAACACCAAGCTAGGCTTGAGGGTGTAAATGACGCTCGAACAGGCGTGCCCCACGGAATACCGAGGGGCGCAATGTGCGTT	Fungi	Ascomycota	Dothideomycetes	Pleosporales	Periconiaceae	Periconia	Periconia_pseudodigitata	Periconia	13	Pathotroph-Saprotroph-Symbiotroph	Endophyte-Plant Pathogen-Wood Saprotroph	Uncertained	Microfungus	Soft Rot	Possible	Dark Septate Endophyte, known from plant roots (Mandyam et al. 2010); Endophyte Host - Asteraceae, Musaceae (Costa et al. 2012)	Duncan CG, Eslyn WE. 1966. Mycologia 58:642-645; Costa IPMW, et al. 2012. Mycotaxon 119:26; Mandyam K, et al. 2012. Mycorrhiza 22:109-119; Knapp DG, et al. 2012. PLOS ONE 7:e32570; http://www.apsnet.org/publications/commonnames/Pages/default.aspx	Plant pathogen	Foliar endophyte		Foliar endophyte	Leaf/fruit/seed pathogen	leaf/fruit/seed	soft_rot	partly_aquatic			filamentous_mycelium
ASV 001899	0	0	0	0	0	0.00546274	0	0	0	0	0	0	k__Fungi;p__Ascomycota;c__Leotiomycetes;o__Phacidiales;f__Phacidiaceae;g__Phacidium;g__Phacidium_unclassified;	TTAAGTTCAGCGGGTATCCCTACCTGATCCGAGGTCAACCTGAAAAAATATGGGGGTTTTGGCTGGGCACCGCCCGGGACTCCAAAGCGAGAAGTATTACTACGCTTGAAGCCAGACGGCACCGCCACTGATTTTAAGGCGCACCCGGGGGTGGCACCCAATACCAAGCAGAGCTTGAGGGTTGTAATGACGCTCGAACAGGCATGCCCCCCGGAATGCCAGGGGGCGCAATGTGCGTT	Fungi	Ascomycota	Leotiomycetes	Phacidiales	Phacidiaceae	Phacidium		Phacidium	13	Pathotroph	Plant Pathogen	Plant pathogen	NULL	NULL	Probable	NULL	Tedersoo L, et al. 2014. Science 346:1256688	Plant pathogen	Foliar endophyte		Foliar endophyte	Leaf/fruit/seed pathogen	leaf/fruit/seed		non-aquatic			filamentous_mycelium	apothecium_(hymenium_on_surface)	smooth
ASV 001547	0.0127464	0	0	0	0	0	0	0.00455228	0	0	0	0	k__Fungi;p__Ascomycota;c__Sordariomycetes;o__Diaporthales;f__Valsaceae;g__Phomopsis;s__Phomopsis_pustulata;	TTAAGTTCAGCGGGTATTCCTACCTGATCCGAGGTCAAATTTTCAGGAGTTGGGGGTTTAACGGCAGGGCCGCGCCAGTCCTTCCAGAGCGAGGGTTTAACTACTGCGCTCGGAGTCCTGGCGGGCTCGCCACTATATTTCAGGGCCTGCCTCGTCTCCAAGGCAGCGCCCCATCACCAAGCCAGGCTTGAGGGTTGAAATGACGCTCGAACAGGCATGCCCTCCGGAATACCAGAGGGCGCAATGTGCGTT	Fungi	Ascomycota	Sordariomycetes	Diaporthales	Valsaceae	Phomopsis	Phomopsis_pustulata	Phomopsis	13	Pathotroph-Saprotroph-Symbiotroph	Endophyte-Plant Pathogen-Wood Saprotroph	Multifunctions	Microfungus	Soft Rot fungus (Seehann et al. 1975)	Probable	NULL	Seehann G, et al. 1975. List of Fungi in Soft-Rot Tissue Tests. Institute fur Holzbiologie und Holzschutz, Bundesforschungsanstalt fur Forst - und Holzwirtshaft, Hamburg - Lohbrugge, Germany; Costa IPMW, et al. 2012. Mycotaxon 119:26; Tedersoo L, et al. 2014. Science 346:1256688	Plant pathogen	Foliar endophyte		Foliar endophyte	Leaf/fruit/seed pathogen	leaf/fruit/seed	soft_rot	partly_aquatic			filamentous_mycelium
ASV 000173	1.05067	0	0	0	0	0	0	0	0	0	0	0	k__Fungi;p__Ascomycota;c__Leotiomycetes;o__Rhytismatales;f__Rhytismataceae;g__Rhytisma;s__Rhytisma_acerinum;	TTAAGTTCAGCGGGTATCCCTACCTGATCCGAGGTCAACCTGGTGTGTGAGGGGCTTGATGGCCAGCCGCCGCCCGAGCCCAACAAGCGGCGAGTATTACTACGCTTGAGACCGGACGGGGCCGCCACTGTTTTTGAGGCGGGCCATGAATGGCGGGCCCAAGACCAAGCCGGGGCTTGAGGGTTGTAATGACGCTCGAACAGGCATGCCCCCTGGAAAGCCAGGGGGCGCAATGTGCGTT	Fungi	Ascomycota	Leotiomycetes	Rhytismatales	Rhytismataceae	Rhytisma	Rhytisma_acerinum	Rhytismataceae	9	Pathotroph-Saprotroph-Symbiotroph	Endophyte-Leaf Saprotroph-Plant Pathogen	Multifunctions	Microfungus	NULL	Probable	Biotrophic, necrotrophic or saprobic on leaves and bark, often initially as endophytes, causing tar spots, premature leaf fall and occasionally witches broom symptoms (Cannon & Kirk 2007)	Cannon PF, Kirk PM. 2007. Fungal Families of the World. CAB International, Cambridge	Plant pathogen	Foliar endophyte		Foliar endophyte	Leaf/fruit/seed pathogen	leaf/fruit/seed		non-aquatic			filamentous_mycelium	apothecium_(hymenium_on_surface)	smooth
ASV 002068	0	0	0.00546274	0	0	0	0	0	0	0	0	0	k__Fungi;p__Ascomycota;c__Sordariomycetes;o__Hypocreales;f__Hypocreales_fam_Incertae_sedis;g__Acremonium;s__Acremonium_alternatum;	TTAAGTTCAGCGGGTATTCCTACCTGATCTGAGGTCAACCTTGAGAAGTGGGGGGTTTTACGGCTCGGTTTCCGAGAGGGTCCAGCCGCGAGGTATCACTACTGCACGGAGGAGTCGCTGCGGAACCGCCACTGGTTTTAAGGGCCAGCCCCGGAGGGCTGATCCCCAACGCCAGGTCCTACGGATAGGACCTGAGGGTTGAAATGACGCTCAGACAGGCATGCCCGCCAGAATACTGGCGGGCGCAATGTGCGTT	Fungi	Ascomycota	Sordariomycetes	Hypocreales	Hypocreales_fam_Incertae_sedis	Acremonium	Acremonium_alternatum	Acremonium	13	Pathogen-Saprotroph-Symbiotroph	Animal Pathogen-Endophyte-Fungal Parasite-Plant Pathogen-Wood Saprotroph	Uncertained	Microfungus	Soft Rot	Possible	Endophyte detection method-culture (Hanada et al. 2010, Del Olmo-Ruiz & Arnold 2014); Likely opportunistic human pathogen (Irinyi et al. 2015)	Duncan CG, Eslyn WE. 1966. Mycologia 58:642-64; Nilsson T. 1973. Studies on wood degradation and cellulolytic activity of microfungi. No. 104; Worrall JJ, et al. 1997. Mycologia 89: 199-219; Hanada RE, et al. 2010. Fungal Biology 114:901-910; Del Olmo-Ruiz M, Arnold AE. 2014. Mycologia 106:8-21; Tedersoo L, et al. 2014. Science 346:1256688; Irinyi L, et al. 2015. Medical Mycology 53:313-337	Unspecified saprotroph	Foliar endophyte	hypervariable	Foliar endophyte	Leaf/fruit/seed pathogen	leaf/fruit/seed,soil,dung,animal_material	soft_rot	partly_aquatic			filamentous_mycelium
ASV 002601	0	0	0	0	0.000910457	0	0	0	0	0	0	0	k__Fungi;p__Ascomycota;c__Sordariomycetes;o__Hypocreales;f__Hypocreales_fam_Incertae_sedis;g__Acremonium;s__Acremonium_breve;	TTAAGTTCAGCGGGTATCCCTACCTGATCCGAGGTCAACCTAGTGGGGGTTTCGTGGCAGGGCCACAGCAGCCCGAAGAAGTCACCAAAGCGAGATGCAATACTACGCAGGGGAGACAGACTCCGGAGCCGCCAATAGATTTAAGGGACGGGAGCCTAGGGCTCTCGATCCCCAACACCAGTAACGCCCCGAAGGGGTTCTGAGGGTTGAAATGACGCTCGGACAGGCATGCCCACCGGATTACCGGCGGGCGCCATGTGCGTT	Fungi	Ascomycota	Sordariomycetes	Hypocreales	Hypocreales_fam_Incertae_sedis	Acremonium	Acremonium_breve	Acremonium	13	Pathogen-Saprotroph-Symbiotroph	Animal Pathogen-Endophyte-Fungal Parasite-Plant Pathogen-Wood Saprotroph	Uncertained	Microfungus	Soft Rot	Possible	Endophyte detection method-culture (Hanada et al. 2010, Del Olmo-Ruiz & Arnold 2014); Likely opportunistic human pathogen (Irinyi et al. 2015)	Duncan CG, Eslyn WE. 1966. Mycologia 58:642-64; Nilsson T. 1973. Studies on wood degradation and cellulolytic activity of microfungi. No. 104; Worrall JJ, et al. 1997. Mycologia 89: 199-219; Hanada RE, et al. 2010. Fungal Biology 114:901-910; Del Olmo-Ruiz M, Arnold AE. 2014. Mycologia 106:8-21; Tedersoo L, et al. 2014. Science 346:1256688; Irinyi L, et al. 2015. Medical Mycology 53:313-337	Unspecified saprotroph	Foliar endophyte	hypervariable	Foliar endophyte	Leaf/fruit/seed pathogen	leaf/fruit/seed,soil,dung,animal_material	soft_rot	partly_aquatic			filamentous_mycelium
ASV 001849	0	0	0.00546274	0	0	0	0	0	0	0	0	0	k__Fungi;p__Ascomycota;c__Sordariomycetes;o__Coniochaetales;f__Coniochaetaceae;g__Coniochaeta;g__Coniochaeta_unclassified;	TTAAGTTCAGCGGGTATTCCTACCTGATCCGAGGTCAACCTTGGGTTAAAGATGGTCTTTAACGGCTGGGACACCGCACAGCACCCTAAGCGAGATAATGAATTACTGCGCTCGGAGCTGTAGCGAGCCCGCCACTTCCTTTCGGGGCCTACGGCAGCCGTAGGGCCCCAACACCAAGCAGGGCTTGAGGGTTGAAATGACGCTCGAACAGGCATGCCCGCTAGAGTACCAGCGGGCGCAATGTGCGTT	Fungi	Ascomycota	Sordariomycetes	Coniochaetales	Coniochaetaceae	Coniochaeta		Coniochaeta	13	Pathotroph-Saprotroph-Symbiotroph	Animal Pathogen-Dung Saprotroph-Endophyte-Lichen parasite-Plant Pathogen-Undefined Saprotroph	Uncertained	Microfungus	NULL	Possible	NULL	Bell A. 1983. Dung Fungi: An Illustrated Guide to Coprophilous Fungi in New Zealand. Victoria University Press, Wellington; Damm U, et al. 2010. Persoonia 24:60-80; Costa IPMW, et al. 2012. Mycotaxon 119:26; Tedersoo L, et al. 2014. Science 346:1256688 (doi:10.1126/science.1256688); Irinyi L, et al. 2015. Medical Mycology 53:313-337; Lawrey JD, Diederich P. 2016. URL: http://www.lichenicolous.net…	Unspecified saprotroph	Foliar endophyte	hypervariable	Foliar endophyte	Leaf/fruit/seed pathogen	leaf/fruit/seed,soil,dung,animal_material		non-aquatic	animal_parasite		filamentous_mycelium	cleistothecium_(closed,_spherical)	closed
ASV 000195	0.00455228	0	0	0.0109255	0.753858	0	0.0473437	0.00182091	0	0	0.215778	0	k__Fungi;p__Basidiomycota;c__Tremellomycetes;o__Tremellales;f__Tremellaceae;g__Cryptococcus;s__Cryptococcus_laurentii;	TTAAGTTCAGCGGGTAGCCCTACCTGATTTCAGGTCAAAGTCAAAAGGTGCGCGATGGCAGGTTTTGAGCAGTCATCACCACAAGGAGAGACGAAACTTATTACGTCTAACACTGATGTGGGATGTTCCACTAAGTCATTTGAGGTGAGCCATTGCTGGCAGACACCCAAGTCCAAGCCTAACATGTTCAGAAAACATATTAGATTGAGATTTCATGACACTGAAACAGGCATGCCTTTCGGAATACCAAAAGGCGCAAGGTGCGTT	Fungi	Basidiomycota	Tremellomycetes	Tremellales	Tremellaceae	Cryptococcus	Cryptococcus_laurentii	Tremellales	7	Pathotroph-Saprotroph-Symbiotroph	Fungal Parasite-Undefined Saprotroph	Uncertained	Tremelloid-Yeast	NULL	Possible	The order contains both teleomorphic and anamorphic species, most of the latter being yeasts	Sterkenburg E, et al. 2015. New Phytologist 207:1145-1158	Unspecified saprotroph	Foliar endophyte	hypervariable	Foliar endophyte		leaf/fruit/seed,soil,dung,animal_material		partly_aquatic	animal-associated/opportunistic_human_parasite		yeast
ASV 000298	0.104703	0	0	0.010015	0.138389	0.00273137	0.158419	0.0145673	0	0.0509856	0.0728365	0	k__Fungi;p__Basidiomycota;c__Tremellomycetes;o__Tremellales;f__Tremellaceae;g__Cryptococcus;s__Cryptococcus_sp;	TTAAGTTCAGCGGGTAGTCCTACCTGATTTGAGGCCAGATGTCAAGAATTATACACACAAGTGCGTATGGGGTATAGAAAGCAGACTATTGTCAATGTCCTGGCCACAAGCGAACTTGTGTCCTAAGCGAAATACTTATTACGCCTAGGGGAACCAGTGCAAAGACTAATCCAGCTTACATTTTTAAGGCGAGTCGGTTCATCACCGGCAAGCGCCCAAATCCAACATCCAAATTCAGATTAACCAAACTTGGAGTTGAGGTTTTCATGACACTCAAACAGGCATACTCTTCGGAATACCAAAGAGTGCAATTTGCGTT	Fungi	Basidiomycota	Tremellomycetes	Tremellales	Tremellaceae	Cryptococcus	Cryptococcus_sp	Tremellales	7	Pathotroph-Saprotroph-Symbiotroph	Fungal Parasite-Undefined Saprotroph	Uncertained	Tremelloid-Yeast	NULL	Possible	The order contains both teleomorphic and anamorphic species, most of the latter being yeasts	Sterkenburg E, et al. 2015. New Phytologist 207:1145-1158	Unspecified saprotroph	Foliar endophyte	hypervariable	Foliar endophyte		leaf/fruit/seed,soil,dung,animal_material		partly_aquatic	animal-associated/opportunistic_human_parasite		yeast
ASV 001102	0	0	0	0	0	0	0.0209405	0	0	0.0182091	0	0	k__Fungi;p__Basidiomycota;c__Tremellomycetes;o__Tremellales;f__Tremellaceae;g__Cryptococcus;s__Cryptococcus_sp;	TTAAGTTCAGCGGGTAGTCCTACCTGATTTGAGGCCAGATGTATAAAAAACGTCTCTCAGAGAGAGAACAGGGTTAGAAAGCAGACGGTAGTCAAGTGGATGGCCATCGGTTAAGATGTCCTCAGCGAAATACTTATTACGCCAAGTCAAACCAGTCCTCAAGACAAGTCCAGCTAATCAATTTAAGGTGAGCCATCAATGAAGATGGCAAACACCCAAGTCCAAGCCAAGTCAATGGTAGTAAAACCAAAGTCAAGGTTGATTGTTTTCATGACACTCAAACAGGCATGCTCCACGGAATACCATGGAGCGCAAGGTGCGTT	Fungi	Basidiomycota	Tremellomycetes	Tremellales	Tremellaceae	Cryptococcus	Cryptococcus_sp	Tremellales	7	Pathotroph-Saprotroph-Symbiotroph	Fungal Parasite-Undefined Saprotroph	Uncertained	Tremelloid-Yeast	NULL	Possible	The order contains both teleomorphic and anamorphic species, most of the latter being yeasts	Sterkenburg E, et al. 2015. New Phytologist 207:1145-1158	Unspecified saprotroph	Foliar endophyte	hypervariable	Foliar endophyte		leaf/fruit/seed,soil,dung,animal_material		partly_aquatic	animal-associated/opportunistic_human_parasite		yeast
ASV 001983	0	0	0	0	0.00364183	0	0	0	0	0.000910457	0	0.00182091	k__Fungi;p__Basidiomycota;c__Tremellomycetes;o__Tremellales;f__Tremellaceae;g__Cryptococcus;s__Cryptococcus_frias;	TTAAGTTCAGCGGGTAGTCCTACCTGATTTGAGGTCAGAGTCAAAATTGGTTGCGCGATGGCAGGTTATGAGCGGTCCTCACAGCAAGGGACGAGACGAAACTTATTACGTCTGCCACGGATGCTGAAGATCCCACTGATTCATTTAAGGCGAGCCGTACAAGACGGCAGCGCCCATGTCCAAGTCCACCTCGGGTTCAGAAAACCCGGGGGGATTGAGATTTCATGACACTCAAACAGGCATGCCTTTCGGAATACCAAAAGGCGCAAGGTGCGTT	Fungi	Basidiomycota	Tremellomycetes	Tremellales	Tremellaceae	Cryptococcus	Cryptococcus_frias	Tremellales	7	Pathotroph-Saprotroph-Symbiotroph	Fungal Parasite-Undefined Saprotroph	Uncertained	Tremelloid-Yeast	NULL	Possible	The order contains both teleomorphic and anamorphic species, most of the latter being yeasts	Sterkenburg E, et al. 2015. New Phytologist 207:1145-1158	Unspecified saprotroph	Foliar endophyte	hypervariable	Foliar endophyte		leaf/fruit/seed,soil,dung,animal_material		partly_aquatic	animal-associated/opportunistic_human_parasite		yeast
ASV 002436	0.00364183	0	0	0	0	0	0	0	0	0	0	0	k__Fungi;p__Basidiomycota;c__Tremellomycetes;o__Tremellales;f__Tremellaceae;g__Cryptococcus;s__Cryptococcus_sp;	TTAAGTTCAGCGGGTAGTCCTACCTGATTTGAGGCCAGATGTCAAGAATATACACACAAGTGCGTATGGGGTATAGAAAGCAGACTATTGTCAAAGTCCTGGCCACAAGCGAACTTGTGTCCTAAGCGAAATACTTATTACGCCTAGGGGAACCAGTGCAAAGACTAATCCAGCTCACATTTTTAAGGCAAGTCAATTCATCATTGACAAACGCCCACATCCAACATCCAAGCTTGGATTAACCAAACTTGGAGTTGAGGTTTTCATGACACTCAAACAGGCATACTCTTCGGAATACCAAAGAGTGCAATTTGCGTT	Fungi	Basidiomycota	Tremellomycetes	Tremellales	Tremellaceae	Cryptococcus	Cryptococcus_sp	Tremellales	7	Pathotroph-Saprotroph-Symbiotroph	Fungal Parasite-Undefined Saprotroph	Uncertained	Tremelloid-Yeast	NULL	Possible	The order contains both teleomorphic and anamorphic species, most of the latter being yeasts	Sterkenburg E, et al. 2015. New Phytologist 207:1145-1158	Unspecified saprotroph	Foliar endophyte	hypervariable	Foliar endophyte		leaf/fruit/seed,soil,dung,animal_material		partly_aquatic	animal-associated/opportunistic_human_parasite		yeast
ASV 001484	0	0	0	0	0.0145673	0	0	0	0	0	0	0	k__Fungi;p__Basidiomycota;c__Microbotryomycetes;o__Sporidiobolales;f__Sporidiobolaceae;g__Rhodotorula;s__Rhodotorula_sp;	TTAAGTTCAGCGGGTAATCCTGCCTGATCTGAGGTCTAATCTAAAAATTTGACTTTTGATCGGTTTAGAAGCTTCTACCTCGAAATTCGGCCACCAGCAAGCTAGTGTCCTCAGCGAATAGTCTATTACGCCGAGTCAATCCGAATTGTCGAAATTGAGTTGCTAATGTATTACGAATGAGCTTCGCCCCGAAGGACCAGCAACACTCAGAATCCAAACACCTATCAGCTCAACAAGGAACTGGAGGGTTGAAGAGTTCATGACACTCAAACAGGCATGCTCTCCGGAATACCAGAGAGCGCAAGATGCGTT	Fungi	Basidiomycota	Microbotryomycetes	Sporidiobolales	Sporidiobolaceae	Rhodotorula	Rhodotorula_sp	Rhodotorula	13	Pathotroph-Saprotroph	Animal Endosymbiont-Animal Pathogen-Endophyte-Plant Pathogen-Undefined Saprotroph	Multifunctions	Yeast	NULL	Probable	Opportunistic human pathogen	http://www.cdc.gov	Unspecified saprotroph	Foliar endophyte		Foliar endophyte				partly_aquatic	opportunistic_human_parasite		yeast	none	none
ASV 002034	0	0	0	0	0.0063732	0	0	0	0	0	0	0	k__Fungi;p__Ascomycota;c__Dothideomycetes;o__Pleosporales;f__Biatriosporaceae;g__Biatriospora;s__Biatriospora_sp;	TTAAGTTCAGCGGGTATCCCTACCTGATCCGAGGTCAAGCTGAAAAATGGGCTTGTGGAAGACCAGTACGTCAAGGCGCGAGGCGCGTTCTACTGCGCTCGAAGCCAACATACCGGCCGCCAATGCATTTGAGGTGAGTCCGCCGCGGGGGAGGACAAGCACCCAACACCAAGCTGAGCTTGAAAGTTACAATGACGCTCGAACAGGCATGCCCAACGGAATACCGAAGGGCGCAATGTGCGTT	Fungi	Ascomycota	Dothideomycetes	Pleosporales	Biatriosporaceae	Biatriospora	Biatriospora_sp	Biatriospora	13	Pathotroph-Saprotroph-Symbiotroph	Endophyte-Wood Saprotroph-Animal Pathogen	Multifunctions	Microfungus	NULL	Probable	Saprotroph isolated from decaying wood in marine habitats-an opportunistic human pathogen (Kolarik et al. 2017)	Kolarik M, et al. 2017. Plant Systematics and Evolution 303:35-50	Wood saprotroph	Foliar endophyte		Foliar endophyte		wood		marine	opportunistic_human_parasite		filamentous_mycelium
ASV 000680	0.0154778	0.0209405	0	0.0291346	0.0063732	0.00182091	0.00728365	0.0172987	0	0	0.0163882	0	k__Fungi;p__Ascomycota;c__Dothideomycetes;o__Pleosporales;f__Biatriosporaceae;g__Biatriospora;s__Biatriospora_sp;	TTAAGTTCAGCGGGTATCCCTACCTGATCCGAGGTCAAGTCAAAGAAGGGGCTTCTGGAGGACCAGTGTATCAAGACGCCAGACGCGTTGTACTGCGCTGTAGCCAACATACCGGCCGCCAATGCATTTGAGGTGAGTCCGCCGCGGGCGGCGGACAAGCACCCAACACCAAGCTGAGCTTGAAGTTTCTAATGACGCTCGAACAGGCATGCCCAACGGAATACCGAAGGGCGCAATGTGCGTT	Fungi	Ascomycota	Dothideomycetes	Pleosporales	Biatriosporaceae	Biatriospora	Biatriospora_sp	Biatriospora	13	Pathotroph-Saprotroph-Symbiotroph	Endophyte-Wood Saprotroph-Animal Pathogen	Multifunctions	Microfungus	NULL	Probable	Saprotroph isolated from decaying wood in marine habitats-an opportunistic human pathogen (Kolarik et al. 2017)	Kolarik M, et al. 2017. Plant Systematics and Evolution 303:35-50	Wood saprotroph	Foliar endophyte		Foliar endophyte		wood		marine	opportunistic_human_parasite		filamentous_mycelium
ASV 002157	0.00455228	0	0	0	0	0	0	0	0	0	0	0	k__Fungi;p__Ascomycota;c__Dothideomycetes;o__Pleosporales;f__Biatriosporaceae;g__Biatriospora;g__Biatriospora_unclassified;	TTAAGTTCAGCGGGTATCCCTACCTGATCCGAGGTCAAGCTAAAAAATGATCTTGTGGGGGACCAGCACGTCGGGACACCGGGCGCGTTTCTACTGCGCTCGAAGCCAACATACCGGCCGCCAATGCATTTGAGGTGAGTCCGCCGCGGGGGGGGACAAGCACCCAACACCAAGCTGAGCTTGAATATACTAATGACGCTCGAACAGGCATGCCCAACGGAATACCGAAGGGCGCAATGTGCGTT	Fungi	Ascomycota	Dothideomycetes	Pleosporales	Biatriosporaceae	Biatriospora		Biatriospora	13	Pathotroph-Saprotroph-Symbiotroph	Endophyte-Wood Saprotroph-Animal Pathogen	Multifunctions	Microfungus	NULL	Probable	Saprotroph isolated from decaying wood in marine habitats-an opportunistic human pathogen (Kolarik et al. 2017)	Kolarik M, et al. 2017. Plant Systematics and Evolution 303:35-50	Wood saprotroph	Foliar endophyte		Foliar endophyte		wood		marine	opportunistic_human_parasite		filamentous_mycelium
ASV 002370	0.00182091	0	0	0	0	0	0	0	0	0	0	0	k__Fungi;p__Ascomycota;c__Dothideomycetes;o__Pleosporales;f__Biatriosporaceae;g__Biatriospora;s__Biatriospora_sp;	TTAAGTTCAGCGGGTATCCCTACCTGATCCGAGGTCAAGTCAAAGAAGGGGCTTCTGGAGGACCAGTGTATCAAGACGCCAGACGCGTTGTACTGCGCTGTAGCCAACATACCGGCCGCCAATGCATTTGAGGTGAGTCCGCCGCGGGCGGCGGACAAGCACCCAACACCAAGCTGAGCTTGAAGTTTCTAATGACGCTCGAACAGGCATGCCCAACGGAATACCGGAGGGCGCAATGTGCGTT	Fungi	Ascomycota	Dothideomycetes	Pleosporales	Biatriosporaceae	Biatriospora	Biatriospora_sp	Biatriospora	13	Pathotroph-Saprotroph-Symbiotroph	Endophyte-Wood Saprotroph-Animal Pathogen	Multifunctions	Microfungus	NULL	Probable	Saprotroph isolated from decaying wood in marine habitats-an opportunistic human pathogen (Kolarik et al. 2017)	Kolarik M, et al. 2017. Plant Systematics and Evolution 303:35-50	Wood saprotroph	Foliar endophyte		Foliar endophyte		wood		marine	opportunistic_human_parasite		filamentous_mycelium
ASV 002462	0	0	0	0	0.00364183	0	0	0	0	0	0	0	k__Fungi;p__Ascomycota;c__Sordariomycetes;o__Xylariales;f__Xylariaceae;g__Biscogniauxia;s__Biscogniauxia_nummularia;	TTAAGTTCAGCGGGTATTCCTACCTGATCCGAGGTCAACCAGATTATAATTTAGGGGTTTTACGGCAGGATATAGGGCAGCTTCAGGAGCGAGAACAGAATTACTACGCTCAGAGCATGACCTAGCTCCGCCACTAAATTTGAGGAATTACAGCAGCTGTAAATTCCCAACGTCAAGCAAGTAGCGCTTGGGGGTTGAAATGACGCTCGAACAGGCATGCCTAACAGAATACTATTAGGCGCAATGTGCGTT	Fungi	Ascomycota	Sordariomycetes	Xylariales	Xylariaceae	Biscogniauxia	Biscogniauxia_nummularia	Biscogniauxia	13	Saprotroph	Undefined Saprotroph	Saprotroph	NULL	NULL	Probable	NULL	Tedersoo L, et al. 2014. Science 346:1256688	Wood saprotroph	Foliar endophyte		Foliar endophyte	Wood pathogen	wood,leaf/fruit/seed		non-aquatic		angiosperms	filamentous_mycelium	perithecium_(hymenium_hidden,_narrow_opening)	closed
ASV 001605	0	0	0.010015	0	0	0	0	0	0	0	0	0	k__Fungi;p__Ascomycota;c__Leotiomycetes;o__Phacidiales;f__Bulgariaceae;g__Bulgaria;s__Bulgaria_inquinans;	TTAAGTTCAGCGGGTATCCCTACCTGATCCGAGGTCAACCTGAAAAAAATATGGGGGTTTTGGCAGGACGCTCGCCCGGACTCCAAAGCGAGAAGTATTACTACGCTTGAAGCCAGACGGCACCGCCACTGACTTTGAGGCGCACCCGGGGGTGGCGCCCAATACCAAGCAGAGCTTGAGGGTTGTAATGACGCTCGAACAGGCATGCCCCCCGGAATACCAGGGGGCGCAATGTGCGTT	Fungi	Ascomycota	Leotiomycetes	Phacidiales	Bulgariaceae	Bulgaria	Bulgaria_inquinans	Bulgariaceae	9	Pathotroph-Saprotroph-Symbiotroph	Endophyte-Plant Pathogen-Wood Saprotroph	Multifunctions	Pezizoid	NULL	Probable	Saprobic on wood and bark, a primary colonizer and probably endophytic (Cannon & Kirk 2007)	Cannon PF, Kirk PM. 2007. Fungal Families of the World. CAB International, Cambridge	Wood saprotroph	Foliar endophyte		Foliar endophyte		wood		non-aquatic			filamentous_mycelium	apothecium_(hymenium_on_surface)	smooth
ASV 000984	0.00364183	0.00273137	0	0.0145673	0.0063732	0	0.00182091	0.00182091	0	0	0.0063732	0	k__Fungi;p__Ascomycota;c__Sordariomycetes;o__Xylariales;f__Xylariaceae;g__Hypoxylon;s__Hypoxylon_fragiforme;	TTAAGTTCAGCGGGTATTCCTACCTAATCCGAGGTCAACATTTGATATGGGGGGTTTTACGGCGTGGAGGCGGGGCAATATCCAAAGCGAGACAAAAAGATTGTGTAATACGCTTAGAGTGCTCCCTGACTCCGCCAATGGTTTTCAGGAACTACAGGGTAACCCGTAGACTCCCAACGCTAAGCAACAGAGGCTTAAGGGTTGAAATGACGCTCGAATAGGCATGCCCACTAGAATACTAATGGGCGCAATGTGCGTT	Fungi	Ascomycota	Sordariomycetes	Xylariales	Xylariaceae	Hypoxylon	Hypoxylon_fragiforme	Hypoxylon	13	Saprotroph	Undefined Saprotroph	Saprotroph	NULL	NULL	Probable	NULL	Tedersoo L, et al. 2014. Science 346:1256688	Wood saprotroph	Foliar endophyte		Foliar endophyte		wood,leaf/fruit/seed		partly_aquatic		angiosperms	filamentous_mycelium	perithecium_(hymenium_hidden,_narrow_opening)	closed
ASV 001711	0	0	0.00273137	0	0	0.00273137	0	0	0	0	0.0063732	0	k__Fungi;p__Ascomycota;c__Sordariomycetes;o__Xylariales;f__Xylariaceae;g__Hypoxylon;s__Hypoxylon_rubiginosum;	TTAAGTTCAGCGGGTATTCCTACCTAATCCGAGGTCAACCACTAGAAGTATAGGGGTTTTACGGCAGGCCCTAGGTACACAGCAGGAGCGAGAAAAAGAATTACTACGCTACGAGTGTACCTAACACCGCCACTGCCTTTAGGGAGCTACGCCGTAAGGTAGTAGGCTCCTAACACTAAGCAACAGGGCTTAAGGGTTGAAATGACGCTCGAATAGGCATGCCCACCAGAATACTAGTGGGCGCAATATGCGTT	Fungi	Ascomycota	Sordariomycetes	Xylariales	Xylariaceae	Hypoxylon	Hypoxylon_rubiginosum	Hypoxylon	13	Saprotroph	Undefined Saprotroph	Saprotroph	NULL	NULL	Probable	NULL	Tedersoo L, et al. 2014. Science 346:1256688	Wood saprotroph	Foliar endophyte		Foliar endophyte		wood,leaf/fruit/seed		partly_aquatic		angiosperms	filamentous_mycelium	perithecium_(hymenium_hidden,_narrow_opening)	closed
ASV 002503	0.00273137	0	0	0	0	0	0	0	0	0	0	0	k__Fungi;p__Ascomycota;c__Sordariomycetes;o__Xylariales;f__Xylariaceae;g__Hypoxylon;s__Hypoxylon_rubiginosum;	TTAAGTTCAGCGGGTATTCCTACCTAATCCGAGGTCAACCACTAGAAGTATAGGGGTTTTACGGCAGGCCCTAGGTACACAGCAGGAGCGAGAAAAAGAATTACTACGCTACGAGTGTACCTAACACCGCCACTGCCTTTAGGGAGCTACGCCATAAGGTAGTAGGCTCCTAACACTAAGCAACAGGGCTTAAGGGTTGAAATGACGCTCGAATAGGCATGCCCACCAGAATACTAGTGGGCGCAATATGCGTT	Fungi	Ascomycota	Sordariomycetes	Xylariales	Xylariaceae	Hypoxylon	Hypoxylon_rubiginosum	Hypoxylon	13	Saprotroph	Undefined Saprotroph	Saprotroph	NULL	NULL	Probable	NULL	Tedersoo L, et al. 2014. Science 346:1256688	Wood saprotroph	Foliar endophyte		Foliar endophyte		wood,leaf/fruit/seed		partly_aquatic		angiosperms	filamentous_mycelium	perithecium_(hymenium_hidden,_narrow_opening)	closed
ASV 000591	0	0	0	0	0	0	0	0	0	0.164793	0	0	k__Fungi;p__Ascomycota;c__Dothideomycetes;o__Abrothallales;f__Abrothallaceae;g__Abrothallus;g__Abrothallus_unclassified;	TTAAGTTCAGCGGGTATCCCTACCTGATCCGAGGTCAACCTTGAGAAAGATTTTCGTTTGCGCGGCGCGTCGCGGGCACGCTTCCAAGGCGAGGCTGCGAAAGCTCTGCTACGCCTGAAGCGGGACCGCGCGGCCGGGGTCTTCGAGGCCCGTCCCGGGGGACGAGGCCCAATACCAAGCGGGGCTTGATTGGTGAAATGACGCTCGGACAGGCATGCCCCCCGGAATACCAGGGGGCGCAATGTGCGTT	Fungi	Ascomycota	Dothideomycetes	Abrothallales	Abrothallaceae	Abrothallus		Abrothallus	13	Pathotroph	Lichen parasite	Uncertained	Microfungus	NULL	Possible	NULL	Esslinger TL. 2014. North Dakota State University (http://www.ndsu.edu/pubweb/~esslinge/chcklst/chcklst7.htm)	Lichen parasite	Fungal decomposer	lichenicolous			fungal_material,algal_material		non-aquatic			filamentous_mycelium	apothecium_(hymenium_on_surface)	smooth
ASV 001190	0	0	0	0	0	0	0	0	0	0.0291346	0	0	k__Fungi;p__Ascomycota;c__Dothideomycetes;o__Abrothallales;f__Abrothallaceae;g__Abrothallus;g__Abrothallus_unclassified;	TTAAGTTCAGCGGGTATCCCTACCTGATCCGAGGTCAACCTTGATGAAGGGGTTTCGTTTGCGAGGCTCGACACGGACGCCGACTTCCAAGGCGAGGCTTGCGAAAGCTCTGCTACGCCTGAAGCGGGACCGCGCGGCCGGGGTCTTCGAGGCCCGTCCTTGCGGACGAGGCCCAATACCGAGCGGGGCTCGATTGGTGAAATGACGCTCGGACAGGCATGCCCCTCGGAGTACCGAGGGGCGCAATGTGCGTT	Fungi	Ascomycota	Dothideomycetes	Abrothallales	Abrothallaceae	Abrothallus		Abrothallus	13	Pathotroph	Lichen parasite	Uncertained	Microfungus	NULL	Possible	NULL	Esslinger TL. 2014. North Dakota State University (http://www.ndsu.edu/pubweb/~esslinge/chcklst/chcklst7.htm)	Lichen parasite	Fungal decomposer	lichenicolous			fungal_material,algal_material		non-aquatic			filamentous_mycelium	apothecium_(hymenium_on_surface)	smooth
ASV 002156	0	0	0.00273137	0	0	0	0	0	0	0	0	0	k__Fungi;p__Ascomycota;c__Dothideomycetes;o__Abrothallales;f__Abrothallaceae;g__Abrothallus;g__Abrothallus_unclassified;	TTAAGTTCAGCGGGTATCCCTACCTGATCCGAGGTCAACCTTGATGAAGGGGTTCAGTTGCGCGGCGCGGCACGGACGCCGACTTCCAAGGCGAGGCTTGCGAAAGCTCTGCTACGCCTGAAGCGGGACCGCGCGGCCGGGGTCTTCGAGGCCCGTCCTCGGCGGACGAGGCCCAATACCGAGCAGGGCTCGATTGGTGAAATGACGCTCGGACAGGCATGCCCCTCGGAGTGCCGAGGGGCGCAATGTGCGTT	Fungi	Ascomycota	Dothideomycetes	Abrothallales	Abrothallaceae	Abrothallus		Abrothallus	13	Pathotroph	Lichen parasite	Uncertained	Microfungus	NULL	Possible	NULL	Esslinger TL. 2014. North Dakota State University (http://www.ndsu.edu/pubweb/~esslinge/chcklst/chcklst7.htm)	Lichen parasite	Fungal decomposer	lichenicolous			fungal_material,algal_material		non-aquatic			filamentous_mycelium	apothecium_(hymenium_on_surface)	smooth
ASV 000851	0	0	0	0	0	0	0	0	0	0.0682842	0	0	k__Fungi;p__Basidiomycota;c__Agaricomycetes;o__Atheliales;f__Atheliaceae;g__Athelia;s__Athelia_arachnoidea;	TTAAGTTCAGCGGGTAGTCCTACCTGATTTGAGGCCAAATGGTCATAAAGTTGTCCGAAGACGATTGTATGCGGCACCTCGATCCTAGCCAACAGCGCAACATTTATCACACTGATGACCGAAACGGACCAAAGTCGATTCCGCGAATGCGTTTAAGAGGAGCCGACCCATGAGAGGGGGCCAGCACGCTCCACAATCCAAGCCTCCGAATGCGAAAACAAATCCGATCGGGGTTGAGAATTTAATGACACTCAAACAGGCATGCTCCCCGGAATACCAGGGAGCGCAAGGTGCGTT	Fungi	Basidiomycota	Agaricomycetes	Atheliales	Atheliaceae	Athelia	Athelia_arachnoidea	Athelia	13	Pathotroph-Saprotroph-Symbiotroph	Epiphyte-Leaf Saprotroph-Lichen parasite-Lichenized-Plant Pathogen-Wood Saprotroph	Uncertained	Corticioid-Thallus	NULL	Possible	Lichenized and non-lichenized taxa	Adams GC, Kropp BR. 1996. Mycologia 88:459-472; Carisse O, et al. 2000. Biological Control 90:31-37; Esslinger TL. 2014. North Dakota State University (http://www.ndsu.edu/pubweb/~esslinge/chcklst/chcklst7.htm)	Lichen parasite	Fungal decomposer	wood_saprotroph_some_species		Algal parasite	fungal_material,algal_material		non-aquatic		algae	filamentous_mycelium	corticioid	smooth
ASV 001657	0	0	0	0	0	0.00546274	0	0	0	0	0	0	k__Fungi;p__Ascomycota;c__Lecanoromycetes;o__Ostropales;f__Stictidaceae;g__Cryptodiscus;s__Cryptodiscus_rhopaloides;	TTAAGTTCAGCGGGTATCCTTACTTGATCCGAGGTCAATCTTGATAGAATAATTGGGTTTGTCCGGCAGGAGCCGCCCGGGGATCCAATCAGCGAGAATAAAAGTCACTGCGCTGGGACCCCGGCCGATCCGCCGCTGATTTTTGGGGGAGCCTACTCCCCAGGGGGATAAAGGCTTGCCGCCCAATACCAAGCAGAGCTTGAGGATAGAAATGACGCTCGAACAAGCATGCCCGCCGGAATACCAGGGGGCGCAATGTGCGTT	Fungi	Ascomycota	Lecanoromycetes	Ostropales	Stictidaceae	Cryptodiscus	Cryptodiscus_rhopaloides	Cryptodiscus	13	Saprotroph	Undefined Saprotroph	Saprotroph	NULL	NULL	Probable	NULL	Tedersoo L, et al. 2014. Science 346:1256688	Lichen parasite	Fungal decomposer	saprotroph_unspecified_some_species			fungal_material,algal_material		non-aquatic			filamentous_mycelium	apothecium_(hymenium_on_surface)	smooth
ASV 002314	0	0	0	0.00364183	0	0	0	0	0	0	0	0	k__Fungi;p__Ascomycota;c__Dothideomycetes;o__Pleosporales;f__Phaeosphaeriaceae;g__Didymocyrtis;s__Didymocyrtis_sp;	TTAAGTTCAGCGGGTATCCCTACCTGATCCGAGGTCAAAAGTGAAAAAAGGCTTGTGGATGCAAGTGTTGTTAGGCCAGGAACGCAAATTGTGCTGCGCTTCAATACCAAAACACTGGCTGCCAATTGTTTTAAGGCGAGTCCAGACAACAAGGAGTGGACAAACACCCAACACCAAGCAAAGCTTGAGGGTACAAATGACGCTCGAACAGGCATGCCCCATGGAATACCAAGGGGCGCAATGTGCGTT	Fungi	Ascomycota	Dothideomycetes	Pleosporales	Phaeosphaeriaceae	Didymocyrtis	Didymocyrtis_sp	Phaeosphaeriaceae	9	Pathotroph-Saprotroph	Fungal Parasite-Plant Pathogen-Plant Saprotroph	Multifunctions	Microfungus	NULL	Probable	Necrotrophic or saprobic on a wide range of plants, especially monocotyledons; a few species parasitic on other fungi (Cannon & Kirk 2007)	Cannon PF, Kirk PM. 2007. Fungal Families of the World. CAB International, Cambridge	Lichen parasite	Fungal decomposer		No endophytic capacity		fungal_material,algal_material		non-aquatic			filamentous_mycelium	perithecium_(hymenium_hidden,_narrow_opening)	closed
ASV 001990	0	0	0	0	0	0.00364183	0	0	0	0	0	0	k__Fungi;p__Basidiomycota;c__Tremellomycetes;o__Filobasidiales;f__Filobasidiaceae;g__Heterocephalacria;s__Heterocephalacria_sp;	TTAAGTTCAGCGGGTAGTCCTACCTGATTTGAGGCCCGATGTCAAATGATTGTTACCCCGTGTACGTGTGGTGCACTATGGGGTGAGATCAAGCTTCTGGACGGCCACCCTTGCGAGTGTCCTCAGCGAAATAACTTATAACGCCAAGTCAAACCGTCTTTTGACAATTGATCAAGTAACATGTTTTTAAGGTGAGCGTGTCTATCCAACGCGCAAGCACCCAAGTCCCAGCCGGACCGTCGGACAAGCCAACGAGCAGGTGGATATGGTCATGACACTCAAACAGGCATGCTAATCGGAATACCGAAAAGCGCAATTTGCGTT	Fungi	Basidiomycota	Tremellomycetes	Filobasidiales	Filobasidiaceae	Heterocephalacria	Heterocephalacria_sp	-	-	-	-	Unassigned	-	-	-	Unassigned	-	Lichen parasite	Fungal decomposer				fungal_material,algal_material		partly_aquatic			yeast	none	none
ASV 001419	0.0154778	0	0	0	0	0	0	0	0	0	0	0	k__Fungi;p__Basidiomycota;c__Tremellomycetes;o__Filobasidiales;f__Filobasidiaceae;g__Heterocephalacria;s__Heterocephalacria_sp;	TTAAGTTCAGCGGGTAGTCCTACCTGATTTGAGGCCAGATGTCAAAAAGATGTTGCGCTTTGTGATGTGCTTGCACACATGTAAAGCATGACAGAGTCCTTAGTTGGCCATCCCGAGAGATGTCCTTAGTGAAATAACTTATAACACCAAGTCAAACCAACTGCAAACAGAGTCAATCCGAAATCATTTTAAGGTGAGCCACTTAATCAGAGGCAAACACCCAAATCCCAGCCAAGACCTTGGAATTAACCAAAAGTCAGGGTGGATGATTTCATGACACTCAAACAGGCATGCTCCTCGGAATACCAAGGAGCGCAATTTGCGTT	Fungi	Basidiomycota	Tremellomycetes	Filobasidiales	Filobasidiaceae	Heterocephalacria	Heterocephalacria_sp	-	-	-	-	Unassigned	-	-	-	Unassigned	-	Lichen parasite	Fungal decomposer				fungal_material,algal_material		partly_aquatic			yeast	none	none
ASV 001508	0.00273137	0	0	0	0.00910457	0	0	0	0	0	0	0	k__Fungi;p__Basidiomycota;c__Tremellomycetes;o__Filobasidiales;f__Filobasidiaceae;g__Heterocephalacria;s__Heterocephalacria_arrabidensis;	TTAAGTTCAGCGGGTAGTCCTACCTGATTTGAGGCCAGATGTCAAAAGATGTTGCGCCTTATGATGTGTAAACACATGTAAAGCATGACAGAGTCATTGATCGGCCATCCCGAGAGATGTCCTTAGTGAAATAACTTATAACACCAAGTCAAACCGACTGCAGACAGAGTCAATCCGAAATCATTTTAAGGTGAGCCACTTTATCAATGGCAAGCACCCAAATCCCAGCCAAGACCAAGGAATTAACCAAAAGTCAGGGTGGATGATTTCATGACACTCAAACAGGCATGCTCCTCGGAATACCAAGGAGCGCAATTTGCGTT	Fungi	Basidiomycota	Tremellomycetes	Filobasidiales	Filobasidiaceae	Heterocephalacria	Heterocephalacria_arrabidensis	-	-	-	-	Unassigned	-	-	-	Unassigned	-	Lichen parasite	Fungal decomposer				fungal_material,algal_material		partly_aquatic			yeast	none	none
ASV 001663	0	0	0	0	0	0	0	0	0	0.0127464	0	0	k__Fungi;p__Basidiomycota;c__Tremellomycetes;o__Filobasidiales;f__Filobasidiaceae;g__Heterocephalacria;s__Heterocephalacria_physciacearum;	TTAAGTTCAGCGGGTAGTCCTACCTGATTTGAGGCCGGGTGTCAATGATGTAGCCCTGTCTACGTGTGGCGCACTTAAGGGCAGGGCAAGACCCAGCAGTCAAACGGCCACCCAGAAGGATGTCCTCAGTGAGATGATTTATAACACCGAGTCAAACCGGTCAACAGACAGGATCAGGTAACTCATATGTTTGAGGTGAGCAGGTTTGACACGTGCAAGCACCCAAGTCCCAGCCGGACCCGAGGACAAAAGCCCAAGGGTGAGGTGGATGATTCCATGACACTCAAACAGGCATGCTCCTCGGAATACCAAGGAGCGCAATCTGCGTT	Fungi	Basidiomycota	Tremellomycetes	Filobasidiales	Filobasidiaceae	Heterocephalacria	Heterocephalacria_physciacearum	-	-	-	-	Unassigned	-	-	-	Unassigned	-	Lichen parasite	Fungal decomposer				fungal_material,algal_material		partly_aquatic			yeast	none	none
ASV 001915	0	0	0	0	0	0	0	0	0.000910457	0.00273137	0	0	k__Fungi;p__Basidiomycota;c__Tremellomycetes;o__Filobasidiales;f__Filobasidiaceae;g__Heterocephalacria;s__Heterocephalacria_sp;	TTAAGTTCAGCGGGTAGTCCTACCTGATTTGAGGCCAGATGTCAAATGAATTGTAGCCCCGTCTACGTGTGGCGCACTATAGGGCAAGACCACGCCTTCCAAACGGCCACCCTTGCGAGTGTCCTCAGCGAAATAACTTATAACGCCGAGTCAAACCAGTTCTTTAGGTATGATCAAGTAACATGTTTTTAAGGTGAGCGTGTCTATGCAACACGCAAGCACCCAAGTCCCAGCCGGACCCAAGGACAAAAGCCCAAAGGTGAGGTGGATGATTTCATGACACTCAAACAGGCATGCTCCTCGGAATACCAAGGAGCGCAATTTGCGTT	Fungi	Basidiomycota	Tremellomycetes	Filobasidiales	Filobasidiaceae	Heterocephalacria	Heterocephalacria_sp	-	-	-	-	Unassigned	-	-	-	Unassigned	-	Lichen parasite	Fungal decomposer				fungal_material,algal_material		partly_aquatic			yeast	none	none
ASV 002409	0	0	0	0	0	0	0.00273137	0	0	0	0	0	k__Fungi;p__Basidiomycota;c__Tremellomycetes;o__Filobasidiales;f__Filobasidiaceae;g__Heterocephalacria;s__Heterocephalacria_sp;	TTAAGTTCAGCGGGTAGTCCTACCTGATTTGAGGCCAGATGTCAAAAAGATGTTGCGCTTTGTGATGTGCTTGCACACATGTAAAGCATGACAGAGTCCTTGGTTGGCCATCCCGAGAGATGTCCTTAGTGAAATAACTTATAACACCAAGTCAAACCAACTGCAAACAGAGTCAATCCGAAATCATTTTAAGGTGAGCCACTTTATCAGAGGCAAACACCCAAATCCCAGCCAAGTCCCTTGGAATTAACCAAAAGTCAGGGTGGATGATTTCATGACACTCAAACAGGCATGCTCCTCGGAATACCAGGGAGCGCAATTTGCGTT	Fungi	Basidiomycota	Tremellomycetes	Filobasidiales	Filobasidiaceae	Heterocephalacria	Heterocephalacria_sp	-	-	-	-	Unassigned	-	-	-	Unassigned	-	Lichen parasite	Fungal decomposer				fungal_material,algal_material		partly_aquatic			yeast	none	none
ASV 000068	0.273137	0.316839	0.126553	0.23854	0.0874038	0.010015	0.867665	0.504393	0	0.0801202	1.12168	0	k__Fungi;p__Ascomycota;c__Leotiomycetes;o__Helotiales;f__Dermateaceae;g__Trimmatostroma;s__Trimmatostroma_cordae;	TTAAGTTCAGCGGGTATTCCTACCTGATCCGAGGTCAACCTGAAAAAATTTAATGAGGTGACCGGGTCCCTGGGCCCTTGAGACTCCTCGCGTGCTTGCAAAAGCTCAGTGCGAAGAGGGTCCCGGGGACGCCGTCATTGTCTTTGAGACCAGTTGGCTGCGAACAACCAACGCGGTCCAACACCAAACCCGGGGGTTTGAGGGAGGATAATGACGCTCGGACAGGCATGCCCTTCGGAATGCCAAAGGGCGCAATGTGCGTT	Fungi	Ascomycota	Leotiomycetes	Helotiales	Dermateaceae	Trimmatostroma	Trimmatostroma_cordae	Trimmatostroma	13	Pathotroph	Lichen parasite	Lichen parasite	Microfungus	NULL	Probable	NULL	Tedersoo L, et al. 2014. Science 346:1256688; Lawrey JD, Diederich P. 2016. URL: http://www.lichenicolous.net [24 May 2017]	Lichen parasite	Fungal decomposer	wood_saprotroph_some_species			fungal_material,algal_material		non-aquatic			filamentous_mycelium	none	none
ASV 000081	0.0245823	0.130195	0.296809	0.0673738	0.151136	0.131106	1.09073	0.010015	0	0.196659	0.823053	0	k__Fungi;p__Ascomycota;c__Leotiomycetes;o__Helotiales;f__Dermateaceae;g__Trimmatostroma;s__Trimmatostroma_cordae;	TTAAGTTCAGCGGGTATTCCTACCTGATCCGAGGTCAACCTGAAAAATAGTTTAGAGGCGACCGGGTCCCTGGGCCCTTGAAACTCCCTGCGTGCTCCGAAAAGCTCAGTGCAAAGAGGGTCCCGGGGACGCCGTCATTGTCTTTGAGACCAGTTGGCCGGTAAAAGGCCAACGCGGTCCAACACCAAACCCGGGGGTTTGAGGGAGGATAATGACGCTCGGACAGGCATGCCCTTCGGAATGCCAAAGGGCGCAATGTGCGTT	Fungi	Ascomycota	Leotiomycetes	Helotiales	Dermateaceae	Trimmatostroma	Trimmatostroma_cordae	Trimmatostroma	13	Pathotroph	Lichen parasite	Lichen parasite	Microfungus	NULL	Probable	NULL	Tedersoo L, et al. 2014. Science 346:1256688; Lawrey JD, Diederich P. 2016. URL: http://www.lichenicolous.net [24 May 2017]	Lichen parasite	Fungal decomposer	wood_saprotroph_some_species			fungal_material,algal_material		non-aquatic			filamentous_mycelium	none	none
ASV 000106	0.010015	0	0.691947	0.0391496	0.105613	0.2003	0.337779	0	0	0.213957	0.445213	0	k__Fungi;p__Ascomycota;c__Leotiomycetes;o__Helotiales;f__Dermateaceae;g__Trimmatostroma;s__Trimmatostroma_cordae;	TTAAGTTCAGCGGGTATTCCTACCTGATCCGAGGTCAACCTGAAAAATAGTTTAGAGGCGACCGGGTCCCTGGGCCCTTGAAACTCCCTGCGTGCTCCGAAAAGCTCAGTGCAAAGAGGGTCCCGGGGACGCCGTCATTGTCTTTGAGACCAGTTGGCCGGTTAAGGGCCAACGCGGTCCAACACCAAACCCGGGGGTTTGAGGGAGGATAATGACGCTCGGACAGGCATGCCCTTCGGAATGCCAAAGGGCGCAATGTGCGTT	Fungi	Ascomycota	Leotiomycetes	Helotiales	Dermateaceae	Trimmatostroma	Trimmatostroma_cordae	Trimmatostroma	13	Pathotroph	Lichen parasite	Lichen parasite	Microfungus	NULL	Probable	NULL	Tedersoo L, et al. 2014. Science 346:1256688; Lawrey JD, Diederich P. 2016. URL: http://www.lichenicolous.net [24 May 2017]	Lichen parasite	Fungal decomposer	wood_saprotroph_some_species			fungal_material,algal_material		non-aquatic			filamentous_mycelium	none	none
ASV 000796	0	0	0.0400601	0	0	0	0	0	0	0.0382392	0	0	k__Fungi;p__Ascomycota;c__Leotiomycetes;o__Helotiales;f__Dermateaceae;g__Trimmatostroma;s__Trimmatostroma_cordae;	TTAAGTTCAGCGGGTATTCCTACCTGATCCGAGGTCAACCTGAAAAAATAGTTTAGAGGCGACCGGGTCCCTGGGCCCTTGAAACTCCCTGCGTGCTCCGAAAAGCTCAGTGCAAGGAGGGTCCCGGGGACGCCGTCATTGTCTTTGAGACCAGTTGGCCGGTAAAAGGCCAACGCGGTCCAACACCAAACCCGGGGGTTTGAGGGAGGATAATGACGCTCGGACAGGCATGCCCTTCGGAATGCCAAAGGGCGCAATGTGCGTT	Fungi	Ascomycota	Leotiomycetes	Helotiales	Dermateaceae	Trimmatostroma	Trimmatostroma_cordae	Trimmatostroma	13	Pathotroph	Lichen parasite	Lichen parasite	Microfungus	NULL	Probable	NULL	Tedersoo L, et al. 2014. Science 346:1256688; Lawrey JD, Diederich P. 2016. URL: http://www.lichenicolous.net [24 May 2017]	Lichen parasite	Fungal decomposer	wood_saprotroph_some_species			fungal_material,algal_material		non-aquatic			filamentous_mycelium	none	none
ASV 001514	0	0	0.0136568	0	0	0	0	0	0	0	0	0	k__Fungi;p__Ascomycota;c__Leotiomycetes;o__Helotiales;f__Dermateaceae;g__Trimmatostroma;g__Trimmatostroma_unclassified;	TTAAGTTCAGCGGGTATCCCTACCTGATCCGAGGTCAACCTGTAAAAATTGGGGGGTTCTGGCAAGCAACCAGGGGAACTCCATCGCGAGAAGAATTACTACGCGTAGAGCCACACCGGCACCGCCACTGATTTTAGGAGCTGCGGAACCGCACACTCCAATACCAAGCCAGGCTTGAGTGGTTATAATGACGCTCGAACAGGCATGCCCTGCGGAATACCACAGGGCGCAATGTGCGTT	Fungi	Ascomycota	Leotiomycetes	Helotiales	Dermateaceae	Trimmatostroma		Trimmatostroma	13	Pathotroph	Lichen parasite	Lichen parasite	Microfungus	NULL	Probable	NULL	Tedersoo L, et al. 2014. Science 346:1256688; Lawrey JD, Diederich P. 2016. URL: http://www.lichenicolous.net [24 May 2017]	Lichen parasite	Fungal decomposer	wood_saprotroph_some_species			fungal_material,algal_material		non-aquatic			filamentous_mycelium	none	none
ASV 002509	0.00182091	0	0	0	0	0	0	0	0	0	0	0	k__Fungi;p__Ascomycota;c__Leotiomycetes;o__Helotiales;f__Dermateaceae;g__Trimmatostroma;g__Trimmatostroma_unclassified;	TTAAGTTCAGCGGGTATCCCTACCTGATCCGAGGTCAACCTGTAAAAATTGGGGGGGTTCTGGCAAGCAACCAGGGGAACTCCATCGCGAGAAGAATTACTACGCGTAGAGCCACACCGGCACCGCCACTGATTTTAGGAGCTGCGGAACCGCACACTCCAATACCAAGCCAGGCTTGAGTGGTTATAATGACGCTCGAACAGGCATGCCCTGCGGAATACCACAGGGCGCAATGTGCGTT	Fungi	Ascomycota	Leotiomycetes	Helotiales	Dermateaceae	Trimmatostroma		Trimmatostroma	13	Pathotroph	Lichen parasite	Lichen parasite	Microfungus	NULL	Probable	NULL	Tedersoo L, et al. 2014. Science 346:1256688; Lawrey JD, Diederich P. 2016. URL: http://www.lichenicolous.net [24 May 2017]	Lichen parasite	Fungal decomposer	wood_saprotroph_some_species			fungal_material,algal_material		non-aquatic			filamentous_mycelium	none	none
ASV 000954	0	0	0.0391496	0	0	0.000910457	0	0	0.0063732	0.0063732	0	0	k__Fungi;p__Basidiomycota;c__Cystobasidiomycetes;o__Cystobasidiales;f__Cystobasidiaceae;g__Cystobasidium;s__Cystobasidium_pinicola;	TTAAGTTCAGCGGGTAGTCCTGACTGATTTGAGGTCTAAAATATAAAAGCTATAAAAGCGCATTAGAAGCACCTCTTACTTTTGAAGAAAACGTCCTCAGCGAAATAATTATTACGCCGAGTCAAGCCGTTTATTTCAAATGGGTTGCTCGTGTATTTCAACTGAGCCGGCAATTACGCCGACAGCAGTCATAATCCAAGCCCACGCCCATCTCATTACAAAATAGGGGGGTTGAGAGTTTCATGACACTCAAACAGACATACTCTTCGGAATACCAAAGAGTGCAAGGTGCGTT	Fungi	Basidiomycota	Cystobasidiomycetes	Cystobasidiales	Cystobasidiaceae	Cystobasidium	Cystobasidium_pinicola	Cystobasidium	13	Pathotroph	Fungal Parasite	Fungal parasite	Facultative Yeast	NULL	Highly Probable	NULL	Kurtzman CP, et al. (eds.) 2011. The Yeasts, a Taxonomic Study. Fifth Edition. Vols 1-3. Elsevier, San Diego	Mycoparasite	Fungal decomposer		No endophytic capacity		fungal_material		partly_aquatic		Thelebolales	dimorphic_yeast	none	none
ASV 001032	0	0	0.0127464	0	0	0	0.00455228	0	0	0.0254928	0	0	k__Fungi;p__Basidiomycota;c__Cystobasidiomycetes;o__Cystobasidiales;f__Cystobasidiaceae;g__Cystobasidium;s__Cystobasidium_pinicola;	TTAAGTTCAGCGGGTAGTCCTGACTGATTTGAGGTCTAAAATATAAATGCTATAAAAGCGCATTAGAAGCACCTCTTACTTTTGAAGAAAACGTCCTCAGCGAAATAATTATTACGCCGAGTCAAGCCGTTTATTTCAAATGGGTTGCTCGTGTATTTCAACTGAGCCGGCAATTACGCCGACAGCAGTCATAATCCAAGCCCACGCCCATCTCATTACAAAATAGGGGGGTTGAGAGTTTCATGACACTCAAACAGACATACTCTTCGGAATACCAAAGAGTGCAAGGTGCGTT	Fungi	Basidiomycota	Cystobasidiomycetes	Cystobasidiales	Cystobasidiaceae	Cystobasidium	Cystobasidium_pinicola	Cystobasidium	13	Pathotroph	Fungal Parasite	Fungal parasite	Facultative Yeast	NULL	Highly Probable	NULL	Kurtzman CP, et al. (eds.) 2011. The Yeasts, a Taxonomic Study. Fifth Edition. Vols 1-3. Elsevier, San Diego	Mycoparasite	Fungal decomposer		No endophytic capacity		fungal_material		partly_aquatic		Thelebolales	dimorphic_yeast	none	none
ASV 001337	0	0	0	0.0063732	0.00546274	0	0.00728365	0	0	0	0.00273137	0	k__Fungi;p__Basidiomycota;c__Cystobasidiomycetes;o__Cystobasidiales;f__Cystobasidiaceae;g__Cystobasidium;s__Cystobasidium_psychroaquaticum;	TTAAGTTCAGCGGGTAGTCCTGACTGATTTGAGGTCTAAAATTTAAATTGCTGTAATAGCGCATTAGAAGCACCTCTTATTTTCGAAGAAAACGTCCTCAGCGAAATAATTATCACGCCGAGTCAAACCGTTTATTTCAAATGGGTAGCTCGTGTATTTCAATTGAGTCGACTTGCGCCGGCAACAATCATAATCCAAGCCCACGCTTATCTCATTACAAAATAAGGGGGTTGAGAGTTTCATGACACTCAAACAGACATACTCTTCGGAATACCAAAGAGTGCAAGGTGCGTT	Fungi	Basidiomycota	Cystobasidiomycetes	Cystobasidiales	Cystobasidiaceae	Cystobasidium	Cystobasidium_psychroaquaticum	Cystobasidium	13	Pathotroph	Fungal Parasite	Fungal parasite	Facultative Yeast	NULL	Highly Probable	NULL	Kurtzman CP, et al. (eds.) 2011. The Yeasts, a Taxonomic Study. Fifth Edition. Vols 1-3. Elsevier, San Diego	Mycoparasite	Fungal decomposer		No endophytic capacity		fungal_material		partly_aquatic		Thelebolales	dimorphic_yeast	none	none
ASV 001409	0	0	0	0.00910457	0.00819411	0	0	0	0	0	0	0	k__Fungi;p__Basidiomycota;c__Cystobasidiomycetes;o__Cystobasidiales;f__Cystobasidiaceae;g__Cystobasidium;s__Cystobasidium_slooffiae;	TTAAGTTCAGCGGGTAGTCCTGACTGATTTGAGGTCTAAAGCTTAAATGCTATAAAAGCGAATTAGTAGCACCTCTTATATTTTAAGAAAACGTCCTTAGCGAAATAACTATTACGCCAAGTCAAACCGTTTATTTAAATAGGGTTGCTCGTGTATTTCAGTTGAGCCGGCAATTACGCCGACAGACAACCATAATCCAAGCCCACGCCCATTTCATTACAAAATAGGGGGGTTGAGAGTTTCATGACACTCAAACAGACATACTCTTCGGAATACCAAAGAGTGCAAGGTGCGTT	Fungi	Basidiomycota	Cystobasidiomycetes	Cystobasidiales	Cystobasidiaceae	Cystobasidium	Cystobasidium_slooffiae	Cystobasidium	13	Pathotroph	Fungal Parasite	Fungal parasite	Facultative Yeast	NULL	Highly Probable	NULL	Kurtzman CP, et al. (eds.) 2011. The Yeasts, a Taxonomic Study. Fifth Edition. Vols 1-3. Elsevier, San Diego	Mycoparasite	Fungal decomposer		No endophytic capacity		fungal_material		partly_aquatic		Thelebolales	dimorphic_yeast	none	none
ASV 001601	0.00364183	0	0	0	0	0	0	0	0	0.00273137	0.00273137	0	k__Fungi;p__Basidiomycota;c__Cystobasidiomycetes;o__Cystobasidiales;f__Cystobasidiaceae;g__Cystobasidium;s__Cystobasidium_slooffiae;	TTAAGTTCAGCGGGTAGTCCTGACTGATTTGAGGTCTAAAGCTTAAATGCTATAATAGCGAATTAGTAGCACCTCTTATATTTTAAGAAAACGTCCTTAGCGAAATAATTATTACGCCAAGTCAAACCGTTTATTTAAATAGGGTTGCTCGTGTATTTCAGTTGAGCCGGCAATTACGCCGACAGACAACCATAATCCAAGCCCACGCCCATTTCATTACAAAATAGGGGGGTTGAGAGTTTCATGACACTCAAACAGACATACTCTTCGGAATACCAAAGAGTGCAAGGTGCGTT	Fungi	Basidiomycota	Cystobasidiomycetes	Cystobasidiales	Cystobasidiaceae	Cystobasidium	Cystobasidium_slooffiae	Cystobasidium	13	Pathotroph	Fungal Parasite	Fungal parasite	Facultative Yeast	NULL	Highly Probable	NULL	Kurtzman CP, et al. (eds.) 2011. The Yeasts, a Taxonomic Study. Fifth Edition. Vols 1-3. Elsevier, San Diego	Mycoparasite	Fungal decomposer		No endophytic capacity		fungal_material		partly_aquatic		Thelebolales	dimorphic_yeast	none	none
ASV 001714	0	0	0	0.00819411	0	0	0	0	0	0	0	0	k__Fungi;p__Basidiomycota;c__Cystobasidiomycetes;o__Cystobasidiales;f__Cystobasidiaceae;g__Cystobasidium;s__Cystobasidium_slooffiae;	TTAAGTTCAGCGGGTAGTCCTGACTGATTTGAGGTCTAAAGCTTAAATGCTATAATAGCGAATTAGTAGCACCTCTTATATTTAAGAAAACGTCCTTAGCGAAATAATTATTACGCCAAGTCAAACCGTTTATTTAAATAGGGTTGCTCGTGTATTTCAGTTGAGCCGGCAATTACGCCGACAGACAACCATAATCCAAGCCCACGCCCATTTCATTACAAAATAGGGGGGTTGAGAGTTTCATGACACTCAAACAGACATACTCTTCGGAATACCAAAGAGTGCAAGGTGCGTT	Fungi	Basidiomycota	Cystobasidiomycetes	Cystobasidiales	Cystobasidiaceae	Cystobasidium	Cystobasidium_slooffiae	Cystobasidium	13	Pathotroph	Fungal Parasite	Fungal parasite	Facultative Yeast	NULL	Highly Probable	NULL	Kurtzman CP, et al. (eds.) 2011. The Yeasts, a Taxonomic Study. Fifth Edition. Vols 1-3. Elsevier, San Diego	Mycoparasite	Fungal decomposer		No endophytic capacity		fungal_material		partly_aquatic		Thelebolales	dimorphic_yeast	none	none
ASV 001954	0	0	0	0	0	0	0	0	0	0.00182091	0.0063732	0	k__Fungi;p__Basidiomycota;c__Cystobasidiomycetes;o__Cystobasidiales;f__Cystobasidiaceae;g__Cystobasidium;s__Cystobasidium_psychroaquaticum;	TTAAGTTCAGCGGGTAGTCCTGACTGATTTGAGGTCTAAAATTTAAATTGCTATGAAAGCGCATTAGAAGCACCTCTTATTTTCAAAGAAAACGTCCTCAGCGAAATAATTATCACGCCGAGTCAAACCGTTTATTTCAAATGGGTAGCTCGTGTATTTCAATTGAGTCGACTTGCGCCGGCAACAATCATAATCCAAGCCCACGCTTATCTCATTACAAAATAAGGGGGTTGAGAGTTTCATGACACTCAAACAGACATACTCTTCGGAATACCAAAGAGTGCAAGGTGCGTT	Fungi	Basidiomycota	Cystobasidiomycetes	Cystobasidiales	Cystobasidiaceae	Cystobasidium	Cystobasidium_psychroaquaticum	Cystobasidium	13	Pathotroph	Fungal Parasite	Fungal parasite	Facultative Yeast	NULL	Highly Probable	NULL	Kurtzman CP, et al. (eds.) 2011. The Yeasts, a Taxonomic Study. Fifth Edition. Vols 1-3. Elsevier, San Diego	Mycoparasite	Fungal decomposer		No endophytic capacity		fungal_material		partly_aquatic		Thelebolales	dimorphic_yeast	none	none
ASV 000295	0	0	0.0910457	0	0	0	0	0	0	0.45887	0	0	k__Fungi;p__Basidiomycota;c__Cystobasidiomycetes;o__Erythrobasidiales;f__Erythrobasidiaceae;g__Erythrobasidium;s__Erythrobasidium_hasegawianum;	TTAAGTTCAGCGGGTAGTCCTGACTGATTTGAGGTCTAAAGCTTAAAGGTTGTGCAGCTGACGCTACGACGCATTAGAAGCACCACTATCTTGATATGAAACGTCCTCAGCGAAATAAAGCTATTACGCCGAGTCAAGCCGTTAATATTCAAACTGGGTTACTCGTGTATTTCAGCCGAGCCGATCTCTACTTAAAGAGTCCAGCAGACAGCCATAATCCAAGCCCACGCCTGCTTCATTACAAAACAAGGGGGTTGAGAGTTTCATGACACTCAAACAGACATACTCTTCGGAATACCAAAGAGTGCAAGGTGCGTT	Fungi	Basidiomycota	Cystobasidiomycetes	Erythrobasidiales	Erythrobasidiaceae	Erythrobasidium	Erythrobasidium_hasegawianum	Erythrobasidium	13	Saprotroph	Undefined Saprotroph	Uncertained	Yeast	NULL	Possible	NULL	Sugiyama J, Hamamoto M. 1998. The Yeasts 4:654-655 (https://doi.org/10.1016/B978-044481312-1/50086-1)	Mycoparasite	Fungal decomposer		No endophytic capacity		fungal_material		partly_aquatic			yeast	none	none
ASV 000330	0.0901352	0.0400601	0	0.0782993	0.110165	0.00728365	0.0491647	0.0245823	0	0	0.0236719	0	k__Fungi;p__Basidiomycota;c__Cystobasidiomycetes;o__Erythrobasidiales;f__Erythrobasidiaceae;g__Erythrobasidium;s__Erythrobasidium_hasegawianum;	TTAAGTTCAGCGGGTAGTCCTGACTGATTTGAGGTCTAAAGCTTAAAGGTTGTGCAGCTGACGCTACGACGCATTAGAAGCACCACTATCTTGATATGAAACGTCCTCAGCGAAATAAAGCTATTACGCCGAGTCAAGCCGTTAATATTCAAACTGGGTTACTCGTATATTTCAGCCGAGCCGATCTCTACTTAAAGAGTCCAGCAGACAGCCATAATCCAAGCCCACGCCTGCTTCATTACAAAACAAGGGGGTTGAGAGTTTCATGACACTCAAACAGACATACTCTTCGGAATACCAAAGAGTGCAAGGTGCGTT	Fungi	Basidiomycota	Cystobasidiomycetes	Erythrobasidiales	Erythrobasidiaceae	Erythrobasidium	Erythrobasidium_hasegawianum	Erythrobasidium	13	Saprotroph	Undefined Saprotroph	Uncertained	Yeast	NULL	Possible	NULL	Sugiyama J, Hamamoto M. 1998. The Yeasts 4:654-655 (https://doi.org/10.1016/B978-044481312-1/50086-1)	Mycoparasite	Fungal decomposer		No endophytic capacity		fungal_material		partly_aquatic			yeast	none	none
ASV 000473	0.110165	0.021851	0	0	0	0	0.0236719	0	0	0	0.0773888	0	k__Fungi;p__Basidiomycota;c__Cystobasidiomycetes;o__Erythrobasidiales;f__Erythrobasidiaceae;g__Erythrobasidium;s__Erythrobasidium_hasegawianum;	TTAAGTTCAGCGGGTAGTCCTGACTGATTTGAGGTCTAAAGCTTAAAGGTTGTGCAGCTGACGCTACGACGCATTAGAAGCACCACTATCTTGATATGAAACGTCCTCAGCGAAATAAAGCTATTACGCCGAGTCAAGCCGTTAATATTCAAACTGGGTTACTCGTATATTTCAGCCGAGCCGATCTCTACTTAAAGAGTCCAGCAGACAGCCACAATCCAAGCCCACGCCTGCTTCATTACAAAACAAGGGGGTTGAGAGTTTCATGACACTCAAACAGACATACTCTTCGGAATACCAAAGAGTGCAAGGTGCGTT	Fungi	Basidiomycota	Cystobasidiomycetes	Erythrobasidiales	Erythrobasidiaceae	Erythrobasidium	Erythrobasidium_hasegawianum	Erythrobasidium	13	Saprotroph	Undefined Saprotroph	Uncertained	Yeast	NULL	Possible	NULL	Sugiyama J, Hamamoto M. 1998. The Yeasts 4:654-655 (https://doi.org/10.1016/B978-044481312-1/50086-1)	Mycoparasite	Fungal decomposer		No endophytic capacity		fungal_material		partly_aquatic			yeast	none	none
ASV 000781	0	0	0.00728365	0.0227614	0.0136568	0	0	0.0191196	0	0	0	0	k__Fungi;p__Basidiomycota;c__Cystobasidiomycetes;o__Erythrobasidiales;f__Erythrobasidiaceae;g__Erythrobasidium;s__Erythrobasidium_hasegawianum;	TTAAGTTCAGCGGGTAGTCCTGACTGATTTGAGGTCTAAAGCTTAAAGGTGTGCAGCTGACGCTACGACGCATTAGAAGCACCACTATCTTGAAATGAAACGTCCTCAGCGAAATAAAGCTATTACGCCGAGTCAAGCCGTTAATTCAAACTGGGTTACTCGTATATTTCAGCCGAGCCGATCTCTAGTTAAAGAGTCCAGCAGACAGCCATAATCCAAGCCCACGCCTGCTTCATTACAAAACAAGGGGGTTGAGAGTTTCATGACACTCAAACAGACATACTCTTCGGAATACCAAAGAGTGCAAGGTGCGTT	Fungi	Basidiomycota	Cystobasidiomycetes	Erythrobasidiales	Erythrobasidiaceae	Erythrobasidium	Erythrobasidium_hasegawianum	Erythrobasidium	13	Saprotroph	Undefined Saprotroph	Uncertained	Yeast	NULL	Possible	NULL	Sugiyama J, Hamamoto M. 1998. The Yeasts 4:654-655 (https://doi.org/10.1016/B978-044481312-1/50086-1)	Mycoparasite	Fungal decomposer		No endophytic capacity		fungal_material		partly_aquatic			yeast	none	none
ASV 001237	0	0	0	0	0	0	0.0273137	0	0	0	0	0	k__Fungi;p__Basidiomycota;c__Cystobasidiomycetes;o__Erythrobasidiales;f__Erythrobasidiaceae;g__Erythrobasidium;s__Erythrobasidium_hasegawianum;	TTAAGTTCAGCGGGTAGTCCTGACTGATTTGAGGTCTAAAGCTTAAAGGTTGTGCAGCTGACGCTACGACGCATTAGAAGCACCACTATCTTGATATGAAACGTCCTCAGCGAAATAAAGCTATTACGCCGAGTCAAGCCGTTAATGTTCAAACTGGGTTACTCGTATATTTCAGCCGAGCCGATCTCTACTTAAAGAGTCCAGCAGACAGCCATAATCCAAGCCCACGCCTGCTTCATTACAAAACAAGGGGGTTGAGAGTTTCATGACACTCAAACAGACATACTCTTCGGAATACCAAAGAGTGCAAGGTGCGTT	Fungi	Basidiomycota	Cystobasidiomycetes	Erythrobasidiales	Erythrobasidiaceae	Erythrobasidium	Erythrobasidium_hasegawianum	Erythrobasidium	13	Saprotroph	Undefined Saprotroph	Uncertained	Yeast	NULL	Possible	NULL	Sugiyama J, Hamamoto M. 1998. The Yeasts 4:654-655 (https://doi.org/10.1016/B978-044481312-1/50086-1)	Mycoparasite	Fungal decomposer		No endophytic capacity		fungal_material		partly_aquatic			yeast	none	none
ASV 001422	0	0	0.02003	0	0	0	0	0	0	0	0	0	k__Fungi;p__Basidiomycota;c__Cystobasidiomycetes;o__Erythrobasidiales;f__Erythrobasidiaceae;g__Erythrobasidium;s__Erythrobasidium_sp;	TTAAGTTCAGCGGGTAATCCTGCCTGATTTGAGGTCTAAAGTTCAAGTGTTTCACTCAAAGTGAAGCGATTTATAAGCGCCGTCTAACGATAAGACTGCATTCGACTTGACGAGAATAAGTGTTATTACGCCGAGTGAAGCTTTCTATGCTATCGAAATACAAGCTGCTCGTACATTTCAGCTGAGCTGACCCTATACAGGGCCAGCAAGACAGCCAGAATCCAAGCCCAGACGCCTGTTCCATTACAAAACAGGGGGGTTGAGGGTTTCACGACACTCAAACAGGCATACTCTTCGGAATACCAAAAAGTGCAAGGTGCGTT	Fungi	Basidiomycota	Cystobasidiomycetes	Erythrobasidiales	Erythrobasidiaceae	Erythrobasidium	Erythrobasidium_sp	Erythrobasidium	13	Saprotroph	Undefined Saprotroph	Uncertained	Yeast	NULL	Possible	NULL	Sugiyama J, Hamamoto M. 1998. The Yeasts 4:654-655 (https://doi.org/10.1016/B978-044481312-1/50086-1)	Mycoparasite	Fungal decomposer		No endophytic capacity		fungal_material		partly_aquatic			yeast	none	none
ASV 001531	0	0	0	0	0	0	0	0	0	0.0118359	0	0	k__Fungi;p__Ascomycota;c__Sordariomycetes;o__Hypocreales;f__Nectriaceae;g__Fusicolla;g__Fusicolla_unclassified;	TTAAGTTCAGCGGGTATTCCTACCTGATCCGAGGTCAACCTTCAGAAGTTGGGGGTTTAACGGCGTGGCCGCGCTTTGTCCCGTTGCGAGGTTAGATTACTACGCAGAGGAGTACAGCGTGACCGCCACTAGATTTCGGGGACGGCGCGCCGCTAGGGACGGGCCGAGCCCCAACACCAAGCCCGGGGGCTTGAGGGTTGAAATGACGCTCGAACAGGCATGCCCGCCAGAATACTGGCGGGCGCAATGTGCGTT	Fungi	Ascomycota	Sordariomycetes	Hypocreales	Nectriaceae	Fusicolla	Fusicolla_aquaeductuum	Hypocreales	7	Saprotroph	Undefined Saprotroph	Uncertained	Microfungus	NULL	Possible	NULL	Sterkenburg E, et al. 2015. New Phytologist 207:1145-1158	Mycoparasite	Fungal decomposer				fungal_material		partly_aquatic			filamentous_mycelium
ASV 000663	0.0300451	0	0	0.0282242	0.00910457	0	0.00364183	0.0309555	0	0	0	0	k__Fungi;p__Basidiomycota;c__Tremellomycetes;o__Tremellales;f__Phaeotremellaceae;g__Gelidatrema;s__Gelidatrema_sp;	TTAAGTTCAGCGGGTAGTCCTACCTGATTTGAGGTCAGAGTTAAAGTGGGCCGAAGCCGTGGGGTTATGAGCGGGCGTATGGCTGGTCCGACGAAACGTATCACGTCGACATCACCATCGTGTCTGCTAACATCTTTAAGGCGAGCCGATCGGCAACGCCCAACTCCAATCCAAGAGAAACCTCGAGGATTGATGATTCATGACACTCAAACAGGCATGCCCTTCGGAATACCAAAGGGCGCAAGGTGCGTT	Fungi	Basidiomycota	Tremellomycetes	Tremellales	Phaeotremellaceae	Gelidatrema	Gelidatrema_sp	Tremellales	7	Pathotroph-Saprotroph-Symbiotroph	Fungal Parasite-Undefined Saprotroph	Uncertained	Tremelloid-Yeast	NULL	Possible	The order contains both teleomorphic and anamorphic species, most of the latter being yeasts	Sterkenburg E, et al. 2015. New Phytologist 207:1145-1158	Mycoparasite	Fungal decomposer				fungal_material		non-aquatic			dimorphic_yeast	none	none
ASV 001568	0	0	0	0	0	0	0	0	0	0.0145673	0	0	k__Fungi;p__Basidiomycota;c__Tremellomycetes;o__Tremellales;f__Phaeotremellaceae;g__Gelidatrema;s__Gelidatrema_spencermartinsiae;	TTAAGTTCAGCGGGTAGTCCTACCTGATTTGAGGTCAGAGTTAAAAATGGGCCGAAGCCGTGGGGTTATGAGCGGGCGTATGGCTTATCCGACGAAACGTATCACGTCGACATCACCATCGTGTCTGCTAACATCTTTAAGGCGAGCCGAGATCGGCAACACCCAACTCCAATCCAAGAGAAACCTCGAGGATTGATGATTCATGACACTCAAACAGGCATGCCCTTCGGAATACCAAAGGGCGCAAGGTGCGTT	Fungi	Basidiomycota	Tremellomycetes	Tremellales	Phaeotremellaceae	Gelidatrema	Gelidatrema_spencermartinsiae	Tremellales	7	Pathotroph-Saprotroph-Symbiotroph	Fungal Parasite-Undefined Saprotroph	Uncertained	Tremelloid-Yeast	NULL	Possible	The order contains both teleomorphic and anamorphic species, most of the latter being yeasts	Sterkenburg E, et al. 2015. New Phytologist 207:1145-1158	Mycoparasite	Fungal decomposer				fungal_material		non-aquatic			dimorphic_yeast	none	none
ASV 001728	0	0	0	0	0	0	0	0	0	0.00728365	0	0	k__Fungi;p__Ascomycota;c__Leotiomycetes;o__Helotiales;f__Helotiaceae;g__Mycosymbioces;s__Mycosymbioces_mycenaphila;	TTAAGTTCAGCGGGTATCCCTACCTGATCCGAGGTCAAACTAAAAAAATATTGGGGGTTCTGGCAGGTATCACCCGGACTCCTGAGCGAGAAAATTTACTACGCTTGAAGCCGAATGGCACCGCCACTGATTTTGAGGTGCACCCAGAGGTGACACCCAATACCAAGCAGAGCTTGAGGGTTGTAATGACGCTCGAACAGGCATGCCCCCCGGAATACCAGAGGGCGCAATGTGCGTT	Fungi	Ascomycota	Leotiomycetes	Helotiales	Helotiaceae	Mycosymbioces	Mycosymbioces_mycenaphila	Helotiaceae	9	Saprotroph-Symbiotroph	Ectomycorrhizal-Fungal Parasite-Plant Pathogen-Wood Saprotroph	Multifunctions	Microfungus	NULL	Probable	Usually saprobic on herbaceous or woody tissues, some species fungicolous. A few species are known to form mycorrhizae (Cannon & Kirk 2007)	Cannon PF, Kirk PM. 2007. Fungal Families of the World. CAB International, Cambridge	Mycoparasite	Fungal decomposer				fungal_material		non-aquatic			filamentous_mycelium	apothecium_(hymenium_on_surface)	smooth
ASV 002089	0	0	0	0	0	0	0.00364183	0	0	0	0	0	k__Fungi;p__Basidiomycota;c__Cystobasidiomycetes;o__Naohideales;f__Naohideaceae;g__Naohidea;s__Naohidea_sebacea;	TTAAGTTCAGCGGGTAGTCCTGACTGATTTGAGGTCTAATGTAAAAAGTAGTGTTTTGTAAGCCCGCTTAACGATCGTCAACAAACTCGTTCTTTAGCGAAATAATTATCACGCCAAGTCCAGAGTAAGCCAGATTACAATCATCAGCTTCAGCTCTTGTATTTCGACCGAGCCATTCAGAATGGCATTAACCAGTCAACATCCAAAGCCCGAAAACTCTTTCGTAATTAAACAAAAGGGGGTTTTGAGAGATTCACGACACTCAAACAGACATGCTCTTAGGAATACCCAAGAGCGCAAGGTGCGTT	Fungi	Basidiomycota	Cystobasidiomycetes	Naohideales	Naohideaceae	Naohidea	Naohidea_sebacea	-	-	-	-	Unassigned	-	-	-	Unassigned	-	Mycoparasite	Fungal decomposer		No endophytic capacity		fungal_material		non-aquatic		Ascomycota	dimorphic_yeast	none	none
ASV 000613	0.0974189	0	0	0	0	0	0	0.00364183	0	0	0	0	k__Fungi;p__Basidiomycota;c__Tremellomycetes;o__Tremellales;f__Rhynchogastremataceae;g__Papiliotrema;g__Papiliotrema_unclassified;	TTAAGTTCAGCGGGTAGCCCTACCTGATTTGAGGTCAATGTCAAAAGTGCGCGATGGCAGGTTCTGAGCAGTCATCACCACAAGGAGAGACGAAACTTATTACGTCTAACACTGATGTGGGATGTTCCACTAAGTCATTTGAGGCGAGCCATTGCTGGCAAATCACCCAAGTCCAATCCAACCAGTCCAGAAGAACCAGAGGGATTGAGATTTCATGACACTCAAACAGGCATGCCTTTCGGAATACCAAAAGGCGCAAGGTGCGTT	Fungi	Basidiomycota	Tremellomycetes	Tremellales	Rhynchogastremataceae	Papiliotrema		Tremellales	7	Pathotroph-Saprotroph-Symbiotroph	Fungal Parasite-Undefined Saprotroph	Uncertained	Tremelloid-Yeast	NULL	Possible	The order contains both teleomorphic and anamorphic species, most of the latter being yeasts	Sterkenburg E, et al. 2015. New Phytologist 207:1145-1158	Mycoparasite	Fungal decomposer				fungal_material		partly_aquatic			dimorphic_yeast
ASV 000616	0	0	0.0209405	0	0	0	0	0	0.0264032	0.0892247	0	0	k__Fungi;p__Basidiomycota;c__Tremellomycetes;o__Tremellales;f__Phaeotremellaceae;g__Phaeotremella;s__Phaeotremella_skinneri;	TTAAGTTCAGCGGGTAGTCCTACCTGATTTGAGGTCAGAGCAAAAAATGTCAGAAGACGGGTTATGAGCGGTCCTCTCAGTCTTGGCCAGCGAAACTTATTACGCCAGATTCGACCTCGGAATCACTAAGGCTTTTGAGGCGAGCCGGACGGCAACACCCAAATCCATCGTCATCGGAAACCCGATGGGATGATGTTTTCATGACACTCAAACAGGCATGCCCTTCGGAATACCAAAGGGCGCAAGATGCGTT	Fungi	Basidiomycota	Tremellomycetes	Tremellales	Phaeotremellaceae	Phaeotremella	Phaeotremella_skinneri	Tremellales	7	Pathotroph-Saprotroph-Symbiotroph	Fungal Parasite-Undefined Saprotroph	Uncertained	Tremelloid-Yeast	NULL	Possible	The order contains both teleomorphic and anamorphic species, most of the latter being yeasts	Sterkenburg E, et al. 2015. New Phytologist 207:1145-1158	Mycoparasite	Fungal decomposer				fungal_material		non-aquatic			dimorphic_yeast	tremelloid
ASV 000768	0	0	0	0	0	0	0	0	0	0.0719261	0	0	k__Fungi;p__Basidiomycota;c__Tremellomycetes;o__Tremellales;f__Phaeotremellaceae;g__Phaeotremella;s__Phaeotremella_skinneri;	TTAAGTTCAGCGGGTAGTCCTACCTGATTTGAGGTCAGAGCAAAAATGTCAGAAGACGGGTTATGAGCAGCCTCCGGTCTTGGCCAGCGAAACTTATTACGCCAGATTCAACCTCGGAACCGCTAACACTTTTAAGGCGAGCCAGGACGGCAACACCCAGATCCATCGTCATCGGAAACCCGATGGGATGAGGTTTTCATGACACTCAAACAGGCATGCCCTTCGGAATACCAAAGGGCGCAAGGTGCGTT	Fungi	Basidiomycota	Tremellomycetes	Tremellales	Phaeotremellaceae	Phaeotremella	Phaeotremella_skinneri	Tremellales	7	Pathotroph-Saprotroph-Symbiotroph	Fungal Parasite-Undefined Saprotroph	Uncertained	Tremelloid-Yeast	NULL	Possible	The order contains both teleomorphic and anamorphic species, most of the latter being yeasts	Sterkenburg E, et al. 2015. New Phytologist 207:1145-1158	Mycoparasite	Fungal decomposer				fungal_material		non-aquatic			dimorphic_yeast	tremelloid
ASV 001670	0.00728365	0	0	0	0	0	0	0	0	0	0	0	k__Fungi;p__Basidiomycota;c__Tremellomycetes;o__Tremellales;f__Phaeotremellaceae;g__Phaeotremella;s__Phaeotremella_skinneri;	TTAAGTTCAGCGGGTAGTCCTACCTGATTTGAGGTCAGAGCAAGAAATGTCAGAAGACGGGTTATGAGCAGACGTCCATCTAGGCCAGCGAAACTTATTACGCCAGATTCGACTTCGGAACCGCTAACACTTTTGAGGCGAGCCGGACGGCAACACCCAAGTCCATCGTCGTCGGAAACCCGACGGGATGATGTTTTCATGACACTCAAACAGGCATGCCCTTCGGAATACCAAAGGGCGCAAGATGCGTT	Fungi	Basidiomycota	Tremellomycetes	Tremellales	Phaeotremellaceae	Phaeotremella	Phaeotremella_skinneri	Tremellales	7	Pathotroph-Saprotroph-Symbiotroph	Fungal Parasite-Undefined Saprotroph	Uncertained	Tremelloid-Yeast	NULL	Possible	The order contains both teleomorphic and anamorphic species, most of the latter being yeasts	Sterkenburg E, et al. 2015. New Phytologist 207:1145-1158	Mycoparasite	Fungal decomposer				fungal_material		non-aquatic			dimorphic_yeast	tremelloid
ASV 002026	0	0	0	0	0.00455228	0	0	0	0	0	0	0	k__Fungi;p__Basidiomycota;c__Tremellomycetes;o__Tremellales;f__Phaeotremellaceae;g__Phaeotremella;s__Phaeotremella_fagi;	TTAAGTTCAGCGGGTAGTCCTACCTGATTTGAGGTCTGAGCAAAAAATGTCGGAAGACGGGTTATGAGCAGACGTCCGATCTAGGCCAGCGAAACTTATTACGCCAGATTCAATCTTCTGAACCACTGAGACCTTTAAGGCGAGCCATACGACTGGCAACGCCCAAGTCCTTCGTCATCGGAAACCCGATGGGAAGAGATTTTCACGACACTCAAACAGGCATGCCCTTCGGAATACCAAAGGGCGCAAGATGCGTT	Fungi	Basidiomycota	Tremellomycetes	Tremellales	Phaeotremellaceae	Phaeotremella	Phaeotremella_fagi	Tremellales	7	Pathotroph-Saprotroph-Symbiotroph	Fungal Parasite-Undefined Saprotroph	Uncertained	Tremelloid-Yeast	NULL	Possible	The order contains both teleomorphic and anamorphic species, most of the latter being yeasts	Sterkenburg E, et al. 2015. New Phytologist 207:1145-1158	Mycoparasite	Fungal decomposer				fungal_material		non-aquatic			dimorphic_yeast	tremelloid
ASV 002245	0	0	0	0	0.00455228	0	0	0	0	0	0	0	k__Fungi;p__Basidiomycota;c__Tremellomycetes;o__Tremellales;f__Phaeotremellaceae;g__Phaeotremella;s__Phaeotremella_sp;	TTAAGTTCAGCGGGTAGTCCTACCTGATTTGAGGTCTGAGCAAAAAATGTCGGAAGACGGGTTATGAGCAGACGTCCGATCTAGGCCAGCGAAACTTATTACGCCAGATTCAATCTTCAGAACCACTGAGTCCTTTAAGGCGAGCCATGTAACTGGCAAACACCCAAGTCCTTCGTCATCGGAAACCCGATGGGAAGAGATTTTCACGACACTCAAACAGGCATGCCCTTCGGAATACCAAAGGGCGCAAGATGCGTT	Fungi	Basidiomycota	Tremellomycetes	Tremellales	Phaeotremellaceae	Phaeotremella	Phaeotremella_sp	Tremellales	7	Pathotroph-Saprotroph-Symbiotroph	Fungal Parasite-Undefined Saprotroph	Uncertained	Tremelloid-Yeast	NULL	Possible	The order contains both teleomorphic and anamorphic species, most of the latter being yeasts	Sterkenburg E, et al. 2015. New Phytologist 207:1145-1158	Mycoparasite	Fungal decomposer				fungal_material		non-aquatic			dimorphic_yeast	tremelloid
ASV 002418	0	0	0	0	0	0	0	0	0.00273137	0	0	0	k__Fungi;p__Basidiomycota;c__Tremellomycetes;o__Tremellales;f__Phaeotremellaceae;g__Phaeotremella;s__Phaeotremella_skinneri;	TTAAGTTCAGCGGGTAGTCCTACCTGATTTGAGGTCAGAGCAAAAAGTGTCCAAAGACGGGTTAGGAGCAGCCTTCGACATCCACCGACGAAACTTATTACGCCAGATTCAACCTTAGAACCACTAACACCTTTAAGGCGAGCCAGACGGCAACACCCAAGTCCATCGTCGTCGGAAACCCGACGGGATGATGTTTTCATGACACTCAAACAGGCATGCTCTTCGGAATACCAAAGGGCGCAAGATGCGTT	Fungi	Basidiomycota	Tremellomycetes	Tremellales	Phaeotremellaceae	Phaeotremella	Phaeotremella_skinneri	Tremellales	7	Pathotroph-Saprotroph-Symbiotroph	Fungal Parasite-Undefined Saprotroph	Uncertained	Tremelloid-Yeast	NULL	Possible	The order contains both teleomorphic and anamorphic species, most of the latter being yeasts	Sterkenburg E, et al. 2015. New Phytologist 207:1145-1158	Mycoparasite	Fungal decomposer				fungal_material		non-aquatic			dimorphic_yeast	tremelloid
ASV 000965	0	0	0	0	0	0	0	0	0.0264032	0.00364183	0	0	k__Fungi;p__Basidiomycota;c__Tremellomycetes;o__Tremellales;f__Phaeotremellaceae;g__Phaeotremella;g__Phaeotremella_unclassified;	TTAAGTTCAGCGGGTAGTCCTACCTGATTTGAGGTCAGAGCAAAAAATGTCTAGTAGACAGGTTAGAAGCAGTCTTCCGTCTAGGCCAGCGAAACGTATTACGCCAGATTCAACATGGAACCACTAAGGCTTTTAAGGCGAGCCATGACTGGCAGCACCCAAGTCCATCACCACCGGAAACCCGGGGGGATGATGTTTTCATGACACTCAAACAGGCATGCCCTTCGGAATACCAAAGGGCGCAAGGTGCGTT	Fungi	Basidiomycota	Tremellomycetes	Tremellales	Phaeotremellaceae	Phaeotremella		Tremellales	7	Pathotroph-Saprotroph-Symbiotroph	Fungal Parasite-Undefined Saprotroph	Uncertained	Tremelloid-Yeast	NULL	Possible	The order contains both teleomorphic and anamorphic species, most of the latter being yeasts	Sterkenburg E, et al. 2015. New Phytologist 207:1145-1158	Mycoparasite	Fungal decomposer				fungal_material		non-aquatic			dimorphic_yeast	tremelloid
ASV 001400	0	0	0	0	0	0.0154778	0	0	0	0	0	0	k__Fungi;p__Basidiomycota;c__Tremellomycetes;o__Tremellales;f__Sirobasidiaceae;g__Sirobasidium;s__Sirobasidium_brefeldianum;	TTAAGTTCAGCGGGTAGCCCTACCTGATTTGAGGTCAGAGTCAGAAATATGGTTGGTTGTGAGCAGACGTCTAAGCCCAGCACAGACGAAACTTATTACGTCTTAGCCATTAGCTTTCTTTCCACTGATCCATTTGAGGCGAGTCTAATGAAAGACAAGACGCCCAAGTCCACATCCGATCAGGTCGTAAAACCCGAGGGGAGTGAGATTTCATGACACTCAAACAGGCATACCTTTCGGAATACCAAAAGGTGCAAGGTGCGTT	Fungi	Basidiomycota	Tremellomycetes	Tremellales	Sirobasidiaceae	Sirobasidium	Sirobasidium_brefeldianum	Tremellales	7	Pathotroph-Saprotroph-Symbiotroph	Fungal Parasite-Undefined Saprotroph	Uncertained	Tremelloid-Yeast	NULL	Possible	The order contains both teleomorphic and anamorphic species, most of the latter being yeasts	Sterkenburg E, et al. 2015. New Phytologist 207:1145-1158	Mycoparasite	Fungal decomposer				fungal_material		non-aquatic			dimorphic_yeast
ASV 002221	0.00273137	0	0	0	0	0	0	0	0	0	0	0	k__Fungi;p__Basidiomycota;c__Tremellomycetes;o__Tremellales;f__Sirobasidiaceae;g__Sirobasidium;s__Sirobasidium_brefeldianum;	TTAAGTTCAGCGGGTAGCCCTACCTGATTTGAGGTCAGAGTCAGAAATATGGTTGGTTGTGAGCAGACGTCTAAGCCCAGCACAGACGAAACTTATTACGTCTTAGCCATTAGCTTTCTTTCCACTGATCCATTTGAGGCGAGTCTAATGAAAGACAGGACGCCCAAGTCCACATCCAATCAGGTCGTAAAACCCGAGGGGAGTGAGATTTCATGACACTCAAACAGGCATACCTTTCGGAATACCAAAAGGTGCAAGGTGCGTT	Fungi	Basidiomycota	Tremellomycetes	Tremellales	Sirobasidiaceae	Sirobasidium	Sirobasidium_brefeldianum	Tremellales	7	Pathotroph-Saprotroph-Symbiotroph	Fungal Parasite-Undefined Saprotroph	Uncertained	Tremelloid-Yeast	NULL	Possible	The order contains both teleomorphic and anamorphic species, most of the latter being yeasts	Sterkenburg E, et al. 2015. New Phytologist 207:1145-1158	Mycoparasite	Fungal decomposer				fungal_material		non-aquatic			dimorphic_yeast
ASV 001668	0.00455228	0	0	0	0	0	0	0	0	0	0	0	k__Fungi;p__Basidiomycota;c__Tremellomycetes;o__Tremellales;f__Sirobasidiaceae;g__Sirobasidium;s__Sirobasidium_brefeldianum;	TTAAGTTCAGCGGGTAGCCCTACCTGATTTGAGGTCAGAGTCATAAATATGGGGTGTTATGAGCAGACGTCTAGCCCAGCTTGTAGACGAAACTTATTACGTCTTAGCCATTAGCTTTCGTTCCACTAATCCATTTAAGGCGAGTCTAATGAAAGACAAGGCGCCCAAGTCCACATCCAATCGGGTCGAAAAACCCAAAGGGAGTGAGATTTCATGACACTCAAACAGGCATACCTTTCGGAATACCAAAAGGTGCAAGGTGCGTT	Fungi	Basidiomycota	Tremellomycetes	Tremellales	Sirobasidiaceae	Sirobasidium	Sirobasidium_brefeldianum	Tremellales	7	Pathotroph-Saprotroph-Symbiotroph	Fungal Parasite-Undefined Saprotroph	Uncertained	Tremelloid-Yeast	NULL	Possible	The order contains both teleomorphic and anamorphic species, most of the latter being yeasts	Sterkenburg E, et al. 2015. New Phytologist 207:1145-1158	Mycoparasite	Fungal decomposer				fungal_material		non-aquatic			dimorphic_yeast
ASV 000393	0	0	0	0	0	0.00364183	0	0	0.137479	0.167524	0	0	k__Fungi;p__Ascomycota;c__Eurotiomycetes;o__Chaetothyriales;f__Herpotrichiellaceae;f__Herpotrichiellaceae_unclassified;f__Herpotrichiellaceae_unclassified;	TTAAGTTCAGCGGGTATCCCTACCTGATCCGAGGTCAACCTTGTAAAAATTGGAGGGTAGACCAGGCTGCTCGCCGCCTACAAGTACGTGCTAGTGAAAGCTCAGTGTACCGAGGTTGCGACCAACCTGCCATTATCTTTGGGACCGGTCCTGTAACAGACCGAGAGTCCAACACCAAGCCAGGCTTGAGGGGTGATAATGACGCTCGAACAGGCATGCCCTTCGGAATACCAAAGGGCGCAATGTGCGTT	Fungi	Ascomycota	Eurotiomycetes	Chaetothyriales	Herpotrichiellaceae	Exophiala		Herpotrichiellaceae	9	Pathotroph-Saprotroph	Animal Pathogen-Fungal Parasite-Undefined Saprotroph	Multifunctions	Facultative Yeast-Microfungus	NULL	Probable	Mostly saprobic on plants or other fungi, isolated from soil etc., and from medical sources (Cannon & Kirk 2007)	Cannon PF, Kirk PM. 2007. Fungal Families of the World. CAB International, Cambridge	Animal parasite	Litter saprotroph		Root endophyte dark septate	Root-associated	leaf/fruit/seed,animal_material		partly_aquatic	animal_parasite/opportunistic_human_parasite		dimorphic_yeast
ASV 000043	0	0	1.39391	0	0	0.0764784	0	0	3.78477	0.347794	0	0	k__Fungi;p__Ascomycota;c__Eurotiomycetes;o__Chaetothyriales;f__Herpotrichiellaceae;g__Exophiala;s__Exophiala_eucalyptorum;	TTAAGTTCAGCGGGTATTCCTACCTGATCCGAGGTCAACCTTGTAAAAATTTGGTTATAGACCGTGCCGGAGGACCTTTCGACTCGTTGCGTGCTGGTTAAAGCTCGTTGCACCGAGAGTCCCACGGACGCCGTCATTACTTTTGGGACCGGTCGGGGGTAAACCCAGACCTGGATCCAACAACAAGCCAGGCTTGAGAGGTGATAATGACGCTCGAACAGGCATGCCCTTCGGAATACCAAAGGGCGCAATGTGCGTT	Fungi	Ascomycota	Eurotiomycetes	Chaetothyriales	Herpotrichiellaceae	Exophiala	Exophiala_eucalyptorum	Exophiala	13	Pathotroph-Saprotroph	Animal Pathogen-Undefined Saprotroph	Animal pathogen-Saprotroph	Facultative Yeast	NULL	Probable	NULL	Tedersoo L, et al. 2014. Science 346:1256688, Nagy GL, et al. 2014. Nature Communications 5:4471	Animal parasite	Litter saprotroph		Root endophyte dark septate	Root-associated	leaf/fruit/seed,animal_material		partly_aquatic	animal_parasite/opportunistic_human_parasite		dimorphic_yeast
ASV 000338	0	0	0.189375	0	0	0.00182091	0	0	0.0655529	0.126553	0	0	k__Fungi;p__Ascomycota;c__Eurotiomycetes;o__Chaetothyriales;f__Herpotrichiellaceae;g__Exophiala;s__Exophiala_nigra;	TTAAGTTCAGCGGGTATTCCTACCTGATCCGAGGTCAACCTTAGAAAAAAGGGGGTTAAAGACCGTGTCCCGCAGACCCTAGATCCGATACGTGCTCAGTTAAGAAGCTCAGTGTACCGGGGGTCCAACGAGGCCGCCGTCATTATCTTTAGGAGGGGTCTAGGCGATGCCTAAACCAAGCCGTCCAAAACCAAGCCCGGGGGCTTGAGGGGTGAAAATGACGCTCGAACAGGCATGCCCTTCGGAATACCAAAGGGCGCAATGTGCGTT	Fungi	Ascomycota	Eurotiomycetes	Chaetothyriales	Herpotrichiellaceae	Exophiala	Exophiala_nigra	Exophiala	13	Pathotroph-Saprotroph	Animal Pathogen-Undefined Saprotroph	Animal pathogen-Saprotroph	Facultative Yeast	NULL	Probable	NULL	Tedersoo L, et al. 2014. Science 346:1256688, Nagy GL, et al. 2014. Nature Communications 5:4471	Animal parasite	Litter saprotroph		Root endophyte dark septate	Root-associated	leaf/fruit/seed,animal_material		partly_aquatic	animal_parasite/opportunistic_human_parasite		dimorphic_yeast
ASV 000440	0	0	0	0	0	0.0236719	0	0	0.207584	0	0	0	k__Fungi;p__Ascomycota;c__Eurotiomycetes;o__Chaetothyriales;f__Herpotrichiellaceae;g__Exophiala;s__Exophiala_sideris;	TTAAGTTCAGCGGGTATTCCTACCTGATCCGAGGTCAACCTTAGAAAAAAGGGGGGTATAAGACCGTGGCTCGCGCACCCTAGATCCGATACGTGCTCAGTTAAGAAGCTCAGTGTACCGGGGGTCCAACGAGGCCGCCGTCATTGTCTTTAGGAGGGGTCCAGGTGACCTGGACCAAACCGTCCAAAACCAAGCCCGGGGGCTTGAGGGGTGTAAATGACGCTCGAACAGGCATGCCCTTCGGAATACCAAAGGGCGCAATGTGCGTT	Fungi	Ascomycota	Eurotiomycetes	Chaetothyriales	Herpotrichiellaceae	Exophiala	Exophiala_sideris	Exophiala	13	Pathotroph-Saprotroph	Animal Pathogen-Undefined Saprotroph	Animal pathogen-Saprotroph	Facultative Yeast	NULL	Probable	NULL	Tedersoo L, et al. 2014. Science 346:1256688, Nagy GL, et al. 2014. Nature Communications 5:4471	Animal parasite	Litter saprotroph		Root endophyte dark septate	Root-associated	leaf/fruit/seed,animal_material		partly_aquatic	animal_parasite/opportunistic_human_parasite		dimorphic_yeast
ASV 000673	0	0	0	0	0	0	0	0	0.0801202	0	0	0	k__Fungi;p__Ascomycota;c__Eurotiomycetes;o__Chaetothyriales;f__Herpotrichiellaceae;g__Exophiala;s__Exophiala_eucalyptorum;	TTAAGTTCAGCGGGTATTCCTACCTGATCCGAGGTCAACCTTGTAAAAATTTGGTTATAGACCGTGCCGGAGGACCTTTCGACTCGTTGCGTGCTGGTTAAAGCTCGTTGCACCGAGAGTCCCACGGACGCCGTCATTACTTTTGGGACCGGTCGGGGGTAAACCCAGACCTAGATCCAACAACAAGCCAGGCTTGAGAGGTGATAATGACGCTCGAACAGGCATGCCCTTCGGAATACCAAAGGGCGCAATGTGCGTT	Fungi	Ascomycota	Eurotiomycetes	Chaetothyriales	Herpotrichiellaceae	Exophiala	Exophiala_eucalyptorum	Exophiala	13	Pathotroph-Saprotroph	Animal Pathogen-Undefined Saprotroph	Animal pathogen-Saprotroph	Facultative Yeast	NULL	Probable	NULL	Tedersoo L, et al. 2014. Science 346:1256688, Nagy GL, et al. 2014. Nature Communications 5:4471	Animal parasite	Litter saprotroph		Root endophyte dark septate	Root-associated	leaf/fruit/seed,animal_material		partly_aquatic	animal_parasite/opportunistic_human_parasite		dimorphic_yeast
ASV 001551	0.00546274	0.0136568	0	0	0	0	0	0	0	0	0	0	k__Fungi;p__Ascomycota;c__Eurotiomycetes;o__Chaetothyriales;f__Herpotrichiellaceae;g__Exophiala;s__Exophiala_equina;	AACGCACATTGCGCCCTTTGGTATTCCGAAGGGCATGCCTGTTCGAGCGTCATTATCACCCCTCAAGCCCTCGGCTTGGTGTTGGACGGTTTGGTGGAGGCCCCCTCGGGGGCTCCTGCCCCTCCCAAAGACAATGACGGCGGCCTCGTTGGACCCCCGGTACACTGAGTTCTTCACGGGACACGTATCGGACACATGGGTTTACGGGACACGGTCTGCCTCCCCTCAGGGAGAATCTTTCTAAGGTTGACCTCGGATCAGGTAGGGATACCCGCTGAACTTAA	Fungi	Ascomycota	Eurotiomycetes	Chaetothyriales	Herpotrichiellaceae	Exophiala	Exophiala_equina	Exophiala	13	Pathotroph-Saprotroph	Animal Pathogen-Undefined Saprotroph	Animal pathogen-Saprotroph	Facultative Yeast	NULL	Probable	NULL	Tedersoo L, et al. 2014. Science 346:1256688, Nagy GL, et al. 2014. Nature Communications 5:4471	Animal parasite	Litter saprotroph		Root endophyte dark septate	Root-associated	leaf/fruit/seed,animal_material		partly_aquatic	animal_parasite/opportunistic_human_parasite		dimorphic_yeast
ASV 001555	0	0	0.0127464	0	0	0	0	0	0	0	0	0	k__Fungi;p__Ascomycota;c__Eurotiomycetes;o__Chaetothyriales;f__Herpotrichiellaceae;g__Exophiala;s__Exophiala_sideris;	TTAAGTTCAGCGGGTATTCCTACCTGATCCGAGGTCAACCTTAGAAAAAAAGGGGGGTATAAGACCGTGGCTCGCGCACCCTAGGTCCGATACGTGCTCAGTTAAGAAGCTCAGTGTACCGGGGGTCCAACGAGGCCGCCGTCATTGTCTTTAGGAGGGGTCCAGGTGACCTGGACCAAACCGTCCAAAACCAAGCCCGGGGGCTTGAGGGGTGTAAATGACGCTCGAACAGGCATGCCCTTCGGAATACCAAAGGGCGCAATGTGCGTT	Fungi	Ascomycota	Eurotiomycetes	Chaetothyriales	Herpotrichiellaceae	Exophiala	Exophiala_sideris	Exophiala	13	Pathotroph-Saprotroph	Animal Pathogen-Undefined Saprotroph	Animal pathogen-Saprotroph	Facultative Yeast	NULL	Probable	NULL	Tedersoo L, et al. 2014. Science 346:1256688, Nagy GL, et al. 2014. Nature Communications 5:4471	Animal parasite	Litter saprotroph		Root endophyte dark septate	Root-associated	leaf/fruit/seed,animal_material		partly_aquatic	animal_parasite/opportunistic_human_parasite		dimorphic_yeast
ASV 002516	0	0	0	0.00182091	0	0	0	0	0	0	0	0	k__Fungi;p__Ascomycota;c__Eurotiomycetes;o__Chaetothyriales;f__Herpotrichiellaceae;g__Exophiala;s__Exophiala_sideris;	TTAAGTTCAGCGGGTATTCCTACCTGATCCGAGGTCAACCTTAGAAAAAAAGGGGGGTATAAGACCGTGGCTCGCGCACCCTAGATCCGATACGTGCTCAGTTAAGAAGCTCAGTGTACCGGGGGTCCAACGAGGCCGCCGTCATTGTCTTTAGGAGGGGTCCAGGTGACCTGGACCAAACCGTCCAAAACCAAGCCCGGGGGCTTGAGGGGTGTAAATGACGCTCGAACAGGCATGCCCTTCGGAATACCAAAGGGCGCAATGTGCGTT	Fungi	Ascomycota	Eurotiomycetes	Chaetothyriales	Herpotrichiellaceae	Exophiala	Exophiala_sideris	Exophiala	13	Pathotroph-Saprotroph	Animal Pathogen-Undefined Saprotroph	Animal pathogen-Saprotroph	Facultative Yeast	NULL	Probable	NULL	Tedersoo L, et al. 2014. Science 346:1256688, Nagy GL, et al. 2014. Nature Communications 5:4471	Animal parasite	Litter saprotroph		Root endophyte dark septate	Root-associated	leaf/fruit/seed,animal_material		partly_aquatic	animal_parasite/opportunistic_human_parasite		dimorphic_yeast
ASV 002095	0	0	0	0	0	0	0	0	0.00182091	0	0	0	k__Fungi;p__Ascomycota;c__Eurotiomycetes;o__Chaetothyriales;o__Chaetothyriales_unclassified;o__Chaetothyriales_unclassified;o__Chaetothyriales_unclassified;	TTAAGTTCAGCGGGTATTCCTACCTGATCCGAGGTCAACCTTAGAAAAATATAAAAGGAAGAGACGGGCGTGCGTGGTGTCCCAGATCGACGCGTGCTTCAGAAAAAGCTCGTTGCATCGAGGGTCCCACGGACGCCGCCATTATCTTTGGGACCAGTCGCCCGTCGCCAGACGACTTTGATCCAACACCAAACCCGGGGTTTGAGGGGTGATAATGACGCTCGAACAGGCATGCCCCTCGGAATACCAAGGGGCGCAATGTGCGTT	Fungi	Ascomycota	Eurotiomycetes	Chaetothyriales	Herpotrichiellaceae	Exophiala	Exophiala_encephalarti	-	-	-	-	Unassigned	-	-	-	Unassigned	-	Animal parasite	Litter saprotroph		Root endophyte dark septate	Root-associated	leaf/fruit/seed,animal_material		partly_aquatic	animal_parasite/opportunistic_human_parasite		dimorphic_yeast
ASV 000113	0.382392	0.166614	0.00819411	0.376019	0.346884	0	0.182091	0.211226	0	0	0.244913	0.0191196	k__Fungi;p__Basidiomycota;c__Cystobasidiomycetes;o__Cystobasidiomycetes_ord_Incertae_sedis;f__Buckleyzymaceae;g__Buckleyzyma;s__Buckleyzyma_aurantiaca;	TTAAGTTCAGCGGGTAGTCCTGACTGATTTGAGGTCTAAATCTTAAATTGATGTTAAATTAGAAGCACCATTTACTATTATAAAAGGACGTCCTCAGCGAAATAGTTATTACGCCGAGTCAAACCGTCTATTATAAAATAGGTAGCTCGTGTATTTCAGTTGAGAAGACTGTTAAGCCTTCAACAACCATGAACCAAGCCCACACTTATATCATTACAAAATAAGGGGGTTGAGAGTTTCATGACACTCAAACAGACATACTCTTCGGAATACCAAAGAGTGCAAGGTGCGTT	Fungi	Basidiomycota	Cystobasidiomycetes	Cystobasidiomycetes_ord_Incertae_sedis	Buckleyzymaceae	Buckleyzyma	Buckleyzyma_aurantiaca	Buckleyzyma	13	Saprotroph	Undefined Saprotroph	Saprotroph	Yeast	NULL	Probable	NULL	Wang QM, et al. 2015. Studies in Mycology 81:149-189 (https://doi.org/10.1016/j.simyco.2015.12.002)	Epiphyte	Litter saprotroph		No endophytic capacity		leaf/fruit/seed		partly_aquatic			yeast	none	none
ASV 000609	0.162061	0.00819411	0	0	0	0	0	0	0	0.00455228	0	0	k__Fungi;p__Basidiomycota;c__Cystobasidiomycetes;o__Cystobasidiomycetes_ord_Incertae_sedis;f__Buckleyzymaceae;g__Buckleyzyma;s__Buckleyzyma_aurantiaca;	TTAAGTTCAGCGGGTAGTCCTGACTGATTTGAGGTCTAAATCTTAAATTGATGTTAAATTAGAAGCACCATTTACTATTATAAAGGGACGTCCTCAGCGAAATAGTTATTACGCCGAGTCAAACCGTCTATTATAAAATAGGTAGCTCGTGTATTTCAGTTGAGAAGACTGTTAAGCCTTCAACAACCATGAACCAAGCCCACACTTATATCATTACAAAATAAGGGGGTTGAGAGTTTCATGACACTCAAACAGACATACTCTTCGGAATACCAAAGAGTGCAAGGTGCGTT	Fungi	Basidiomycota	Cystobasidiomycetes	Cystobasidiomycetes_ord_Incertae_sedis	Buckleyzymaceae	Buckleyzyma	Buckleyzyma_aurantiaca	Buckleyzyma	13	Saprotroph	Undefined Saprotroph	Saprotroph	Yeast	NULL	Probable	NULL	Wang QM, et al. 2015. Studies in Mycology 81:149-189 (https://doi.org/10.1016/j.simyco.2015.12.002)	Epiphyte	Litter saprotroph		No endophytic capacity		leaf/fruit/seed		partly_aquatic			yeast	none	none
ASV 001126	0	0	0	0	0	0	0	0	0	0	0.0282242	0	k__Fungi;p__Basidiomycota;c__Cystobasidiomycetes;o__Cystobasidiomycetes_ord_Incertae_sedis;f__Buckleyzymaceae;g__Buckleyzyma;s__Buckleyzyma_aurantiaca;	TTAAGTTCAGCGGGTAGTCCTGACTGATTTGAGGTCTAAATCTTAAATTGATGTTGAATTAGAAGCACCATTTACTATTATAAAAGGACGTCCTCAGCGAAATAGTTATTACGCCGAGTCAAACCGTCTATTATAAAATAGGTAGCTCGTGTATTTCAGTTGAGAAGACTGTTAAGCCTTCAACAACCATGAACCAAGCCCACACTTATATCATTACAAAATAAGGGGGTTGAGAGTTTCATGACACTCAAACAGACATACTCTTCGGAATACCAAAGAGTGCAAGGTGCGTT	Fungi	Basidiomycota	Cystobasidiomycetes	Cystobasidiomycetes_ord_Incertae_sedis	Buckleyzymaceae	Buckleyzyma	Buckleyzyma_aurantiaca	Buckleyzyma	13	Saprotroph	Undefined Saprotroph	Saprotroph	Yeast	NULL	Probable	NULL	Wang QM, et al. 2015. Studies in Mycology 81:149-189 (https://doi.org/10.1016/j.simyco.2015.12.002)	Epiphyte	Litter saprotroph		No endophytic capacity		leaf/fruit/seed		partly_aquatic			yeast	none	none
ASV 001259	0	0	0	0	0.0191196	0	0	0.00455228	0	0	0	0	k__Fungi;p__Basidiomycota;c__Cystobasidiomycetes;o__Cystobasidiomycetes_ord_Incertae_sedis;f__Buckleyzymaceae;g__Buckleyzyma;s__Buckleyzyma_aurantiaca;	TTAAGTTCAGCGGGTAGTCCTGACTGATTTGAGGTCTAAATCTTAAATTGATGTTAAATTAGAAGCACCATTTACTGTTATAAAAGGACGTCCTCAGCGAAATAGTTATTACGCCGAGTCAAACCGTCTATTATAAAATAGGTAGCTCGTGTATTTCAGTTGAGAAGACTGTTAAGCCTTCAACAACCATGAACCAAGCCCACGCTTACTTCATTACAAAATAAGGGGGTTGAGAGTTTCATGACACTCAAACAGACATACTCTTCGGAATACCAAAGAGTGCAAGGTGCGTT	Fungi	Basidiomycota	Cystobasidiomycetes	Cystobasidiomycetes_ord_Incertae_sedis	Buckleyzymaceae	Buckleyzyma	Buckleyzyma_aurantiaca	Buckleyzyma	13	Saprotroph	Undefined Saprotroph	Saprotroph	Yeast	NULL	Probable	NULL	Wang QM, et al. 2015. Studies in Mycology 81:149-189 (https://doi.org/10.1016/j.simyco.2015.12.002)	Epiphyte	Litter saprotroph		No endophytic capacity		leaf/fruit/seed		partly_aquatic			yeast	none	none
ASV 002110	0	0	0	0	0	0	0	0	0	0	0	0.00455228	k__Fungi;p__Basidiomycota;c__Cystobasidiomycetes;o__Cystobasidiomycetes_ord_Incertae_sedis;f__Buckleyzymaceae;g__Buckleyzyma;s__Buckleyzyma_aurantiaca;	TTAAGTTCAGCGGGTAGTCCTGACTGATTTGAGGTCTAAATCTTAAATTGATGTTGAATTAGAAGCACCATTTACTGTTATAAAATGACGTCCTCAGCGAAATAGTTATTACGCCGAGTCAAACCGTCTATTATAAAATAGGTAGCTCGTGTATTTCAGTTGAGAAGGCCGTGAAGCCTTCAACAACCATGAACCAAGCCCACACTTACTTCATTACAAAATAAGGGGGTTGAGAGTTTCATGACACTCAAACAGACATACTCTTCGGAATACCAAAGAGTGCAAGGTGCGTT	Fungi	Basidiomycota	Cystobasidiomycetes	Cystobasidiomycetes_ord_Incertae_sedis	Buckleyzymaceae	Buckleyzyma	Buckleyzyma_aurantiaca	Buckleyzyma	13	Saprotroph	Undefined Saprotroph	Saprotroph	Yeast	NULL	Probable	NULL	Wang QM, et al. 2015. Studies in Mycology 81:149-189 (https://doi.org/10.1016/j.simyco.2015.12.002)	Epiphyte	Litter saprotroph		No endophytic capacity		leaf/fruit/seed		partly_aquatic			yeast	none	none
ASV 002546	0	0	0	0	0	0	0.00182091	0	0	0	0	0	k__Fungi;p__Basidiomycota;c__Cystobasidiomycetes;o__Cystobasidiomycetes_ord_Incertae_sedis;o__Cystobasidiomycetes_ord_Incertae_sedis_unclassified;o__Cystobasidiomycetes_ord_Incertae_sedis_unclassified;o__Cystobasidiomycetes_ord_Incertae_sedis_unclassified;	TTAAGTTCAGCGGGTAGTCCTGACTGATTTGAGGTCTAAAGCTTATATGATAAATGAATTAGAAGCATCACTGTATTGAATCGGACGTCCTTAGCGAAATAGTTATTACGCCAAGTCAAACCGTCTATTTCAAAGTGGATCGCTTGTATATTTCAGTTGAGCCGACTAACGCCAGCAAACAACCATAATCCAATCCCACGCTCTTTTCATTACAAAATGAGGGGGTTGAGAGTTTCATGACACTCAAACAGACATACTCTTCGGAATACCAAAGAGTGCAAGGTGCGTT	Fungi	Basidiomycota	Cystobasidiomycetes	Cystobasidiomycetes_ord_Incertae_sedis	Buckleyzymaceae	Buckleyzyma		-	-	-	-	Unassigned	-	-	-	Unassigned	-	Epiphyte	Litter saprotroph		No endophytic capacity		leaf/fruit/seed		partly_aquatic			yeast	none	none
ASV 002569	0	0	0	0	0	0	0	0	0	0	0.00273137	0	k__Fungi;p__Ascomycota;c__Sordariomycetes;o__Boliniales;f__Boliniales_fam_Incertae_sedis;g__Paramicrothyrium;s__Paramicrothyrium_sp;	TTAAGTTCAGCGGGTATTCCTACCTGATCCGAGGTCAACCTTGAGAATCTTCCCGTGAGAGAAGGCTTTTAACGGCCGGTAAGCCCCCCGCGGACCTCCATAGCGAGATATTTTACTACTGCGCTCGGAGCCGCGGCGGGTCCGCCACTGTTTCTAGGGGCTTTCTATTGCTAAAAACACCCCGACGCCAGGCACCAGGGCCTGAGTGGTTGAAATGACGCTCGAACAGGCATGCCCGCCAGAATACTGGCGGGCGCAATGTGCGTT	Fungi	Ascomycota	Sordariomycetes	Boliniales	Boliniales_fam_Incertae_sedis	Paramicrothyrium	Paramicrothyrium_sp	Paramicrothyrium	13	Saprotroph	Undefined Saprotroph	Saprotroph	NULL	NULL	Probable	NULL	Tedersoo L, et al. 2014. Science 346:1256688	Epiphyte	Litter saprotroph				leaf/fruit/seed		non-aquatic			filamentous_mycelium
ASV 000959	0	0	0	0	0	0	0	0	0	0.0473437	0	0	k__Fungi;p__Basidiomycota;c__Spiculogloeomycetes;o__Spiculogloeales;f__Spiculogloeaceae;g__Phyllozyma;s__Phyllozyma_subbrunnea;	TTAAGTTCAGCGGGTAGTCCTACTTGATTTGAGGTCGAATAGTATAAGGCAGGAGCCTGCGCAACACGGCGGGCCAAGCGAGGGGTCTACAACGCTCGGTCGTCGCGGCAGCAGACGCGCTCCGCATGTATTTCGGCCGGGCCGACACCCGAGGGCACCGGCCAGACGGCCACGGTCCACAGCCGCAGCGAGTCCGAAAACTCGGGGCGTGAGAGATTTGCGACACTCAAACAAGCATGCTCTTCGGAATGCCAAAGAGCGCAAGATGCGTT	Fungi	Basidiomycota	Spiculogloeomycetes	Spiculogloeales	Spiculogloeaceae	Phyllozyma	Phyllozyma_subbrunnea	-	-	-	-	Unassigned	-	-	-	Unassigned	-	Epiphyte	Litter saprotroph		No endophytic capacity		leaf/fruit/seed		non-aquatic			yeast	none	none
ASV 002490	0	0	0	0	0	0	0	0	0	0	0.00364183	0	k__Fungi;p__Basidiomycota;c__Spiculogloeomycetes;o__Spiculogloeales;f__Spiculogloeaceae;g__Phyllozyma;g__Phyllozyma_unclassified;	TTAAGTTCAGCGGGTAGTCCTACCTGATTTGAGGTCGAATTAATAATGTTTAGGAGCCTGCGCACTACGACAAGCCAAGCGAGGGGTCTACAACGCTCGGTCGTCGCGGCAGCGGAGGCGCTCCGCATGCATTTCGGCCGGGCCGGCGCAGAGCACCGACCAGACGGCCACGGTCCACAGCCCGACGCGGATACGAATACCCGGGGGCGTGAGAGGTTTGCGACACTCAAACAGGCATGCTCTTCGGAATGCCAAAGAGCGCAAGATGCGTT	Fungi	Basidiomycota	Spiculogloeomycetes	Spiculogloeales	Spiculogloeaceae	Phyllozyma		-	-	-	-	Unassigned	-	-	-	Unassigned	-	Epiphyte	Litter saprotroph		No endophytic capacity		leaf/fruit/seed		non-aquatic			yeast	none	none
ASV 002147	0	0	0	0	0	0	0	0	0	0.00273137	0	0	k__Fungi;p__Basidiomycota;c__Agaricostilbomycetes;o__Agaricostilbales;f__Ruineniaceae;g__Ruinenia;g__Ruinenia_unclassified;	TTAAGTTCAGCGGGTAGTCCTACTTGATTTGAGGTCTGAATGCACTATTTGAACTCAATAGTGTTAATGATTTAAAGCTCATTCAATTCACTTTGCGTCACTATCGAATCATAAAAGTTCTACAACGATAGTTCAAGCCGCAAGTCATTTGATCCAGCTTGCTGTATTTCAGTCCAGTCAGATTCTTTGCAGAACCGACAGCGACCATGATCCAAGCCCAAACTACCAAGTTCAATAAAGACCTTGGTGGGGTTGAGAGGTTTGCGACACTCAAACAAGCATGCTCTTAGGAATAACCCAAGAGCGCAAGGTGCGTT	Fungi	Basidiomycota	Agaricostilbomycetes	Agaricostilbales	Ruineniaceae	Ruinenia		-	-	-	-	Unassigned	-	-	-	Unassigned	-	Epiphyte	Litter saprotroph				leaf/fruit/seed		non-aquatic			dimorphic_yeast
ASV 000202	0.0591797	0	0	0.222151	0.193017	0	0.0491647	0.213047	0.103792	0.0691947	0.0364183	0.00546274	k__Fungi;p__Basidiomycota;c__Cystobasidiomycetes;o__Cystobasidiomycetes_ord_Incertae_sedis;f__Symmetrosporaceae;g__Symmetrospora;g__Symmetrospora_unclassified;	TTAAGTTCAGCGGGTAGTCCTGACTGATTTGAGGTCTAAAGCTTAAATTAAAAATGCATTAGAAGCACCACTAACGATTTGAAAGGTAGACGTCCTCAGCGAAATAGTTATTACGCCGAGTCAAGCCGTCTGGTATTCAAACTGGGTCGCTCGTCAATTTCAGCTGAGCCGGCATTTACGCCGACAGACAGCCATAATCCAAGCCCACACTCGTTTCATTACAAAATGAGGGGGTTGAGAGTTTCATGACACTCAAACAGACATACTCTTCGGAATACCAAAGAGTGCAAGGTGCGTT	Fungi	Basidiomycota	Cystobasidiomycetes	Cystobasidiomycetes_ord_Incertae_sedis	Symmetrosporaceae	Symmetrospora		-	-	-	-	Unassigned	-	-	-	Unassigned	-	Epiphyte	Litter saprotroph		No endophytic capacity		leaf/fruit/seed		partly_aquatic			yeast	none	none
ASV 000269	0	0	0	0.295898	0.0336869	0	0	0.0537169	0.114718	0.0946875	0	0	k__Fungi;p__Basidiomycota;c__Cystobasidiomycetes;o__Cystobasidiomycetes_ord_Incertae_sedis;f__Symmetrosporaceae;g__Symmetrospora;g__Symmetrospora_unclassified;	TTAAGTTCAGCGGGTAGTCCTGACTGATTTGAGGTCTAAAGCTTAAATTATAAATGCATTAGAAGCACCACTAACGATTTGAAAGTTAGACGTCCTCAGCGAAATAGTTATTACGCCGAGTCAAGCCGTCTGGTATTCAAACTGGGTCGCTCGTCAATTTCAGCTGAGCCGGCATTTACGCCGACAGACAGCCACAATCCAAGCCCACAGCTCATTCCATTACAAAATGAGGGGGTTGAGAGTTTCATGACACTCAAACAGACATACTCTTCGGAATACCAAAGAGTGCAAGGTGCGTT	Fungi	Basidiomycota	Cystobasidiomycetes	Cystobasidiomycetes_ord_Incertae_sedis	Symmetrosporaceae	Symmetrospora		-	-	-	-	Unassigned	-	-	-	Unassigned	-	Epiphyte	Litter saprotroph		No endophytic capacity		leaf/fruit/seed		partly_aquatic			yeast	none	none
ASV 000372	0	0	0	0.0063732	0	0	0	0	0	0.31957	0	0	k__Fungi;p__Basidiomycota;c__Cystobasidiomycetes;o__Cystobasidiomycetes_ord_Incertae_sedis;f__Symmetrosporaceae;g__Symmetrospora;s__Symmetrospora_gracilis;	TTAAGTTCAGCGGGTAGTCCTGACTGATTTGAGGTCTAAAGCTTAAGTTATTAAAAATGCATTAGAAGCACCACTAACGATTTGAAAGGTAGACGTCCTCAGCGAAATAGTTATTACGCCGAGTCAAGCCGTCTGGTATTCAAACTGGGTTGCTCGTCAATTTCAGCTGAGCCGGCATTTACGCCGACAGACAGCCACAATCCAAGCCCACGCTCGTTTCATTACAAAATGAGGGGGTTGAGAGTTTCATGACACTCAAACAGACATACTCTTCGGAATACCAAAGAGTGCAAGGTGCGTT	Fungi	Basidiomycota	Cystobasidiomycetes	Cystobasidiomycetes_ord_Incertae_sedis	Symmetrosporaceae	Symmetrospora	Symmetrospora_gracilis	-	-	-	-	Unassigned	-	-	-	Unassigned	-	Epiphyte	Litter saprotroph		No endophytic capacity		leaf/fruit/seed		partly_aquatic			yeast	none	none
ASV 000511	0	0	0	0.0409705	0.110165	0	0	0.0118359	0	0	0	0	k__Fungi;p__Basidiomycota;c__Cystobasidiomycetes;o__Cystobasidiomycetes_ord_Incertae_sedis;f__Symmetrosporaceae;g__Symmetrospora;s__Symmetrospora_gracilis;	TTAAGTTCAGCGGGTAGTCCTGACTGATTTGAGGTCTAAAGCTTAATTTATAAAATGCATTAGAAGCACCTCTAACGATTTGAAAGGTAGACGTCCTCAGCGAAATAATTATTACGCCGAGTCAAGCCGTCTGGTATTCAAACTGGGTTGCTCGTCAATTTCAGCTGAGCCGGCATGTACGCCGACAAACAGCCACAATCCAAGCCCACGCTCATTTCATTACAAAATGAGGGGGTTGAGAGTTTCATGACACTCAAACAGACATACTCTTCGGAATACCAAAGAGTGCAAGGTGCGTT	Fungi	Basidiomycota	Cystobasidiomycetes	Cystobasidiomycetes_ord_Incertae_sedis	Symmetrosporaceae	Symmetrospora	Symmetrospora_gracilis	-	-	-	-	Unassigned	-	-	-	Unassigned	-	Epiphyte	Litter saprotroph		No endophytic capacity		leaf/fruit/seed		partly_aquatic			yeast	none	none
ASV 000559	0.0118359	0	0	0.0883143	0.031866	0	0	0	0	0	0	0.0355078	k__Fungi;p__Basidiomycota;c__Cystobasidiomycetes;o__Cystobasidiomycetes_ord_Incertae_sedis;f__Symmetrosporaceae;g__Symmetrospora;s__Symmetrospora_coprosmae;	TTAAGTTCAGCGGGTAATCCTGACTGATTTGAGGTCTAAATCTTAAAATGATTTGCATTAGAAGCACCACTAACGATTTGAAGGTTAGACGTCCTCAGCGATAATAATTATTACGCCGAGTCAAGCCGTCAGTTTTTCAAACTGGGTTACTCGTGTATTTCAGCTGAGCCGGCAATGAAGCCGACAGACAGCCATAATCCAAGCCCACGACTCACTTCATTACAAAATGAGGGGGTTGAGAGTTTCATGACACTCAAACAGACATACTCTTCGGAATACCAAAGAGTGCAAGGTGCGTT	Fungi	Basidiomycota	Cystobasidiomycetes	Cystobasidiomycetes_ord_Incertae_sedis	Symmetrosporaceae	Symmetrospora	Symmetrospora_coprosmae	-	-	-	-	Unassigned	-	-	-	Unassigned	-	Epiphyte	Litter saprotroph		No endophytic capacity		leaf/fruit/seed		partly_aquatic			yeast	none	none
ASV 000598	0	0	0.0136568	0.0127464	0	0.02003	0	0	0	0.0992398	0	0	k__Fungi;p__Basidiomycota;c__Cystobasidiomycetes;o__Cystobasidiomycetes_ord_Incertae_sedis;f__Symmetrosporaceae;g__Symmetrospora;g__Symmetrospora_unclassified;	TTAAGTTCAGCGGGTAGTCCTGACTGATTTGAGGTCTAAAGCTTAAATGATTTCGAAAAATCGCACTAGAAGCACCACTAACGATTTGAAAGGTAGACGTCCTCAGCGAAATAGTTATTACGCCGAGTCAAGCCGTCTGATATTCAAACAGGGTCGCTCGTCAATTTCAGCCGAGCCGGCATTTACGCCGACAGACAGCCATAATCCAAGCCCACGCTCAAATCATTACAAAATGAGGGGGTTGAGAGTTTCATGACACTCAAACAGACATACTCTTCGGAATACCAAAGAGTGCAAGGTGCGTT	Fungi	Basidiomycota	Cystobasidiomycetes	Cystobasidiomycetes_ord_Incertae_sedis	Symmetrosporaceae	Symmetrospora		-	-	-	-	Unassigned	-	-	-	Unassigned	-	Epiphyte	Litter saprotroph		No endophytic capacity		leaf/fruit/seed		partly_aquatic			yeast	none	none
ASV 000625	0	0.0136568	0	0.0455228	0	0	0	0.0063732	0	0	0.0437019	0	k__Fungi;p__Basidiomycota;c__Cystobasidiomycetes;o__Cystobasidiomycetes_ord_Incertae_sedis;f__Symmetrosporaceae;g__Symmetrospora;s__Symmetrospora_gracilis;	TTAAGTTCAGCGGGTAGTCCTGACTGATTTGAGGTCTAAAGCTTAATTTACAAAATGCATTAGAAGCACCACTAACGATTTGAAAGGTAGACGTCCTCAGCGAAATAATTATTACGCCGAGTCAAGCCGTCTGGTATTCAAACTGGGTTGCTCGTCAATTTCAGCTGAGCCGGCATTTACGCCGACAAACAGCCACAATCCAAGCCCACGCTCATTTCATTACAAAATGAGGGGGTTGAGAGTTTCATGACACTCAAACAGACATACTCTTCGGAATACCAAAGAGTGCAAGGTGCGTT	Fungi	Basidiomycota	Cystobasidiomycetes	Cystobasidiomycetes_ord_Incertae_sedis	Symmetrosporaceae	Symmetrospora	Symmetrospora_gracilis	-	-	-	-	Unassigned	-	-	-	Unassigned	-	Epiphyte	Litter saprotroph		No endophytic capacity		leaf/fruit/seed		partly_aquatic			yeast	none	none
ASV 000782	0	0	0	0	0.0773888	0	0	0	0	0	0	0	k__Fungi;p__Basidiomycota;c__Cystobasidiomycetes;o__Cystobasidiomycetes_ord_Incertae_sedis;f__Symmetrosporaceae;g__Symmetrospora;s__Symmetrospora_gracilis;	TTAAGTTCAGCGGGTAGTCCTGACTGATTTGAGGTCTAAAGCTTAATTTATAAAATGCATTAGAAGCACCTCTAACGATTTGAAAGGTAGACGTCCTCAGCGAAATAATTATTACGCCGAGTCAAGCCGTCTGGTATTTAAACTGGGTTGCTCGTCAATTTCAGCTGAGCCGGCATTTACGCCGACAAACAGCCACAATCCAAGCCCACGCTCATTTCATTACAAAATGAGGGGGTTGAGAGTTTCATGACACTCAAACAGACATACTCTTCGGAATACCAAAGAGTGCAAGGTGCGTT	Fungi	Basidiomycota	Cystobasidiomycetes	Cystobasidiomycetes_ord_Incertae_sedis	Symmetrosporaceae	Symmetrospora	Symmetrospora_gracilis	-	-	-	-	Unassigned	-	-	-	Unassigned	-	Epiphyte	Litter saprotroph		No endophytic capacity		leaf/fruit/seed		partly_aquatic			yeast	none	none
ASV 000933	0.00273137	0	0	0	0.02003	0	0	0.00819411	0	0.010015	0	0	k__Fungi;p__Basidiomycota;c__Cystobasidiomycetes;o__Cystobasidiomycetes_ord_Incertae_sedis;f__Symmetrosporaceae;g__Symmetrospora;g__Symmetrospora_unclassified;	TTAAGTTCAGCGGGTAGTCCTGACTGATTTGAGGTCTAAAGCTTAAATGATCTAAAGATCGCATTAGAAGCACCACTGACGGTTGAAAGGTAGACGTCCTCAGCGAAATAATTATTACGCCGAGTCAAGCCGTCTGATATTCAAACAGGGTCGCTCGTCAATTTCAGCCGAGCTGGCATTACACCAGCAACAGCCACAATCCAAGCCCACAGCCCATTTCATTACAAAATGAGGGGGTTGAGAGTTTCATGACACTCAAACAGACATACTCTTCGGAATACCAAAGAGTGCAAGGTGCGTT	Fungi	Basidiomycota	Cystobasidiomycetes	Cystobasidiomycetes_ord_Incertae_sedis	Symmetrosporaceae	Symmetrospora		-	-	-	-	Unassigned	-	-	-	Unassigned	-	Epiphyte	Litter saprotroph		No endophytic capacity		leaf/fruit/seed		partly_aquatic			yeast	none	none
ASV 001042	0	0	0	0	0	0	0	0	0	0	0.0336869	0	k__Fungi;p__Basidiomycota;c__Cystobasidiomycetes;o__Cystobasidiomycetes_ord_Incertae_sedis;f__Symmetrosporaceae;g__Symmetrospora;s__Symmetrospora_coprosmae;	TTAAGTTCAGCGGGTAATCCTGACTGATTTGAGGTCTAAATCTTAAGATTGATTTGCATTAGAAGCACCACTAACTGATTTGAAGGTTAGACGTCCTCAGCGATAATAATTATTACGCCGAGTCAAGCCGTCAGTTTTTCAAGACTGGGTTACTCGTATATTTCAGCTGAGCCGGCAATGAAGCCGACAGACAGCCATAATCCAAGCCCACGACTCGTCTCATTACAAAACGAGGGGGTTGAGAGTTTCATGACACTCAAACAGACATACTCTTCGGAATACCAAAGAGTGCAAGGTGCGTT	Fungi	Basidiomycota	Cystobasidiomycetes	Cystobasidiomycetes_ord_Incertae_sedis	Symmetrosporaceae	Symmetrospora	Symmetrospora_coprosmae	-	-	-	-	Unassigned	-	-	-	Unassigned	-	Epiphyte	Litter saprotroph		No endophytic capacity		leaf/fruit/seed		partly_aquatic			yeast	none	none
ASV 001087	0	0	0	0	0.0364183	0	0	0	0	0	0	0	k__Fungi;p__Basidiomycota;c__Cystobasidiomycetes;o__Cystobasidiomycetes_ord_Incertae_sedis;f__Symmetrosporaceae;g__Symmetrospora;s__Symmetrospora_gracilis;	TTAAGTTCAGCGGGTAGTCCTGACTGATTTGAGGTCTGAAGCTTAATTTATAAAATGCATTAGAAGCACCACTAACGATTTGAAAGGTAGACGTCCTCAGCGAAATAATTATTACGCCGAGTCAAGCCGTCTGGTATTCAAACTGGGTTGCTCGTCAATTTCAGCTGAGCCGGCATTTACGCCGACAAACAGCCACAATCCAAGCCCACGCTCATTTCATTACAAAATGAGGGGGTTGAGAGTTTCATGACACTCAAACAGACATACTCTTCGGAATACCAAAGAGTGCAAGGTGCGTT	Fungi	Basidiomycota	Cystobasidiomycetes	Cystobasidiomycetes_ord_Incertae_sedis	Symmetrosporaceae	Symmetrospora	Symmetrospora_gracilis	-	-	-	-	Unassigned	-	-	-	Unassigned	-	Epiphyte	Litter saprotroph		No endophytic capacity		leaf/fruit/seed		partly_aquatic			yeast	none	none
ASV 001256	0	0.00728365	0.0136568	0.0109255	0	0	0	0	0	0	0	0	k__Fungi;p__Basidiomycota;c__Cystobasidiomycetes;o__Cystobasidiomycetes_ord_Incertae_sedis;f__Symmetrosporaceae;g__Symmetrospora;g__Symmetrospora_unclassified;	TTAAGTTCAGCGGGTAGTCCTGACTGATTTGAGGTCTAAAGCTTAAATGATCTAAAGATCGCATTAGAAGCACCACTAACGATTTGAAAGGTAGACGTCCTCAGCGAAATAATTATTACGCCGAGTCAAGCCGTCTGATATTCAAACAGGGTCGCTCGTCAATTTCAGCCGAGCTGGCATTACACCAGCAACAGCCACAATCCAAGCCCACAGCCCATTTCATTACAAAATGAGGGGGTTGAGAGTTTCATGACACTCAAACAGACATACTCTTCGGAATACCAAAGAGTGCAAGGTGCGTT	Fungi	Basidiomycota	Cystobasidiomycetes	Cystobasidiomycetes_ord_Incertae_sedis	Symmetrosporaceae	Symmetrospora		-	-	-	-	Unassigned	-	-	-	Unassigned	-	Epiphyte	Litter saprotroph		No endophytic capacity		leaf/fruit/seed		partly_aquatic			yeast	none	none
ASV 001533	0	0	0	0	0	0	0	0	0	0	0	0.0154778	k__Fungi;p__Basidiomycota;c__Cystobasidiomycetes;o__Cystobasidiomycetes_ord_Incertae_sedis;f__Symmetrosporaceae;g__Symmetrospora;s__Symmetrospora_gracilis;	TTAAGTTCAGCGGGTAGTCCTGACTGATTTGAGGTCTAAAGCTTAATTTATAAAATGCATTAGAAGCACCACTAACGATTTGAAAGGTAGACGTCCTCAGCGAAATAATTATTACGCCGAGTCAAGCCGTCTGGTATTCAAACTGGGTTGCTCGTCAATTTCAGCTGAGCCGGCATTTACGCCGACAAACAGCCACAATCCAAGCCCACGCTCATTTCATTACAAAATGAGGGGGTTGAGAGTTTCATGACACTCAAACAGACATACTCTTCGGAATACCAAAGAGTGCAAGGTGCGTT	Fungi	Basidiomycota	Cystobasidiomycetes	Cystobasidiomycetes_ord_Incertae_sedis	Symmetrosporaceae	Symmetrospora	Symmetrospora_gracilis	-	-	-	-	Unassigned	-	-	-	Unassigned	-	Epiphyte	Litter saprotroph		No endophytic capacity		leaf/fruit/seed		partly_aquatic			yeast	none	none
ASV 001552	0.00910457	0	0	0	0	0	0	0	0	0	0	0	k__Fungi;p__Basidiomycota;c__Cystobasidiomycetes;o__Cystobasidiomycetes_ord_Incertae_sedis;f__Symmetrosporaceae;g__Symmetrospora;s__Symmetrospora_gracilis;	TTAAGTTCAGCGGGTAGTCCTGACTGATTTGAGGTCTAAAGCTTAAATGATTTCGAAAAATCGCACTAGAAGCACCACTAACGATTTGAAAGGTAGACGTCCTCAGCGAAATAGTTATTACGCCGAGTCAAGCCGTCTGATATTCAAACAGGGTCGCTCGTCAATTTCAGCCGAGCCGGCATTTACGCCGACAGACAGCCACAATCCAAGCCCACGCTCAAATCATTACAAAATGAGGGGGTTGAGAGTTTCATGACACTCAAACAGACATACTCTTCGGAATACCAAAGAGTGCAAGGTGCGTT	Fungi	Basidiomycota	Cystobasidiomycetes	Cystobasidiomycetes_ord_Incertae_sedis	Symmetrosporaceae	Symmetrospora	Symmetrospora_gracilis	-	-	-	-	Unassigned	-	-	-	Unassigned	-	Epiphyte	Litter saprotroph		No endophytic capacity		leaf/fruit/seed		partly_aquatic			yeast	none	none
ASV 001653	0	0	0.010015	0	0	0	0	0	0	0	0	0	k__Fungi;p__Basidiomycota;c__Cystobasidiomycetes;o__Cystobasidiomycetes_ord_Incertae_sedis;f__Symmetrosporaceae;g__Symmetrospora;g__Symmetrospora_unclassified;	TTAAGTTCAGCGGGTAGTCCTGACTGATTTGAGGTCTAAAGCTTAAATGATTTCGAAAAATCGCACTAGAAGCACCACTAACGATTTGAAAGGTAGACGTCCTCAGCGAAATAGTTATTACGCCGAGTCAAGCCGTCTGATATTCAAACAGGGTCGCTCGTCAATTTCAGCCGAGCCGGCATTTACGCCGACAGACAGCCATAATCCAAGCCCACGCTCAAATCATTATAAAATGAGGGGGTTGAGAGTTTCATGACACTCAAACAGACATACTCTTCGGAATACCAAAGAGTGCAAGGTGCGTT	Fungi	Basidiomycota	Cystobasidiomycetes	Cystobasidiomycetes_ord_Incertae_sedis	Symmetrosporaceae	Symmetrospora		-	-	-	-	Unassigned	-	-	-	Unassigned	-	Epiphyte	Litter saprotroph		No endophytic capacity		leaf/fruit/seed		partly_aquatic			yeast	none	none
ASV 001824	0	0	0	0	0	0	0	0	0	0	0	0.00546274	k__Fungi;p__Basidiomycota;c__Cystobasidiomycetes;o__Cystobasidiomycetes_ord_Incertae_sedis;f__Symmetrosporaceae;g__Symmetrospora;s__Symmetrospora_coprosmae;	TTAAGTTCAGCGGGTAATCCTGACTGATTTGAGGTCTAAATCTTAAAAATGATTTGCATTAGAAGCACCACTAACGATTCGAAGATTAGACGTCCTCAGCGATAATAATTATTACGCCGAGTCAAGCCGTCAATTTTTCAAACTGGGTTGCTCGTGTATTTCAGCTGAGCCGGCAATGAAGCCGACAGACAGCCATAATCCAAGCCCACGACTCACTTCTTTACAAAATGAGGGGGTTGAGAATTTCATGACACTCAAACAGACATACTCTTCGGAATACCAAAGAGTGCAAGGTGCGTT	Fungi	Basidiomycota	Cystobasidiomycetes	Cystobasidiomycetes_ord_Incertae_sedis	Symmetrosporaceae	Symmetrospora	Symmetrospora_coprosmae	-	-	-	-	Unassigned	-	-	-	Unassigned	-	Epiphyte	Litter saprotroph		No endophytic capacity		leaf/fruit/seed		partly_aquatic			yeast	none	none
ASV 002360	0	0	0	0	0	0	0	0	0	0	0	0.000910457	k__Fungi;p__Basidiomycota;c__Cystobasidiomycetes;o__Cystobasidiomycetes_ord_Incertae_sedis;f__Symmetrosporaceae;g__Symmetrospora;s__Symmetrospora_foliicola;	TTAAGTTCAGCGGGTAGTCCTGACTGATTTGAGGTCTAAAGCTTAAAGTAAATTAATGCACTAGAAGCACCACTAACGATTTGAAAGTTAGACGTCCTCAGCGATAATAATTATTACGCCGAGTCAAACCGTCAAGTATTCAAACTGGGTTGCTCGTCAATTTCAGCTGAGCCGGCTAACAAAAGCCGACAAACAGCCATAAACCAAGCCCACACTCGTTTCATTACAAAATGAGGGGGTTGAGAGTTTCATGACACTCAAACAGACATACTCTTCGGAATACCAAAGAGTGCAAGGTGCGTT	Fungi	Basidiomycota	Cystobasidiomycetes	Cystobasidiomycetes_ord_Incertae_sedis	Symmetrosporaceae	Symmetrospora	Symmetrospora_foliicola	-	-	-	-	Unassigned	-	-	-	Unassigned	-	Epiphyte	Litter saprotroph		No endophytic capacity		leaf/fruit/seed		partly_aquatic			yeast	none	none
ASV 001732	0.0063732	0	0	0	0	0	0	0	0	0	0	0	k__Fungi;p__Basidiomycota;c__Cystobasidiomycetes;o__Cystobasidiomycetes_ord_Incertae_sedis;f__Symmetrosporaceae;g__Symmetrospora;g__Symmetrospora_unclassified;	TTAAGTTCAGCGGGTAGTCCTGACTGATTTGAGGTCTAAAGCTTAAATGAACCTAAGATTCGCATTAGAAGCACCACTTACACATTCGAAAGGTAGACGTCCTCAGCGATAATAGTTATTACGCCGAGTCAAGCCGTCAAGTATTCAAACTGGGTTGCTCGTATATTTCAGCCGAGCCGGCAATCAAGCCGACAGACAGCCATAATCCAAGCCCGCGCTCAATTCATTACAAAATGAGGGGGTTGAGAGTTTCATGACACTCAAACAGACATACTCTTCGGAATACCAAAGAGTGCAAGGTGCGTT	Fungi	Basidiomycota	Cystobasidiomycetes	Cystobasidiomycetes_ord_Incertae_sedis	Symmetrosporaceae	Symmetrospora		-	-	-	-	Unassigned	-	-	-	Unassigned	-	Epiphyte	Litter saprotroph		No endophytic capacity		leaf/fruit/seed		partly_aquatic			yeast	none	none
ASV 000048	0.0154778	0	0	0	0	0	5.63937	0	0	0	0	0	k__Fungi;p__Ascomycota;c__Sordariomycetes;o__Diaporthales;f__Gnomoniaceae;g__Gnomonia;s__Gnomonia_virginianae;	TTAAGTTCAGCGGGTATTCCTACCTGATCCGAGGTCAATTTTCAGAAAGTTGGGGGGTTTTACGGCAAGAAAAGCACCGCTAGTCTTTACAAACGAGGTATAAAAATTACTACGCTCAAAATTCTAGCGAGCCCGCCACTAAATTTCAGAGCCTACCCTGTGACAGGTAGTGCTCCAACACCAAGCTAGGCTTGAGGGTTGAAATGACGCTCGAACAGGCATGCCCGCCGGAATACCAGCGGGCGCAATGTGCGTT	Fungi	Ascomycota	Sordariomycetes	Diaporthales	Gnomoniaceae	Gnomonia	Gnomonia_virginianae	Gnomoniaceae	9	Pathotroph-Saprotroph-Symbiotroph	Endophyte-Plant Pathogen-Undefined Saprotroph	Multifunctions	Microfungus	NULL	Probable	Most species are saprobes or endophytes in leaves and bark, but a few are neurotrophic pathogens (Cannon & Kirk 2007)	Cannon PF, Kirk PM. 2007. Fungal Families of the World. CAB International, Cambridge	Foliar endophyte	Litter saprotroph		Foliar endophyte	Leaf/fruit/seed pathogen	leaf/fruit/seed		partly_freshwater_(partly_non-aquatic)			filamentous_mycelium	perithecium_(hymenium_hidden,_narrow_opening)	closed
ASV 000060	0	0	0	0	0	0	4.39295	0	0	0	0	0	k__Fungi;p__Ascomycota;c__Sordariomycetes;o__Diaporthales;f__Gnomoniaceae;g__Gnomonia;s__Gnomonia_virginianae;	TTAAGTTCAGCGGGTATTCCTACCTGATCCGAGGTCAATTTTCAGAAAGTTGGGGGGTTTTACGGCAAGAAAAGCACCGCTAGTCTTTACAAACGAGGTATAAAAATTACTACGCTCAAAATTCTAGCGAGCCCGCCACTAAATTTCAGAGCCTACCCTGTAACAGGTAGTGCTCCAACACCAAGCTAGGCTTGAGGGTTGAAATGACGCTCGAACAGGCATGCCCGCCGGAATACCAGCGGGCGCAATGTGCGTT	Fungi	Ascomycota	Sordariomycetes	Diaporthales	Gnomoniaceae	Gnomonia	Gnomonia_virginianae	Gnomoniaceae	9	Pathotroph-Saprotroph-Symbiotroph	Endophyte-Plant Pathogen-Undefined Saprotroph	Multifunctions	Microfungus	NULL	Probable	Most species are saprobes or endophytes in leaves and bark, but a few are neurotrophic pathogens (Cannon & Kirk 2007)	Cannon PF, Kirk PM. 2007. Fungal Families of the World. CAB International, Cambridge	Foliar endophyte	Litter saprotroph		Foliar endophyte	Leaf/fruit/seed pathogen	leaf/fruit/seed		partly_freshwater_(partly_non-aquatic)			filamentous_mycelium	perithecium_(hymenium_hidden,_narrow_opening)	closed
ASV 000164	0	0	0	0	0	0	1.28921	0	0	0	0	0	k__Fungi;p__Ascomycota;c__Sordariomycetes;o__Diaporthales;f__Gnomoniaceae;g__Gnomonia;s__Gnomonia_virginianae;	TTAAGTTCAGCGGGTATTCCTACCTGATCCGAGGTCAATTTTCAGAAAGTTGGGGGGTTTTACGGCAAGAAAAGCACCGCTAGTCTTTACAAACGAGGTATAAAAGTTACTACGCTCAAAATTCTAGCGAGCCCGCCACTAAATTTCAGAGCCTACCCTGTGACAGGTAGTGCTCCAACACCAAGCTAGGCTTGAGGGTTGAAATGACGCTCGAACAGGCATGCCCGCCGGAATACCAGCGGGCGCAATGTGCGTT	Fungi	Ascomycota	Sordariomycetes	Diaporthales	Gnomoniaceae	Gnomonia	Gnomonia_virginianae	Gnomoniaceae	9	Pathotroph-Saprotroph-Symbiotroph	Endophyte-Plant Pathogen-Undefined Saprotroph	Multifunctions	Microfungus	NULL	Probable	Most species are saprobes or endophytes in leaves and bark, but a few are neurotrophic pathogens (Cannon & Kirk 2007)	Cannon PF, Kirk PM. 2007. Fungal Families of the World. CAB International, Cambridge	Foliar endophyte	Litter saprotroph		Foliar endophyte	Leaf/fruit/seed pathogen	leaf/fruit/seed		partly_freshwater_(partly_non-aquatic)			filamentous_mycelium	perithecium_(hymenium_hidden,_narrow_opening)	closed
ASV 002450	0	0	0	0.00182091	0	0	0	0	0	0	0	0	k__Fungi;p__Ascomycota;c__Sordariomycetes;o__Xylariales;f__Xylariales_fam_Incertae_sedis;g__Liberomyces;s__Liberomyces_macrosporus;	TTAAGTTCAGCGGGTATTCCTACCTGATCCGAGGTCAACTATTCAAAGAAAAATAGGTTTATGGCTACCACCGGGACACCTAGCCAAAGCGAGATAAAATAGGTTTCTACTACGCTCAGAGGTGCCCTGATCTTGCCACTGCATTTGAGGACTTACCCCGCGCAGGCGCGTGGTAACGTCCCAACACCAAGCGACGAGGCTTGAGGGGTGAAATGACGCTCGAACAGGCATGCCTACTAGAATACTAATAGGCGCAATGTGCGTT	Fungi	Ascomycota	Sordariomycetes	Xylariales	Xylariales_fam_Incertae_sedis	Liberomyces	Liberomyces_macrosporus	-	-	-	-	Unassigned	-	-	-	Unassigned	-	Foliar endophyte	Litter saprotroph		Foliar endophyte		leaf/fruit/seed		non-aquatic			filamentous_mycelium	perithecium_(hymenium_hidden,_narrow_opening)	closed
ASV 001971	0	0	0.00546274	0	0	0	0	0	0	0	0	0	k__Fungi;p__Ascomycota;c__Eurotiomycetes;o__Chaetothyriales;f__Chaetothyriales_fam_Incertae_sedis;g__Sarcinomyces;s__Sarcinomyces_crustaceus;	TTAAGTTCAGCGGGTATCCCTACCTGATCCGAGGTCAACCTGAAAAAAATGCCTTGCGGCGGTTTTGACGGCAAAAGACCCGAAAGACTCCACGAGCGTTTTGAGTAAATTCTACTGCGCCCAAAGTCGATCGAGACTTCGCCGAGGTGTTTGAGGCACGCCCGCCGCGAGGGGCGGGCGATGAGCCTAATACCAAGCATAGCTTGAGTGGTGTAATGACGCTCGAACAGGCATGCCCCCCGGAATACCAAGGGGCGCAATGTGCGTT	Fungi	Ascomycota	Eurotiomycetes	Chaetothyriales	Chaetothyriales_fam_Incertae_sedis	Sarcinomyces	Sarcinomyces_crustaceus	-	-	-	-	Unassigned	-	-	-	Unassigned	-	Foliar endophyte	Litter saprotroph		Foliar endophyte		leaf/fruit/seed		non-aquatic		Pinus_galls_of_Cronartium	dimorphic_yeast
ASV 001341	0	0	0	0	0	0.0182091	0	0	0	0	0	0	k__Fungi;p__Ascomycota;c__Eurotiomycetes;o__Chaetothyriales;f__Trichomeriaceae;g__Trichomerium;s__Trichomerium_dioscoreae;	TTAAGTTCAGCGGGTATTCCTACCTGATCCGAGGTCAACCTGATAAAAAATTTAGAGGCGACCGGGTCCCTGGGCCCTTGAAACTCTACGCGTGCTCCGGAGAACTCAGTGCGAAGAGGGTCCCGGGGACGCCGTCATTGTCTTTGAGACCAGTTGGCCATGGAGGCGGTCCAACGCGGTCCAACACCAAACACGAGGTTTGAGAGAGGATAATGACGCTCGAACAGGCATGCCCTTCGGAATGCCAAAGGGCGCAATGTGCGTT	Fungi	Ascomycota	Eurotiomycetes	Chaetothyriales	Trichomeriaceae	Trichomerium	Trichomerium_dioscoreae	Trichomerium	13	Symbiotroph	Endophyte	Endophyte	NULL	NULL	Probable	NULL	Tedersoo L, et al. 2014. Science 346:1256688	Foliar endophyte	Litter saprotroph		Foliar endophyte		leaf/fruit/seed		non-aquatic			filamentous_mycelium
ASV 000876	0	0	0.0300451	0	0	0.0245823	0	0	0	0	0	0	k__Fungi;p__Ascomycota;c__Dothideomycetes;o__Capnodiales;f__Mycosphaerellaceae;g__Acrodontium;s__Acrodontium_crateriforme;	TTAAGTTCAGCGGGTATCCCTACCTGATCCGAGGTCAACCTGAAAAAGAGGTTTAACGGCGCGCGCCGCCTGTACTCGAAAGCGAATTGAAGATTCACAACGCTCGGAGACAGACGACTCGGCCGGCGACATTAGGAGGCGCGGCGGACCGCGACCTCCAATACCAAGCCAGGCTTGAGTGGTGTAATGACGCTCGAACAGGCATGCCCCCCGGAATGCCAGGGGGCGCAATGTGCGTT	Fungi	Ascomycota	Dothideomycetes	Capnodiales	Mycosphaerellaceae	Acrodontium	Acrodontium_crateriforme	Mycosphaerellaceae	9	Pathotroph-Saprotroph	Plant Pathogen-Undefined Saprotroph	Plant pathogen-Saprotroph	Microfungus	NULL	Probable	Biotrophic, necrotrophic or saprobic on various plant tissues (Cannon & Kirk 2007)	Cannon PF, Kirk PM. 2007. Fungal Families of the World. CAB International, Cambridge	Plant pathogen	Litter saprotroph			Leaf/fruit/seed pathogen	leaf/fruit/seed		partly_aquatic			filamentous_mycelium	perithecium_(hymenium_hidden,_narrow_opening)	closed
ASV 000055	0.308645	0.0500751	0.0755679	0.404243	1.98844	0.0382392	0.14021	0.342332	0.0910457	0.0746574	0.711067	0.281331	k__Fungi;p__Ascomycota;c__Dothideomycetes;o__Pleosporales;f__Pleosporaceae;g__Alternaria;s__Alternaria_eichhorniae;	TTAAGTTCAGCGGGTATCCCTACCTGATCCGAGGTCAAAAGTTGAAAAAAAGGCTTAATGGATGCTAGACCTTTGCTGATAGAGAGTGCGACTTGTGCTGCGCTCCGAAACCAGTAGGCCGGCTGCCAATTACTTTAAGGCGAGTCTCCAGCAAAGCTAGAGACAAGACGCCCAACACCAAGCAAAGCTTGAGGGTACAAATGACGCTCGAACAGGCATGCCCTTTGGAATACCAAAGGGCGCAATGTGCGTT	Fungi	Ascomycota	Dothideomycetes	Pleosporales	Pleosporaceae	Alternaria	Alternaria_eichhorniae	Alternaria	13	Pathotroph-Saprotroph-Symbiotroph	Animal Pathogen-Endophyte-Plant Pathogen-Wood Saprotroph	Uncertained	Microfungus	Soft Rot	Possible	NULL	Duncan CG, Eslyn WE. 1966. Mycologia 58:642-664; Seehann G, et al. 1975. List of Fungi in Soft-Rot Tissue Tests. Institute fur Holzbiologie und Holzschutz, Bundesforschungsanstalt fur Forst - und Holzwirtshaft, Hamburg - Lohbrugge, Germany; Tedersoo L, et al. 2014. Science 346:125688	Plant pathogen	Litter saprotroph		Foliar endophyte	Leaf/fruit/seed pathogen	leaf/fruit/seed	soft_rot	partly_aquatic			filamentous_mycelium	perithecium_(hymenium_hidden,_narrow_opening)	closed
ASV 000056	0.169345	0.083762	0.104703	0.475258	0.884964	0.16024	0.240361	0.420631	0.0755679	0.223062	0.881322	0.845814	k__Fungi;p__Ascomycota;c__Dothideomycetes;o__Pleosporales;f__Pleosporaceae;g__Alternaria;g__Alternaria_unclassified;	TTAAGTTCAGCGGGTATCCCTACCTGATCCGAGGTCAAAGGTTGAAAAAAAGGCTTGCTGGACGCTGACCTTGGCTGGCGAAGAGCGCGACTTGTGCTGCGCTCCGAAACCAGTAGGCCGGCTGCCAATGACTTTAAGGCGAGTCTCCAGCGAACTGGAGACAAAAGACGCCCAACACCAAGCAAAGCTTGAGGGTACAAATGACGCTCGAACAGGCATGCCCTTTGGAATACCAAAGGGCGCAATGTGCGTT	Fungi	Ascomycota	Dothideomycetes	Pleosporales	Pleosporaceae	Alternaria		Alternaria	13	Pathotroph-Saprotroph-Symbiotroph	Animal Pathogen-Endophyte-Plant Pathogen-Wood Saprotroph	Uncertained	Microfungus	Soft Rot	Possible	NULL	Duncan CG, Eslyn WE. 1966. Mycologia 58:642-664; Seehann G, et al. 1975. List of Fungi in Soft-Rot Tissue Tests. Institute fur Holzbiologie und Holzschutz, Bundesforschungsanstalt fur Forst - und Holzwirtshaft, Hamburg - Lohbrugge, Germany; Tedersoo L, et al. 2014. Science 346:125688	Plant pathogen	Litter saprotroph		Foliar endophyte	Leaf/fruit/seed pathogen	leaf/fruit/seed	soft_rot	partly_aquatic			filamentous_mycelium	perithecium_(hymenium_hidden,_narrow_opening)	closed
ASV 000086	0.225793	0.0291346	0.257659	0.204853	0.605454	0.0701052	0.0564483	0.129285	0.02003	0.134748	0.589065	0.290436	k__Fungi;p__Ascomycota;c__Dothideomycetes;o__Pleosporales;f__Pleosporaceae;g__Alternaria;g__Alternaria_unclassified;	TTAAGTTCAGCGGGTATCCCTACCTGATCCGAGGTCAAAGGTTGAAAAAAAGGCTTGCTGGACGCTGACCTTGGCTGGCAAAGAGCGCGACTTGTGCTGCGCTCCGAAACCAGTAGGCCGGCTGCCAATGACTTTAAGGCGAGTCTCCAGCGAACTGGAGACAAAAGACGCCCAACACCAAGCAAAGCTTGAGGGTACAAATGACGCTCGAACAGGCATGCCCTTTGGAATACCAAAGGGCGCAATGTGCGTT	Fungi	Ascomycota	Dothideomycetes	Pleosporales	Pleosporaceae	Alternaria		Alternaria	13	Pathotroph-Saprotroph-Symbiotroph	Animal Pathogen-Endophyte-Plant Pathogen-Wood Saprotroph	Uncertained	Microfungus	Soft Rot	Possible	NULL	Duncan CG, Eslyn WE. 1966. Mycologia 58:642-664; Seehann G, et al. 1975. List of Fungi in Soft-Rot Tissue Tests. Institute fur Holzbiologie und Holzschutz, Bundesforschungsanstalt fur Forst - und Holzwirtshaft, Hamburg - Lohbrugge, Germany; Tedersoo L, et al. 2014. Science 346:125688	Plant pathogen	Litter saprotroph		Foliar endophyte	Leaf/fruit/seed pathogen	leaf/fruit/seed	soft_rot	partly_aquatic			filamentous_mycelium	perithecium_(hymenium_hidden,_narrow_opening)	closed
ASV 000236	0	0	0	0	0.625484	0	0	0	0	0.133837	0	0	k__Fungi;p__Ascomycota;c__Dothideomycetes;o__Pleosporales;f__Pleosporaceae;g__Alternaria;s__Alternaria_eichhorniae;	TTAAGTTCAGCGGGTATCCCTACCTGATCCGAGGTCAAAAGTTGAAAAAAGGCTTAATGGATGCTAGACCTTTGCTGATAGAGAGTGCGACTTGTGCTGCGCTCCGAAACCAGTAGGCCGGCTGCCAATTACTTTAAGGCGAGTCTCCAGCAAAGCTAGAGACAAGACGCCCAACACCAAGCAAAGCTTGAGGGTACAAATGACGCTCGAACAGGCATGCCCTTTGGAATACCAAAGGGCGCAATGTGCGTT	Fungi	Ascomycota	Dothideomycetes	Pleosporales	Pleosporaceae	Alternaria	Alternaria_eichhorniae	Alternaria	13	Pathotroph-Saprotroph-Symbiotroph	Animal Pathogen-Endophyte-Plant Pathogen-Wood Saprotroph	Uncertained	Microfungus	Soft Rot	Possible	NULL	Duncan CG, Eslyn WE. 1966. Mycologia 58:642-664; Seehann G, et al. 1975. List of Fungi in Soft-Rot Tissue Tests. Institute fur Holzbiologie und Holzschutz, Bundesforschungsanstalt fur Forst - und Holzwirtshaft, Hamburg - Lohbrugge, Germany; Tedersoo L, et al. 2014. Science 346:125688	Plant pathogen	Litter saprotroph		Foliar endophyte	Leaf/fruit/seed pathogen	leaf/fruit/seed	soft_rot	partly_aquatic			filamentous_mycelium	perithecium_(hymenium_hidden,_narrow_opening)	closed
ASV 000486	0	0	0	0.010015	0.128374	0	0	0.02003	0	0.0564483	0	0.0182091	k__Fungi;p__Ascomycota;c__Dothideomycetes;o__Pleosporales;f__Pleosporaceae;g__Alternaria;g__Alternaria_unclassified;	TTAAGTTCAGCGGGTATCCCTACCTGATCCGAGGTCAAAGGTTGAAAAAAGGCTTGCTGGACGCTGACCTTGGCTGGGCAAGAGCGCGACTTGTGCTGCGCTCCGAAACCAGTAGGCCGGCTGCCAATGACTTTAAGGCGAGTCTCCAGCGAGCTGGAGACAAAAGACGCCCAACACCAAGCAAAGCTTGAGGGTACAAATGACGCTCGAACAGGCATGCCCTTTGGAATACCAAAGGGCGCAATGTGCGTT	Fungi	Ascomycota	Dothideomycetes	Pleosporales	Pleosporaceae	Alternaria		Alternaria	13	Pathotroph-Saprotroph-Symbiotroph	Animal Pathogen-Endophyte-Plant Pathogen-Wood Saprotroph	Uncertained	Microfungus	Soft Rot	Possible	NULL	Duncan CG, Eslyn WE. 1966. Mycologia 58:642-664; Seehann G, et al. 1975. List of Fungi in Soft-Rot Tissue Tests. Institute fur Holzbiologie und Holzschutz, Bundesforschungsanstalt fur Forst - und Holzwirtshaft, Hamburg - Lohbrugge, Germany; Tedersoo L, et al. 2014. Science 346:125688	Plant pathogen	Litter saprotroph		Foliar endophyte	Leaf/fruit/seed pathogen	leaf/fruit/seed	soft_rot	partly_aquatic			filamentous_mycelium	perithecium_(hymenium_hidden,_narrow_opening)	closed
ASV 001067	0	0	0	0	0	0	0	0	0	0	0	0.0382392	k__Fungi;p__Ascomycota;c__Dothideomycetes;o__Pleosporales;f__Pleosporaceae;g__Alternaria;g__Alternaria_unclassified;	TTAAGTTCAGCGGGTATCCCTACCTGATCCGAGGTCAAAGGTTGAAAAAAAAGGCTTGCTGGACGCTGACCTTGGCTGGCAAAGAGCGCGACTTGTGCTGCGCTCCGAAACCAGTAGGCCGGCTGCCAATGACTTTAAGGCGAGTCTCCAGCGAACTGGAGACAAAAGACGCCCAACACCAAGCAAAGCTTGAGGGTACAAATGACGCTCGAACAGGCATGCCCTTTGGAATACCAAAGGGCGCAATGTGCGTT	Fungi	Ascomycota	Dothideomycetes	Pleosporales	Pleosporaceae	Alternaria		Alternaria	13	Pathotroph-Saprotroph-Symbiotroph	Animal Pathogen-Endophyte-Plant Pathogen-Wood Saprotroph	Uncertained	Microfungus	Soft Rot	Possible	NULL	Duncan CG, Eslyn WE. 1966. Mycologia 58:642-664; Seehann G, et al. 1975. List of Fungi in Soft-Rot Tissue Tests. Institute fur Holzbiologie und Holzschutz, Bundesforschungsanstalt fur Forst - und Holzwirtshaft, Hamburg - Lohbrugge, Germany; Tedersoo L, et al. 2014. Science 346:125688	Plant pathogen	Litter saprotroph		Foliar endophyte	Leaf/fruit/seed pathogen	leaf/fruit/seed	soft_rot	partly_aquatic			filamentous_mycelium	perithecium_(hymenium_hidden,_narrow_opening)	closed
ASV 000129	0	0	0	0.612737	0.0145673	0	1.01425	0	0	0	0	0	k__Fungi;p__Ascomycota;c__Dothideomycetes;o__Pleosporales;f__Leptosphaeriaceae;g__Ampelomyces;s__Ampelomyces_quisqualis;	TTAAGTTCAGCGGGTATCCCTACCTGATCCGAGGTCAAACGTAAAGGGACTTACTGGAAGCTGGTGTTTAAGACTGGAAGTGCAAGATGTGCTGCGCTTCTATGCCAAAACACTGGCTGCCAATTGCTTTGAGGTGAGTCCAAGCAAAAGCATAGACAAACACCCAACACCAAGCAGAGCTTGAGGGTACAAATGACGCTCGAACAGGCATGCCCCATGGAATACCAAGGGGCGCAATGTGCGTT	Fungi	Ascomycota	Dothideomycetes	Pleosporales	Leptosphaeriaceae	Ampelomyces	Ampelomyces_quisqualis	Ampelomyces	13	Saprotroph-Symbiotroph	Endophyte-Undefined Saprotroph	Endophyte-Saprotroph	Microfungus	NULL	Probable	Endophyte detection method-culture (Dik et al. 1998)	Dik AJ, et al. 1998. European Journal of Plant Pathology 104:413-423; Tedersoo L, et al. 2014. Science 346:1256688	Plant pathogen	Litter saprotroph	mycoparasite_some_species	Foliar endophyte	Leaf/fruit/seed pathogen	leaf/fruit/seed		non-aquatic		Erysiphaceae	filamentous_mycelium
ASV 000184	0	0	0	0.00546274	0	0	1.0534	0	0	0	0	0	k__Fungi;p__Ascomycota;c__Dothideomycetes;o__Pleosporales;f__Leptosphaeriaceae;g__Ampelomyces;s__Ampelomyces_quisqualis;	TTAAGTTCAGCGGGTATCCCTATCTGATTCGAGGTCAAGAGTAGAAGGTCTTACTGGACCCAGTCTTTGGCACTAGAATTGCAAAATGTGCTGCAGTTCTATACCAAAACACTGGCTGCCAATTGCTTTAAGGTGAGTCCAAGAGAGAACAAGGACAGGCACCCAACACCAAGCATAGCTTGAGGTACAAATGACGCTCGAACAGACATGCCCCATGGAATACCAAGGGGCGCAATGTGCGTT	Fungi	Ascomycota	Dothideomycetes	Pleosporales	Leptosphaeriaceae	Ampelomyces	Ampelomyces_quisqualis	Ampelomyces	13	Saprotroph-Symbiotroph	Endophyte-Undefined Saprotroph	Endophyte-Saprotroph	Microfungus	NULL	Probable	Endophyte detection method-culture (Dik et al. 1998)	Dik AJ, et al. 1998. European Journal of Plant Pathology 104:413-423; Tedersoo L, et al. 2014. Science 346:1256688	Plant pathogen	Litter saprotroph	mycoparasite_some_species	Foliar endophyte	Leaf/fruit/seed pathogen	leaf/fruit/seed		non-aquatic		Erysiphaceae	filamentous_mycelium
ASV 000406	0	0	0	0	0	0	0.332317	0	0	0	0	0	k__Fungi;p__Ascomycota;c__Dothideomycetes;o__Pleosporales;f__Leptosphaeriaceae;g__Ampelomyces;s__Ampelomyces_quisqualis;	TTAAGTTCAGCGGGTATCCCTACCTGATCCGAGGTCAAAAGTGGAGAAGCTTACTGGACACCAGTGTTCTAGGCTAGAGTTGCAAAATGTGCTGCACTTCTATACCAGGACACTAGCTGCCAATTACTTTGAGGTGAGTCTAAATACAAGCATAGACAAACACCCAACACCAAGCTAAGCTTGAGGATACAAATGACGCTCGAACAGGCATGCCCCATGGAATACCAAGGGGCGCAATGTGCGTT	Fungi	Ascomycota	Dothideomycetes	Pleosporales	Leptosphaeriaceae	Ampelomyces	Ampelomyces_quisqualis	Ampelomyces	13	Saprotroph-Symbiotroph	Endophyte-Undefined Saprotroph	Endophyte-Saprotroph	Microfungus	NULL	Probable	Endophyte detection method-culture (Dik et al. 1998)	Dik AJ, et al. 1998. European Journal of Plant Pathology 104:413-423; Tedersoo L, et al. 2014. Science 346:1256688	Plant pathogen	Litter saprotroph	mycoparasite_some_species	Foliar endophyte	Leaf/fruit/seed pathogen	leaf/fruit/seed		non-aquatic		Erysiphaceae	filamentous_mycelium
ASV 000783	0	0	0	0	0	0	0.0819411	0	0	0	0	0	k__Fungi;p__Ascomycota;c__Dothideomycetes;o__Pleosporales;f__Leptosphaeriaceae;g__Ampelomyces;s__Ampelomyces_quisqualis;	TTAAGTTCAGCGGGTATCCCTACCTGATCCGAGGTCAAACGTAAAGGGACTTACTGGAAGCTGGTGTTTAAGACTGGAAGTGCAAGATGTGCTGCGCTTCTATGCCAAAACACTGGTTGCCAATTGCTTTGAGGTGAGTCCAAGCAAAAGCATAGACAAACACCCAACACCAAGCAGAGCTTGAGGGTACAAATGACGCTCGAACAGGCATGCCCCATGGAATACCAAGGGGCGCAATGTGCGTT	Fungi	Ascomycota	Dothideomycetes	Pleosporales	Leptosphaeriaceae	Ampelomyces	Ampelomyces_quisqualis	Ampelomyces	13	Saprotroph-Symbiotroph	Endophyte-Undefined Saprotroph	Endophyte-Saprotroph	Microfungus	NULL	Probable	Endophyte detection method-culture (Dik et al. 1998)	Dik AJ, et al. 1998. European Journal of Plant Pathology 104:413-423; Tedersoo L, et al. 2014. Science 346:1256688	Plant pathogen	Litter saprotroph	mycoparasite_some_species	Foliar endophyte	Leaf/fruit/seed pathogen	leaf/fruit/seed		non-aquatic		Erysiphaceae	filamentous_mycelium
ASV 001379	0	0	0	0.0236719	0	0	0	0	0	0	0	0	k__Fungi;p__Ascomycota;c__Dothideomycetes;o__Pleosporales;f__Leptosphaeriaceae;g__Ampelomyces;s__Ampelomyces_quisqualis;	TTAAGTTCAGCGGGTATCCCTACCTGATCCAAGGTCAAACGTAAAGGGACTTACTGGAAGCTGGTGTTTAAGACTGGAAGTGCAAGATGTGCTGCGCTTCTATGCCAAAACACTGGCTGCCAATTGCTTTGAGGTGAGTCCAAGCAAAAGCATAGACAAACACCCAACACCAAGCAGAGCTTGAGGGTACAAATAACGCTCAAACAGGCATGCCCCATGGAATACCAAGGGGCGCAATGTGCGTT	Fungi	Ascomycota	Dothideomycetes	Pleosporales	Leptosphaeriaceae	Ampelomyces	Ampelomyces_quisqualis	Ampelomyces	13	Saprotroph-Symbiotroph	Endophyte-Undefined Saprotroph	Endophyte-Saprotroph	Microfungus	NULL	Probable	Endophyte detection method-culture (Dik et al. 1998)	Dik AJ, et al. 1998. European Journal of Plant Pathology 104:413-423; Tedersoo L, et al. 2014. Science 346:1256688	Plant pathogen	Litter saprotroph	mycoparasite_some_species	Foliar endophyte	Leaf/fruit/seed pathogen	leaf/fruit/seed		non-aquatic		Erysiphaceae	filamentous_mycelium
ASV 001683	0	0	0	0	0	0	0.0154778	0	0	0	0	0	k__Fungi;p__Ascomycota;c__Dothideomycetes;o__Pleosporales;f__Leptosphaeriaceae;g__Ampelomyces;s__Ampelomyces_quisqualis;	TTAAGTTCAGCGGGTATCCCTACCTGATCCAAGGTCAAACGTAAAGGGACTTACTAGAAGCTAGTGTTTAAGACTGGAAGTGCAAGATGTGCTGCGCTTCTATGCCAAAACACTGGCTGCCAATTGCTTTGAGGTAAGTCCAAGCAAAAGCATAGACAAACACCCAACACCAAGCAGAGCTTAAGGGTACAAATGACGCTCAAACAGGCATGCCCCATGGAATACCAAGGGGCGCAATGTGCGTT	Fungi	Ascomycota	Dothideomycetes	Pleosporales	Leptosphaeriaceae	Ampelomyces	Ampelomyces_quisqualis	Ampelomyces	13	Saprotroph-Symbiotroph	Endophyte-Undefined Saprotroph	Endophyte-Saprotroph	Microfungus	NULL	Probable	Endophyte detection method-culture (Dik et al. 1998)	Dik AJ, et al. 1998. European Journal of Plant Pathology 104:413-423; Tedersoo L, et al. 2014. Science 346:1256688	Plant pathogen	Litter saprotroph	mycoparasite_some_species	Foliar endophyte	Leaf/fruit/seed pathogen	leaf/fruit/seed		non-aquatic		Erysiphaceae	filamentous_mycelium
ASV 001818	0	0	0	0	0	0	0.00819411	0	0	0	0	0	k__Fungi;p__Ascomycota;c__Dothideomycetes;o__Pleosporales;f__Leptosphaeriaceae;g__Ampelomyces;s__Ampelomyces_quisqualis;	TTAAGTTCAGCGGGTATCCCTATCTGATTTGAGGTCAAGAGTAGAAGGTCTTACTAGACCCAGTCTTTGGCACTAGAATTGCAAAATGTGCTGCAGTTCTATACCAAAACACTGGCTGCCAATTGCTTTAAGGTGAGTCCAAGAGAGAACAAGGACAGGCACCCAACACCAAGCATAGCTTGAGGTACAAATGACGCTTGAACAGACATGCCCCATGGAATACCAAGAGGCGCAATGTGCGTT	Fungi	Ascomycota	Dothideomycetes	Pleosporales	Leptosphaeriaceae	Ampelomyces	Ampelomyces_quisqualis	Ampelomyces	13	Saprotroph-Symbiotroph	Endophyte-Undefined Saprotroph	Endophyte-Saprotroph	Microfungus	NULL	Probable	Endophyte detection method-culture (Dik et al. 1998)	Dik AJ, et al. 1998. European Journal of Plant Pathology 104:413-423; Tedersoo L, et al. 2014. Science 346:1256688	Plant pathogen	Litter saprotroph	mycoparasite_some_species	Foliar endophyte	Leaf/fruit/seed pathogen	leaf/fruit/seed		non-aquatic		Erysiphaceae	filamentous_mycelium
ASV 002405	0	0	0	0	0	0	0.00455228	0	0	0	0	0	k__Fungi;p__Ascomycota;c__Dothideomycetes;o__Pleosporales;f__Leptosphaeriaceae;g__Ampelomyces;s__Ampelomyces_quisqualis;	TTAAGTTCAGCAGGTATCCCTATCTGATTTGAGGTCAAGAGTAGAAGGTCTTACTGAACCTAGTCTTTGGCACTAGAATTGCAAAATGTGCTGCAGTTCTATACTAAAACACTGGCTGCCAATTGCTTTAAGGTAAGTCCAAGAGAGAACAAGGACAGGCACTCAACACTAAGCATAGCTTAAGGTACAAATAACGCTTGAACAGACATGCCCTATGGAATACCAAGGGGCGCAATGTGCGTT	Fungi	Ascomycota	Dothideomycetes	Pleosporales	Leptosphaeriaceae	Ampelomyces	Ampelomyces_quisqualis	Ampelomyces	13	Saprotroph-Symbiotroph	Endophyte-Undefined Saprotroph	Endophyte-Saprotroph	Microfungus	NULL	Probable	Endophyte detection method-culture (Dik et al. 1998)	Dik AJ, et al. 1998. European Journal of Plant Pathology 104:413-423; Tedersoo L, et al. 2014. Science 346:1256688	Plant pathogen	Litter saprotroph	mycoparasite_some_species	Foliar endophyte	Leaf/fruit/seed pathogen	leaf/fruit/seed		non-aquatic		Erysiphaceae	filamentous_mycelium
ASV 002451	0	0	0	0.00364183	0	0	0	0	0	0	0	0	k__Fungi;p__Ascomycota;c__Dothideomycetes;o__Botryosphaeriales;f__Botryosphaeriaceae;g__Botryosphaeria;s__Botryosphaeria_auasmontanum;	TTAAGTTCAGCGGGTATCCCTACCTGATCCGAGGTCAACCTTGAGAAAAGTTCAGAAGGTTCGTCCGGCGGGCGACGCCCTGCGCTCCGAAGCGAGATGTATGTTCTACTACGCTTGAGGCAAGACGCCACCGCCGAGGTCTTTGAGGCGCGCCCGCAAAGGACGGTGCCCAATACCAAGCAGAGCTTGAGGGTTGTAATGACGCTCGAACAGGCATGCCCTTCGGAATACCAAAGGGCGCAATGTGCGTT	Fungi	Ascomycota	Dothideomycetes	Botryosphaeriales	Botryosphaeriaceae	Botryosphaeria	Botryosphaeria_auasmontanum	Botryosphaeria	13	Pathotroph-Symbiotroph	Endophyte-Plant Pathogen	Endophyte-Plant pathogen	Microfungus	NULL	Probable	NULL	Tedersoo L, et al. 2014. Science 346:1256688; Christian N, et al. 2016. Microbial Ecology 72:621-632; http://www.apsnet.org/publications/commonnames/Pages/default.aspx	Plant pathogen	Litter saprotroph		Foliar endophyte	Leaf/fruit/seed pathogen	leaf/fruit/seed		non-aquatic			filamentous_mycelium
ASV 000829	0.000910457	0.00546274	0	0.0118359	0	0.0291346	0	0.00182091	0.00819411	0.0118359	0	0	k__Fungi;p__Ascomycota;c__Leotiomycetes;o__Helotiales;f__Sclerotiniaceae;g__Botrytis;s__Botrytis_caroliniana;	TTAAGTTCAGCGGGTATCCCTACCTGATCCGAGGTCAACCATAGAAAAATTTGGGTTTTGGCAGAAGCACACCGAGAACCTGTAACGAGAGATATTACTACGTTCAGGACCCAGCGGCGCCGCCACTGATTTTAGAGCCTGCCATTACTGACATAGACTCAATACCAAGCTAAGCTTGAGGGTTGAAATGACGCTCGAACAGGCATGCCCCCCGGAATACCAAGGGGCGCAATGTGCGTT	Fungi	Ascomycota	Leotiomycetes	Helotiales	Sclerotiniaceae	Botrytis	Botrytis_caroliniana	Botrytis	13	Pathotroph-Saprotroph	NULL	NULL	Facultative Yeast-Microfungus	NULL	Probable	NULL	Kurtzman CP, et al. (eds.) 2011. The Yeasts, a Taxonomic Study. Fifth Edition. Vols 1-3. Elsevier, San Diego	Plant pathogen	Litter saprotroph			Leaf/fruit/seed pathogen	leaf/fruit/seed		partly_aquatic			filamentous_mycelium	none	none
ASV 001004	0	0	0.0336869	0	0	0	0.00273137	0	0.00910457	0.00273137	0	0	k__Fungi;p__Ascomycota;c__Leotiomycetes;o__Helotiales;f__Sclerotiniaceae;g__Botrytis;s__Botrytis_caroliniana;	TTAAGTTCAGCGGGTATCCCTACCTGATCCGAGGTCAACCATAGAAAAATTTGGGTTTTGGCAGAAGCACACCGAGAACCTGTAACGAGAGATAATTACTACGTTCAGGACCCAGCGGCGCCGCCACTGATTTTAGAGCCTGCCATTACTGACATAGACTCAATACCAAGCTAAGCTTGAGGGTTGAAATGACGCTCGAACAGGCATGCCCCCCGGAATACCAAGGGGCGCAATGTGCGTT	Fungi	Ascomycota	Leotiomycetes	Helotiales	Sclerotiniaceae	Botrytis	Botrytis_caroliniana	Botrytis	13	Pathotroph-Saprotroph	NULL	NULL	Facultative Yeast-Microfungus	NULL	Probable	NULL	Kurtzman CP, et al. (eds.) 2011. The Yeasts, a Taxonomic Study. Fifth Edition. Vols 1-3. Elsevier, San Diego	Plant pathogen	Litter saprotroph			Leaf/fruit/seed pathogen	leaf/fruit/seed		partly_aquatic			filamentous_mycelium	none	none
ASV 001332	0.021851	0	0	0	0	0	0	0	0	0	0	0	k__Fungi;p__Ascomycota;c__Leotiomycetes;o__Helotiales;f__Sclerotiniaceae;g__Botrytis;s__Botrytis_caroliniana;	TTAAGTTCAGCGGGTATCCCTACCTGATCCGAGGTCAACCATAGAAAATTTGGGTTTTGGCAGAAGCACACCGAGAACCTGTAACGAGAGATATTACTACGTTCAGGACCCAGCGGCGCCGCCACTGATTTTAGAGCCTGCCATTACTGACATAGACTCAATACCAAGCTAAGCTTGAGGGTTGAAATGACGCTCGAACAGGCATGCCCCCCGGAATACCAAGGGGCGCAATGTGCGTT	Fungi	Ascomycota	Leotiomycetes	Helotiales	Sclerotiniaceae	Botrytis	Botrytis_caroliniana	Botrytis	13	Pathotroph-Saprotroph	NULL	NULL	Facultative Yeast-Microfungus	NULL	Probable	NULL	Kurtzman CP, et al. (eds.) 2011. The Yeasts, a Taxonomic Study. Fifth Edition. Vols 1-3. Elsevier, San Diego	Plant pathogen	Litter saprotroph			Leaf/fruit/seed pathogen	leaf/fruit/seed		partly_aquatic			filamentous_mycelium	none	none
ASV 000719	0	0	0.106523	0	0	0	0	0	0	0.00546274	0	0	k__Fungi;p__Ascomycota;c__Dothideomycetes;o__Capnodiales;f__Teratosphaeriaceae;g__Bryochiton;s__Bryochiton_monascus;	TTAAGTTCAGCGGGTATCCCTACCTGATCCGAGGTCAACCTTATGTGGAGGTTTAACGGCATCGACCCGTCCGGTCCCTCAAGCGGATTGAGTTGCCACAACGCTTTGAGACGGACGGCTCAGCCGGAGACATTGGGGCGCGCCGGCACACGGCGACGCCCAAGGCCCAGCGAGGCTGGAGTGGTGAAATGACGCTCGAACAGGCATGCCCCCCGGAATACCAAGGGGCGCAATGTGCGTT	Fungi	Ascomycota	Dothideomycetes	Capnodiales	Teratosphaeriaceae	Bryochiton	Bryochiton_monascus	Bryochiton	13	Pathotroph	Plant Pathogen	Plant pathogen	NULL	NULL	Probable	NULL	Tedersoo L, et al. 2014. Science 346:1256688	Plant pathogen	Litter saprotroph			Leaf/fruit/seed pathogen	leaf/fruit/seed		non-aquatic			filamentous_mycelium	perithecium_(hymenium_hidden,_narrow_opening)	closed
ASV 002558	0	0	0	0	0	0	0	0	0.000910457	0	0	0	k__Fungi;p__Ascomycota;c__Dothideomycetes;o__Capnodiales;f__Teratosphaeriaceae;g__Bryochiton;s__Bryochiton_monascus;	TTAAGTTCAGCGGGTATCCCTACCTGATCCGAGGTCAACCTGGTGAAATGGTGTGTTTTGACGGCGACGAGCCCCCCGGTCCCACAAGCGGATTGAGTTGCCACAACGCTTTGAGACGGACGGCTCAGCCGGAGACATTGGGGCGCGCCGGCGGAGCAGCGGCGCCCAAGGCCCAGCGAGGCTGGAGTGGTGAAATGACGCTCGAACAGGCATGCCCCCCGGAATACCAGAGGGCGCAATGTGCGTT	Fungi	Ascomycota	Dothideomycetes	Capnodiales	Teratosphaeriaceae	Bryochiton	Bryochiton_monascus	Bryochiton	13	Pathotroph	Plant Pathogen	Plant pathogen	NULL	NULL	Probable	NULL	Tedersoo L, et al. 2014. Science 346:1256688	Plant pathogen	Litter saprotroph			Leaf/fruit/seed pathogen	leaf/fruit/seed		non-aquatic			filamentous_mycelium	perithecium_(hymenium_hidden,_narrow_opening)	closed
ASV 000727	0	0	0	0	0	0.0883143	0	0	0	0	0	0	k__Fungi;p__Basidiomycota;c__Agaricomycetes;o__Cantharellales;f__Ceratobasidiaceae;g__Ceratobasidium;s__Ceratobasidium_sp;	TTAAGTTCAGCGGGTAGTCCTACCTGATTTGAGATCAGATCATAAGTTTAATTGTCCAATTAAATGGACCGTTAGAAGCGGCTCATCCTCAACCCTGGCCACCTTTTTACAGGTGTCCTCAGCGAATGATACTTATCACGCCGAGTGGAACCAAGTTCATGGAGATCCAGCTAATGCATTTAAGAGGAGCAGACGTGAATCTGCAAACCCCCAAGTCCAAAACAAAGCCGATTGAATTAACAAAAAGACTTGCTTTGAGAATTTCATGATACTCAAACAGGCATGCTCCGAGGAATACCAAGGAGCGCAAGGTGCGTT	Fungi	Basidiomycota	Agaricomycetes	Cantharellales	Ceratobasidiaceae	Ceratobasidium	Ceratobasidium_sp	Ceratobasidiaceae	9	Pathotroph-Saprotroph-Symbiotroph	Endomycorrhizal-Plant Pathogen-Undefined Saprotroph	Uncertained	Microfungus	NULL	Possible	Best known as plant pathogens, but also saprobic. Species are endomycorrhizal with a wide range of plant roots - especially of Orchidaceae but also even bryophytes (Cannon & Kirk 2007)	Cannon PF, Kirk PM. 2007. Fungal Families of the World. CAB International, Cambridge	Plant pathogen	Litter saprotroph	ectomycorrhizal_1%_of_species/Orchid_Mycorrhizal_most_species		Leaf/fruit/seed pathogen	leaf/fruit/seed,roots,soil		non-aquatic			filamentous_mycelium	corticioid	smooth
ASV 001432	0	0	0	0	0	0.0127464	0	0	0	0	0	0	k__Fungi;p__Ascomycota;c__Dothideomycetes;o__Pleosporales;f__Phaeosphaeriaceae;g__Chaetosphaeronema;s__Chaetosphaeronema_sp;	TTAAGTTCAGCGGGTATCCCTACTTGATCCGAGGTCAAAAGTGTTAAAATGTGCTTACTGGATGCCCATGATGACCAGCCTGAATCGCAAATTGTGCTGCGCTTCAAACCAATACATCGGCTGCCAATGAATTTAAGGCGAGTCCTGACGCAGGGAAAGGACAAACACCCAACACCAAGCAAAGCTTGAGGGTACAAATGACGCTCGAACAAGCATGCCCCATGGAATACCAAGGGGCGCAATGTGCGTT	Fungi	Ascomycota	Dothideomycetes	Pleosporales	Phaeosphaeriaceae	Chaetosphaeronema	Chaetosphaeronema_sp	Phaeosphaeriaceae	9	Pathotroph-Saprotroph	Fungal Parasite-Plant Pathogen-Plant Saprotroph	Multifunctions	Microfungus	NULL	Probable	Necrotrophic or saprobic on a wide range of plants, especially monocotyledons; a few species parasitic on other fungi (Cannon & Kirk 2007)	Cannon PF, Kirk PM. 2007. Fungal Families of the World. CAB International, Cambridge	Plant pathogen	Litter saprotroph		No endophytic capacity	Leaf/fruit/seed pathogen	leaf/fruit/seed		non-aquatic			filamentous_mycelium
ASV 001717	0	0	0	0	0.00910457	0	0	0	0	0	0	0	k__Fungi;p__Ascomycota;c__Sordariomycetes;o__Glomerellales;f__Glomerellaceae;g__Colletotrichum;s__Colletotrichum_circinans;	TTAAGTTCAGCGGGTATTCCTACCTGATCCGAGGTCAACCTGTAAAAATTGGGGGTTTTACGGCAAGAGTCCCTCCGAATCCCAGTGCGAGACGTTAGTTACTACGCAAAGGAGGCTCCGAGAGGGTCCGCCACTGTCTTTGAGGGCCTACGTCAGACGTAGGGCCCCAACACCAAGCAGAGCTTGAGGGTTGAAATGACGCTCGAACAGGCATGCCCGCCAGAATGCTGGCGGGCGCAATGTGCGTT	Fungi	Ascomycota	Sordariomycetes	Glomerellales	Glomerellaceae	Colletotrichum	Colletotrichum_circinans	Colletotrichum	13	Pathotroph-Symbiotroph	Endophyte-Plant Pathogen	Endophyte-Plant pathogen	Microfungus	NULL	Probable	NULL	Costa IPMW, et al. 2012. Mycotaxon 119:26; Tedersoo L, et al. 2014. Science 346:1256688; http://www.apsnet.org/publications/commonnames/Pages/default.aspx	Plant pathogen	Litter saprotroph		Foliar endophyte	Leaf/fruit/seed pathogen	leaf/fruit/seed					filamentous_mycelium	perithecium_(hymenium_hidden,_narrow_opening)	closed
ASV 000415	0.00273137	0	0	0.305003	0	0	0	0	0	0	0	0	k__Fungi;p__Ascomycota;c__Dothideomycetes;o__Pleosporales;f__Coniothyriaceae;g__Coniothyrium;s__Coniothyrium_carteri;	TTAAGTTCAGCGGGTATCCCTACCTGATCCGAGGTCAAGAGCAAATGTATAGGCTTAATGGATGCCAACATTCATGACTAGAAGCGCAAAATGTGCTGCGCTCCAAGGCCAATATGCCGGCTGCCAATCGCTTTAAGGCGAGTCCACGCGCAACGCGGGACAAACGCCCAACACCAAGCAAAGCTTGAGGGTACAAATGACGCTCGAACAGGCATGCCCCATGGAATACCAAGGGGCGCAATGTGCGTT	Fungi	Ascomycota	Dothideomycetes	Pleosporales	Coniothyriaceae	Coniothyrium	Coniothyrium_carteri	Coniothyrium	13	Pathotroph-Saprotroph	Plant Pathogen-Wood Saprotroph	Plant pathogen-Saprotroph	NULL	Soft Rot	Highly Probable	NULL	Duncan CG, Eslyn WE. 1966. Mycologia 58:642-664; Nilsson T. 1973. Studies on wood degradation and cellulolytic activity of microfungi. No. 104; Seehann G, et al. 1975. List of Fungi in Soft-Rot Tissue Tests. Institute fur Holzbiologie und Holzschutz, Bundesforschungsanstalt fur Forst - und Holzwirtshaft, Hamburg - Lohbrugge, Germany; http://www.apsnet.org/publications/commonnames/Pages/default.as…	Plant pathogen	Litter saprotroph	mycoparasite_some_species		Leaf/fruit/seed pathogen	leaf/fruit/seed,wood	soft_rot	partly_aquatic			filamentous_mycelium
ASV 000623	0.0182091	0	0	0.0373287	0.0172987	0	0.00819411	0.02003	0	0	0.0182091	0	k__Fungi;p__Ascomycota;c__Sordariomycetes;o__Diaporthales;f__Valsaceae;g__Cytospora;g__Cytospora_unclassified;	TTAAGTTCAGCGGGTATTCCTACCTGATCCGAGGTCAAATTTTCAGAGTTGGGGGTTTTACGGCAGGGCCGCGCCAGAACAGTCCAAAGCGAGGGTTTTACTACTACGCTCGGAGTCCTGGCGAGCTCGCCACTGAATTTCAGGGCTTGCCCTCCCGAGGGAAGGCAATGCCCCAACACCAAGCCAGGCTTGAGGGTTGAAATGACGCTCGAACAGGCATGCCCTCTGGAATACCAGAGGGCGCAATGTGCGTT	Fungi	Ascomycota	Sordariomycetes	Diaporthales	Valsaceae	Cytospora	Cytospora_ribis	Cytospora	13	Pathotroph-Saprotroph-Symbiotroph	Endophyte-Plant Pathogen-Wood Saprotroph	Multifunctions	Microfungus	Soft Rot	Probable	NULL	Duncan CG, Eslyn WE. 1966. Mycologia 58:642-645; Tedersoo L, et al. 2014. Science 346:1256689	Plant pathogen	Litter saprotroph		Foliar endophyte	Leaf/fruit/seed pathogen	leaf/fruit/seed	soft_rot	partly_aquatic			filamentous_mycelium	perithecium_(hymenium_hidden,_narrow_opening)	closed
ASV 001339	0	0	0	0.0264032	0	0	0	0	0	0	0	0	k__Fungi;p__Ascomycota;c__Sordariomycetes;o__Diaporthales;f__Valsaceae;g__Cytospora;g__Cytospora_unclassified;	TTAAGTTCAGCGGGTATTCCTACCTGATCCGAGGTCAAATTTTCAGAAGTTGGGGGTTTTACGGCAGGGCCGCGCCAGAACAGTCCAAAGCGAGGGTTTTACTACTACGCTCGGAGTCCTGGCGAGCTCGCCACTGAATTTCAGGGCTTACCCTCCCGGGGGAAGGTAATGCCCCAACACCAAGCCAGGCTTGAGGGTTGAAATGACGCTCGAACAGGCATGCCCTCTGGAATACCAGAGGGCGCAATGTGCGTT	Fungi	Ascomycota	Sordariomycetes	Diaporthales	Valsaceae	Cytospora		Cytospora	13	Pathotroph-Saprotroph-Symbiotroph	Endophyte-Plant Pathogen-Wood Saprotroph	Multifunctions	Microfungus	Soft Rot	Probable	NULL	Duncan CG, Eslyn WE. 1966. Mycologia 58:642-645; Tedersoo L, et al. 2014. Science 346:1256689	Plant pathogen	Litter saprotroph		Foliar endophyte	Leaf/fruit/seed pathogen	leaf/fruit/seed	soft_rot	partly_aquatic			filamentous_mycelium	perithecium_(hymenium_hidden,_narrow_opening)	closed
ASV 002191	0	0	0	0	0	0	0	0.00455228	0	0	0	0	k__Fungi;p__Ascomycota;c__Sordariomycetes;o__Diaporthales;f__Valsaceae;g__Cytospora;g__Cytospora_unclassified;	TTAAGTTCAGCGGGTATTCCTACCTGATCCGAGGTCAAATTTTCAGAGTTGGGGGTTTTACGGCAGGGCCGCGCCAGAACAGTCCAAAGCGAGGGTTTTACTACTACGCTCGGAGTCCTGGCGAGCTCGCCACTGAATTTCAGGGCTTGCCCTCCCGAGGGAAGGCAATGCCCCAACACCAAGCTAGGCTTGAGGGTTGAAATGACGCTCGAACAGGCATGCCCTCTGGAATACCAGAGGGCGCAATGTGCGTT	Fungi	Ascomycota	Sordariomycetes	Diaporthales	Valsaceae	Cytospora		Cytospora	13	Pathotroph-Saprotroph-Symbiotroph	Endophyte-Plant Pathogen-Wood Saprotroph	Multifunctions	Microfungus	Soft Rot	Probable	NULL	Duncan CG, Eslyn WE. 1966. Mycologia 58:642-645; Tedersoo L, et al. 2014. Science 346:1256689	Plant pathogen	Litter saprotroph		Foliar endophyte	Leaf/fruit/seed pathogen	leaf/fruit/seed	soft_rot	partly_aquatic			filamentous_mycelium	perithecium_(hymenium_hidden,_narrow_opening)	closed
ASV 000744	0.00546274	0	0	0.0118359	0.0773888	0	0	0	0	0	0	0	k__Fungi;p__Ascomycota;c__Leotiomycetes;o__Helotiales;f__Dermateaceae;g__Dermea;g__Dermea_unclassified;	TTAAGTTCAGCGGGTATCCCTACCTGATCCGAGGTCAACCTTAAAAAATTTGGGGTTGTTGGCAAGCATCCACAAGACTTCCATAGCGAGAGATGTACTACGCTTAGAGCCAGATGGCACCGCCACTGATTTTAGAGCACACCAGAACTGGTGACGCCCAATACCAAGCAGAGCTTGAGGGTTGTAATGACGCTCGAACAGGCATGCCCTCCGGAATACCAGAGGGCGCAATGTGCGTT	Fungi	Ascomycota	Leotiomycetes	Helotiales	Dermateaceae	Dermea		Dermea	13	Pathotroph	Plant Pathogen	Plant pathogen	NULL	NULL	Probable	NULL	Tedersoo L, et al. 2014. Science 346:1256688	Plant pathogen	Litter saprotroph			Leaf/fruit/seed pathogen	leaf/fruit/seed		non-aquatic			filamentous_mycelium	apothecium_(hymenium_on_surface)	smooth
ASV 000420	0	0	0.145673	0	0	0.0746574	0	0	0.0682842	0.00910457	0	0	k__Fungi;p__Ascomycota;c__Dothideomycetes;o__Capnodiales;f__Teratosphaeriaceae;g__Devriesia;s__Devriesia_strelitziicola;	TTAAGTTCAGCGGGTATTCCTACCCGATCCGAGGTCAACCTTTACTGGATATCGACGATACCCAAGGAAATTCTCACGGCGCGGTCCGTCTTCGTCGTCAGCGACATGTGTCACAACGCTAAGTCAAACGACGGCCAGCCGGCGAAATGGAGGCGCGGGGGGTCCCCGGCGCCCAATACCAAGCCAGGCTTGAGTGGATTTAATGACGCTCGAACGGGCATGCCCTTCGGAATGCCAAAGGGCGCAATGTGCGTT	Fungi	Ascomycota	Dothideomycetes	Capnodiales	Teratosphaeriaceae	Devriesia	Devriesia_strelitziicola	Devriesia	13	Pathotroph	Plant Pathogen	Plant pathogen	NULL	NULL	Probable	NULL	Tedersoo L, et al. 2014. Science 346:1256688	Plant pathogen	Litter saprotroph			Leaf/fruit/seed pathogen	leaf/fruit/seed		non-aquatic			filamentous_mycelium	perithecium_(hymenium_hidden,_narrow_opening)	closed
ASV 000408	0	0	0.231256	0	0	0.0254928	0	0	0.0355078	0	0	0	k__Fungi;p__Ascomycota;c__Dothideomycetes;o__Capnodiales;f__Teratosphaeriaceae;g__Devriesia;s__Devriesia_fraserae;	TTAAGTTCAGCGGGTATCCCTACCTGATCCGAGGTCAACCTGTGATGGGGGTTGTTTAACGGCACGGGCGTCCCGTCTCGCCAGCGGCTTTAACCACAACGCTGAGATTCGGTCCGTCCCGCCGGAGTCATTGGGGCGCGCGGCGTGTGACGGCCGCGTCGCCCAACACCACGCCAGGCGTGATTGGTGTAATGACGCTCGAACAGGCATGCCCTTCGGAATGCCAAAGGGCGCAATGTGCGTT	Fungi	Ascomycota	Dothideomycetes	Capnodiales	Teratosphaeriaceae	Devriesia	Devriesia_fraserae	Devriesia	13	Pathotroph	Plant Pathogen	Plant pathogen	NULL	NULL	Probable	NULL	Tedersoo L, et al. 2014. Science 346:1256688	Plant pathogen	Litter saprotroph			Leaf/fruit/seed pathogen	leaf/fruit/seed		non-aquatic			filamentous_mycelium	perithecium_(hymenium_hidden,_narrow_opening)	closed
ASV 000416	0	0	0.0291346	0	0	0.221241	0	0	0.00273137	0	0	0	k__Fungi;p__Ascomycota;c__Dothideomycetes;o__Capnodiales;f__Teratosphaeriaceae;g__Devriesia;g__Devriesia_unclassified;	TTAAGTTCAGCGGGTATTCCTACCCGATCCGAGGTCAACCTTTACTGGATATCGACGATACCCAAGGAAATTCTCACGGCGCGGTCCGTCTTCGTCGTCAGCGACATGTGTCACAACGCTAAGTCAAACGACGGCCGGCCGGCGAAATGGAGGCGCGGGGGGTCCCCGGCGCCCAATACCAAGCCAGGCTTGAGTGGATTTAATGACGCTCGAACGGGCATGCCCTTCGGAATGCCAAAGGGCGCAATGTGCGTT	Fungi	Ascomycota	Dothideomycetes	Capnodiales	Teratosphaeriaceae	Devriesia		Devriesia	13	Pathotroph	Plant Pathogen	Plant pathogen	NULL	NULL	Probable	NULL	Tedersoo L, et al. 2014. Science 346:1256688	Plant pathogen	Litter saprotroph			Leaf/fruit/seed pathogen	leaf/fruit/seed		non-aquatic			filamentous_mycelium	perithecium_(hymenium_hidden,_narrow_opening)	closed
ASV 000522	0	0	0	0	0	0.0291346	0	0	0	0.162061	0	0	k__Fungi;p__Ascomycota;c__Dothideomycetes;o__Capnodiales;f__Teratosphaeriaceae;g__Devriesia;s__Devriesia_pseudoamericana;	TTAAGTTCAGCGGGTATCCCTACCCGATCCGAGGTCAACCTGTGATTGAGGTTTAACGGCGCGTCCGGTCATCCTCGCCAGCGAATTGATGAAACCACAACGCTGAGATTCAAACCGTCCAGCCGATCACTTCGAGGCGCGGCAGACTGCCGTCGCCCAATACCAAGCCAGGCTTGAGGGGTGTAATGACGCTCGAACGGGCATGCCCTTCGGAATGCCAAAGGGCGCAATGTGCGTT	Fungi	Ascomycota	Dothideomycetes	Capnodiales	Teratosphaeriaceae	Devriesia	Devriesia_pseudoamericana	Devriesia	13	Pathotroph	Plant Pathogen	Plant pathogen	NULL	NULL	Probable	NULL	Tedersoo L, et al. 2014. Science 346:1256688	Plant pathogen	Litter saprotroph			Leaf/fruit/seed pathogen	leaf/fruit/seed		non-aquatic			filamentous_mycelium	perithecium_(hymenium_hidden,_narrow_opening)	closed
ASV 001215	0	0	0	0	0	0.0227614	0	0	0	0	0	0	k__Fungi;p__Ascomycota;c__Dothideomycetes;o__Capnodiales;f__Teratosphaeriaceae;g__Devriesia;s__Devriesia_fraserae;	TTAAGTTCAGCGGGTATCCCTACCTGATCCGAGGTCAACCTGTGATGGGGTTGTTTAACGGCACGGGCGTCCCGTCTCGCCAGCGGCTTTAACCACAACGCTGAGATTCGGTCCGTCCCGCCGGGGTCATTAGGGCGCGCGGCGTGTGACGGCCGCGTCGCCCAATACCACGCCAGGCGTGATTGGTGTAATGACGCTCGAACAGGCATGCCCTTCGGAATGCCAAAGGGCGCAATGTGCGTT	Fungi	Ascomycota	Dothideomycetes	Capnodiales	Teratosphaeriaceae	Devriesia	Devriesia_fraserae	Devriesia	13	Pathotroph	Plant Pathogen	Plant pathogen	NULL	NULL	Probable	NULL	Tedersoo L, et al. 2014. Science 346:1256688	Plant pathogen	Litter saprotroph			Leaf/fruit/seed pathogen	leaf/fruit/seed		non-aquatic			filamentous_mycelium	perithecium_(hymenium_hidden,_narrow_opening)	closed
ASV 001537	0	0	0	0	0	0.0127464	0	0	0	0	0	0	k__Fungi;p__Ascomycota;c__Dothideomycetes;o__Capnodiales;f__Teratosphaeriaceae;g__Devriesia;s__Devriesia_strelitziicola;	TTAAGTTCAGCGGGTATTCCTACCCGATCCGAGGTCAACCTTTACTGAATATTGATTAACATTCAAGAGGATTTTAACGGCGTAACCATCAATTTCATTAGCGACATGTGTCACAACGCTAAGTCAAACGACGGCCAGCCGGCGAAATAGAGGCGCGGGGAGTTCCCGTCGCCCAATACCAAGCCAGGCTTGAGTGGATTTAATGACGCTCGAACGGGCATGCCCCTCGGAATGCCAAAGGGCGCAATGTGCGTT	Fungi	Ascomycota	Dothideomycetes	Capnodiales	Teratosphaeriaceae	Devriesia	Devriesia_strelitziicola	Devriesia	13	Pathotroph	Plant Pathogen	Plant pathogen	NULL	NULL	Probable	NULL	Tedersoo L, et al. 2014. Science 346:1256688	Plant pathogen	Litter saprotroph			Leaf/fruit/seed pathogen	leaf/fruit/seed		non-aquatic			filamentous_mycelium	perithecium_(hymenium_hidden,_narrow_opening)	closed
ASV 002063	0	0	0.00273137	0	0	0	0	0	0	0	0	0	k__Fungi;p__Ascomycota;c__Dothideomycetes;o__Capnodiales;f__Teratosphaeriaceae;g__Devriesia;s__Devriesia_pseudoamericana;	TTAAGTTCAGCGGGTATCCCTACCCGATCCGAGGTCAACCTGTGATTGAGGTTTAACGGCGCGTCCGGTCGTCCTCGCCAGCGAATTGATGAAACCACAACGCTGAGATTCAAACCGTCCAGCCGATCACTTCGAGGCGCGGCAGACTGCCGTCGCCCAATACCAAGCCAGGCTTGAGGGGTGTAATGACGCTCGAACGGGCATGCCCTTCGGAATGCCAAAGGGCGCAATGTGCGTT	Fungi	Ascomycota	Dothideomycetes	Capnodiales	Teratosphaeriaceae	Devriesia	Devriesia_pseudoamericana	Devriesia	13	Pathotroph	Plant Pathogen	Plant pathogen	NULL	NULL	Probable	NULL	Tedersoo L, et al. 2014. Science 346:1256688	Plant pathogen	Litter saprotroph			Leaf/fruit/seed pathogen	leaf/fruit/seed		non-aquatic			filamentous_mycelium	perithecium_(hymenium_hidden,_narrow_opening)	closed
ASV 002087	0	0	0	0	0	0.00182091	0	0	0	0	0	0	k__Fungi;p__Ascomycota;c__Dothideomycetes;o__Capnodiales;f__Teratosphaeriaceae;g__Devriesia;s__Devriesia_fraserae;	TTAAGTTCAGCGGGTATCCCTACCTGATCCGAGGTCAACCTGTGATGGGGTTGTTTAACGGCACGGGCGTCCCGTCTCGCCAGCGGCTTTAACCACAACGCTGAGATTCGGTCCGTCCCGCCGGGGTCATTGGGGCGCGCGGCGTGCGACGGCCGCGTCGCCCAATACCACGCCAGGCGTGATTGGTGTAATGACGCTCGAACAGGCATGCCCTTCGGAATGCCAAAGGGCGCAATGTGCGTT	Fungi	Ascomycota	Dothideomycetes	Capnodiales	Teratosphaeriaceae	Devriesia	Devriesia_fraserae	Devriesia	13	Pathotroph	Plant Pathogen	Plant pathogen	NULL	NULL	Probable	NULL	Tedersoo L, et al. 2014. Science 346:1256688	Plant pathogen	Litter saprotroph			Leaf/fruit/seed pathogen	leaf/fruit/seed		non-aquatic			filamentous_mycelium	perithecium_(hymenium_hidden,_narrow_opening)	closed
ASV 002531	0	0	0	0	0.00182091	0	0	0	0	0	0	0	k__Fungi;p__Ascomycota;c__Dothideomycetes;o__Capnodiales;f__Teratosphaeriaceae;g__Devriesia;s__Devriesia_pseudoamericana;	TTAAGTTCAGCGGGTATCCCTACCCGATCCGAGGTCAACCTTTGATGAGGTTTAACGGCGCGTCCGGTCGTCCTCGCCAGCGAATTGATGAAACCACAACGCTGAGATCAAACCGTCCAGCCGATCACTTCGAGGCGCGGCAGACTGCCGTCGCCCAATACCAAGCCAGGCTTGAGGGGTGTAATGACGCTCGAACGGGCATGCCCTTCGGAATGCCAAAGGGCGCAATGTGCGTT	Fungi	Ascomycota	Dothideomycetes	Capnodiales	Teratosphaeriaceae	Devriesia	Devriesia_pseudoamericana	Devriesia	13	Pathotroph	Plant Pathogen	Plant pathogen	NULL	NULL	Probable	NULL	Tedersoo L, et al. 2014. Science 346:1256688	Plant pathogen	Litter saprotroph			Leaf/fruit/seed pathogen	leaf/fruit/seed		non-aquatic			filamentous_mycelium	perithecium_(hymenium_hidden,_narrow_opening)	closed
ASV 000310	0	0	0.512587	0	0	0	0	0	0	0	0	0	k__Fungi;p__Ascomycota;c__Sordariomycetes;o__Diaporthales;f__Diaporthaceae;g__Diaporthe;s__Diaporthe_nothofagi;	TTAAGTTCAGCGGGTATTCCTACCTGATCCGAGGTCAAATTTTCAGAAGTTGGGGGTTTAACGGCAGGGCCGCACCAAGACCTTCCAAAGCGAGGGTTTAACTACTGCGCTCGGGGTCCTGGCGAGCTCGCCACTGAATTTAAGGGCCTGCCCTGTGTCTCAAAGGCAGTGCCCCATCACCAAGCCAGGCTTGAGGGTTGAAATGACGCTCGAACAGGCATGCCCTCCGGAATACCAGAGGGCGCAATGTGCGTT	Fungi	Ascomycota	Sordariomycetes	Diaporthales	Diaporthaceae	Diaporthe	Diaporthe_nothofagi	Diaporthe	13	Pathotroph-Symbiotroph	Endophyte-Plant Pathogen	Uncertained	Microfungus	NULL	Possible	NULL	Tedersoo L, et al. 2014. Science 346:1256688	Plant pathogen	Litter saprotroph		Foliar endophyte	Leaf/fruit/seed pathogen	leaf/fruit/seed		partly_aquatic			filamentous_mycelium	perithecium_(hymenium_hidden,_narrow_opening)	closed
ASV 000319	0.021851	0	0.327764	0.0327764	0	0.0063732	0.00273137	0.0227614	0	0.0118359	0.0437019	0	k__Fungi;p__Ascomycota;c__Sordariomycetes;o__Diaporthales;f__Diaporthaceae;g__Diaporthe;s__Diaporthe_cynaroidis;	TTAAGTTCAGCGGGTATTCCTACCTGATCCGAGGTCAAATTTTCAGAAGTTGGGGGTTTAACGGCAGGGCCGCACCAAGACCTTCCAAAGCGAGGGTTTAACTACTGCGCTCGGGGTCCTGGCGAGCTCGCCACTGAATTTCAGGACCTGCCTTTTCTCAAAGGCAGTGTCCCATCACCAAGCCAGGCTTGAGGGTTGAAATGACGCTCGAACAGGCATGCCCTCCGGAATACCAGAGGGCGCAATGTGCGTT	Fungi	Ascomycota	Sordariomycetes	Diaporthales	Diaporthaceae	Diaporthe	Diaporthe_cynaroidis	Diaporthe	13	Pathotroph-Symbiotroph	Endophyte-Plant Pathogen	Uncertained	Microfungus	NULL	Possible	NULL	Tedersoo L, et al. 2014. Science 346:1256688	Plant pathogen	Litter saprotroph		Foliar endophyte	Leaf/fruit/seed pathogen	leaf/fruit/seed		partly_aquatic			filamentous_mycelium	perithecium_(hymenium_hidden,_narrow_opening)	closed
ASV 000500	0	0	0	0	0	0.184823	0	0	0	0	0	0	k__Fungi;p__Ascomycota;c__Sordariomycetes;o__Diaporthales;f__Diaporthaceae;g__Diaporthe;g__Diaporthe_unclassified;	TTAAGTTCAGCGGGTATTCCTACCTGATCCGAGGTCAAATTTTCAGAAGTTGGGGGTTTAACGGCAGGGCACCGCCAGGGCCTTCCAGAGCGAGGGTTTAACTACTGCGCTCGGGGTCCTGGCGAGCTCGCCACTAGATTTCAGGGCCTGCTCCCTCGCGGAAGCAGTGCCCCATCACCAAGCCAGGCTTGAGGGTTGAAATGACGCTCGAACAGGCATGCCCTCCGGAATACCAGAGGGCGCAATGTGCGTT	Fungi	Ascomycota	Sordariomycetes	Diaporthales	Diaporthaceae	Diaporthe		Diaporthe	13	Pathotroph-Symbiotroph	Endophyte-Plant Pathogen	Uncertained	Microfungus	NULL	Possible	NULL	Tedersoo L, et al. 2014. Science 346:1256688	Plant pathogen	Litter saprotroph		Foliar endophyte	Leaf/fruit/seed pathogen	leaf/fruit/seed		partly_aquatic			filamentous_mycelium	perithecium_(hymenium_hidden,_narrow_opening)	closed
ASV 000823	0	0	0	0	0	0	0	0	0	0.0782993	0	0	k__Fungi;p__Ascomycota;c__Sordariomycetes;o__Diaporthales;f__Diaporthaceae;g__Diaporthe;g__Diaporthe_unclassified;	TTAAGTTCAGCGGGTATTCCTACCTGATCCGAGGTCAAATTTTCAGAAGTTGGGGGTTTAACGGCAGGGCACCGCCAGGGCCTTCCAAAGCGAGGGTTTAACTACTGCGCTCGGGGTCCTGGCGAGCTCGCCACTGAATTTCAGGGCCTGCCCTTTTACAGGCAGTGCCCCATCACCAAGCCAGGCTTGAGGGTTGAAATGACGCTCGAACAGGCATGCCCTCCGGAATACCAGAGGGCGCAATGTGCGTT	Fungi	Ascomycota	Sordariomycetes	Diaporthales	Diaporthaceae	Diaporthe		Diaporthe	13	Pathotroph-Symbiotroph	Endophyte-Plant Pathogen	Uncertained	Microfungus	NULL	Possible	NULL	Tedersoo L, et al. 2014. Science 346:1256688	Plant pathogen	Litter saprotroph		Foliar endophyte	Leaf/fruit/seed pathogen	leaf/fruit/seed		partly_aquatic			filamentous_mycelium	perithecium_(hymenium_hidden,_narrow_opening)	closed
ASV 001011	0	0	0	0	0	0	0	0	0	0	0.0400601	0	k__Fungi;p__Ascomycota;c__Sordariomycetes;o__Diaporthales;f__Diaporthaceae;g__Diaporthe;g__Diaporthe_unclassified;	TTAAGTTCAGCGGGTATTCCTACCTGATCCGAGGTCAAATTTTCAGAAGTTGGGGGTTTAACGGCAGGGCACCGCCAGGGCCTTCCGGAGCGAGGGTTTAACTACTGCGCTCGGGGTCCTGGCGAGCTCGCCACTGGATTTCAGGGCCTGCCCTCTTACAGGCAGTGCCCCATCACCAAGCCAGGCTTGAGGGTTGAAATGACGCTCGAACAGGCATGCCCTCCGGAATACCAGAGGGCGCAATGTGCGTT	Fungi	Ascomycota	Sordariomycetes	Diaporthales	Diaporthaceae	Diaporthe		Diaporthe	13	Pathotroph-Symbiotroph	Endophyte-Plant Pathogen	Uncertained	Microfungus	NULL	Possible	NULL	Tedersoo L, et al. 2014. Science 346:1256688	Plant pathogen	Litter saprotroph		Foliar endophyte	Leaf/fruit/seed pathogen	leaf/fruit/seed		partly_aquatic			filamentous_mycelium	perithecium_(hymenium_hidden,_narrow_opening)	closed
ASV 001139	0	0	0	0.02003	0	0	0	0.00273137	0	0	0.00455228	0	k__Fungi;p__Ascomycota;c__Sordariomycetes;o__Diaporthales;f__Diaporthaceae;g__Diaporthe;g__Diaporthe_unclassified;	TTAAGTTCAGCGGGTATTCCTACCTGATCCGAGGTCAAATTTTCAAGAGTTGGGGGTTTAACGGCAGGGCACCGCCAGGGCCTTCCAGAGCGAGGGTTTAACTACTGCGCTCGGGGTCCTGGCGAGCTCGCCACTAGATTTCAGGGCCTGCTCCCTCTCGGAAGCAGTGCCCCATCACCAAGCCAGGCTTGAGGGTTGAAATGACGCTCGAACAGGCATGCCCTCCGGAATACCAGAGGGCGCAATGTGCGTT	Fungi	Ascomycota	Sordariomycetes	Diaporthales	Diaporthaceae	Diaporthe		Diaporthe	13	Pathotroph-Symbiotroph	Endophyte-Plant Pathogen	Uncertained	Microfungus	NULL	Possible	NULL	Tedersoo L, et al. 2014. Science 346:1256688	Plant pathogen	Litter saprotroph		Foliar endophyte	Leaf/fruit/seed pathogen	leaf/fruit/seed		partly_aquatic			filamentous_mycelium	perithecium_(hymenium_hidden,_narrow_opening)	closed
ASV 001294	0	0	0.0172987	0.010015	0	0	0	0	0	0	0	0	k__Fungi;p__Ascomycota;c__Sordariomycetes;o__Diaporthales;f__Diaporthaceae;g__Diaporthe;g__Diaporthe_unclassified;	TTAAGTTCAGCGGGTATTCCTACCTGATCCGAGGTCAAATTTTCAGAAGTTGGGGGTTTAACGGCAGGGCACCGCCAGGGCCTTCCAGAGCGAGGGTTTAACTACTGCGCTCGGGGTCCTGGCGAGCTCGCCACTGAATTTCAGGGCCTGCTCCTTGGGTAAGAAGCAGTGCCCCATCACCAAGCCAGGCTTGAGGGTTGAAATGACGCTCGAACAGGCATGCCCTCCGGAATACCAGAGGGCGCAATGTGCGTT	Fungi	Ascomycota	Sordariomycetes	Diaporthales	Diaporthaceae	Diaporthe		Diaporthe	13	Pathotroph-Symbiotroph	Endophyte-Plant Pathogen	Uncertained	Microfungus	NULL	Possible	NULL	Tedersoo L, et al. 2014. Science 346:1256688	Plant pathogen	Litter saprotroph		Foliar endophyte	Leaf/fruit/seed pathogen	leaf/fruit/seed		partly_aquatic			filamentous_mycelium	perithecium_(hymenium_hidden,_narrow_opening)	closed
ASV 000143	0.0145673	0.0555379	0.756589	0.0610006	0	0	0.477079	0.00819411	0	0.152046	0.0109255	0	k__Fungi;p__Ascomycota;c__Dothideomycetes;o__Pleosporales;f__Didymellaceae;g__Didymella;g__Didymella_unclassified;	TTAAGTTCAGCGGGTATCCCTACCTGATCCGAGGTCAAGAGTGTAAAAATGTACTTTTGGACGTCGTCGTTCTGAATGCAAAGCGCGAGATGTACTGCGCTCCGAAATCAATACGCCGGCTGCCAATTGTTTTGAGGCGAGTCTACACGCGGAGGCGAGACAAACACCCAACACCAAGCAAGGCTTGAAGGTACAAATGACGCTCGAACAGGCATGCCCCATGGAATACCAAGGGGCGCAATGTGCGTT	Fungi	Ascomycota	Dothideomycetes	Pleosporales	Didymellaceae	Didymella		Didymella	13	Pathotroph-Saprotroph	Animal Pathogen-Plant Pathogen-Undefined Saprotroph	Multifunctions	Microfungus	NULL	Probable	NULL	Tedersoo L, et al. 2014. Science 346:1256688 (doi:10.1126/science.1256688)	Plant pathogen	Litter saprotroph	hypervariable		Leaf/fruit/seed pathogen	leaf/fruit/seed,roots,soil,animal_material		partly_aquatic	animal_parasite		filamentous_mycelium
ASV 001207	0	0.0464333	0	0	0	0	0.00455228	0	0	0	0	0	k__Fungi;p__Ascomycota;c__Dothideomycetes;o__Pleosporales;f__Didymellaceae;g__Didymella;s__Didymella_sp;	TTAAGTTCAGCGGGTATCCCTACCTGATCCGAGGTCAAAGACGGTAAATGTGCTTCGTGGATGCGGATCTCCACCCCTACGAGCGCAATGTGCTGCGCGAGAGGAGGCAAAGACCGCTGCCAATGAATTTGGGGCGAGTCCACGCGCAAGAGGCGGGACAGACGCCCAACACCAAGCAGAGCTTGAGGGTGTAGATGACGCTCGAACAGGCATGCCCCATGGAATACCAAGGGGCGCAATGTGCGTT	Fungi	Ascomycota	Dothideomycetes	Pleosporales	Didymellaceae	Didymella	Didymella_sp	Didymella	13	Pathotroph-Saprotroph	Animal Pathogen-Plant Pathogen-Undefined Saprotroph	Multifunctions	Microfungus	NULL	Probable	NULL	Tedersoo L, et al. 2014. Science 346:1256688 (doi:10.1126/science.1256688)	Plant pathogen	Litter saprotroph	hypervariable		Leaf/fruit/seed pathogen	leaf/fruit/seed,roots,soil,animal_material		partly_aquatic	animal_parasite		filamentous_mycelium
ASV 001363	0	0	0	0	0.0236719	0	0	0	0	0	0	0	k__Fungi;p__Ascomycota;c__Dothideomycetes;o__Pleosporales;f__Didymellaceae;g__Didymella;g__Didymella_unclassified;	TTAAGTTCAGCGGGTATCCCTACCTGATCCGAGGTCAAGAGTGTAAAAATGTACTTTTGGACGTCGTCGTTCTGAGTGCAAAGCGCGAGATGTACTGCGCTCCGAAATCAATACGCCGGCTGCCAATTGTTTTGAGGCGAGTCTACACGCAGAGGCGAGACAAACACCCAACACCAAGCAGAGCTTGAAGGTACAAATGACGCTCGAACAGGCATGCCCCATGGAATACCAGAGGGGCGCAATGTGCGTT	Fungi	Ascomycota	Dothideomycetes	Pleosporales	Didymellaceae	Didymella		Didymella	13	Pathotroph-Saprotroph	Animal Pathogen-Plant Pathogen-Undefined Saprotroph	Multifunctions	Microfungus	NULL	Probable	NULL	Tedersoo L, et al. 2014. Science 346:1256688 (doi:10.1126/science.1256688)	Plant pathogen	Litter saprotroph	hypervariable		Leaf/fruit/seed pathogen	leaf/fruit/seed,roots,soil,animal_material		partly_aquatic	animal_parasite		filamentous_mycelium
ASV 001253	0	0	0	0	0	0	0	0	0	0.0254928	0	0	k__Fungi;p__Ascomycota;c__Dothideomycetes;o__Pleosporales;f__Didymellaceae;g__Didymella;s__Didymella_boeremae;	TTAAGTTCAGCGGGTATCCCTACCTGATCCGAGGTCAAGAGTGTTAAAATGTACTTTTGGACGTCGTCGTTATGAGTGCAAAGCGCGAGATGTACTGCGCTCCGAAATCAATACGCCGGCTGCCAATTGTTTTAAGGCGAGTCTACACGCAAAGGCGAGACAAACACCCAACACCAAGCAATGCTTGAAGGTACAAATGACGCTCGAACAGGCATGCCCCATGGAATACCAAGGGGCGCAATGTGCGTT	Fungi	Ascomycota	Dothideomycetes	Pleosporales	Didymellaceae	Didymella	Didymella_boeremae	Didymella	13	Pathotroph-Saprotroph	Animal Pathogen-Plant Pathogen-Undefined Saprotroph	Multifunctions	Microfungus	NULL	Probable	NULL	Tedersoo L, et al. 2014. Science 346:1256688 (doi:10.1126/science.1256688)	Plant pathogen	Litter saprotroph	hypervariable		Leaf/fruit/seed pathogen	leaf/fruit/seed,roots,soil,animal_material		partly_aquatic	animal_parasite		filamentous_mycelium
ASV 001472	0	0	0	0	0	0	0	0	0	0	0	0.0182091	k__Fungi;p__Ascomycota;c__Dothideomycetes;o__Pleosporales;f__Didymellaceae;g__Didymella;g__Didymella_unclassified;	TTAAGTTCAGCGGGTATCCCTACCTGATCCGAGGTCAAGAGTGTAAAAATGTACTTTTGGACGTCGTCGTTCTGAATGCAAAGCGCGAGATGTACTGCGCTCCGAAATCAATACGCCGGCTGCCAATTGTTTTGAGGCGAGTCTACGCGCAGAGGCGAGACAAACACCCAACACCAAGCAGAGCTTGAAGGTACAAATGACGCTCGAACAGGCATGCCCCATGGAATACCAAGGGGCGCAATGTGCGTT	Fungi	Ascomycota	Dothideomycetes	Pleosporales	Didymellaceae	Didymella		Didymella	13	Pathotroph-Saprotroph	Animal Pathogen-Plant Pathogen-Undefined Saprotroph	Multifunctions	Microfungus	NULL	Probable	NULL	Tedersoo L, et al. 2014. Science 346:1256688 (doi:10.1126/science.1256688)	Plant pathogen	Litter saprotroph	hypervariable		Leaf/fruit/seed pathogen	leaf/fruit/seed,roots,soil,animal_material		partly_aquatic	animal_parasite		filamentous_mycelium
ASV 001774	0	0	0.0063732	0	0	0	0	0	0	0	0	0	k__Fungi;p__Ascomycota;c__Dothideomycetes;o__Pleosporales;f__Didymosphaeriaceae;g__Didymosphaeria;s__Didymosphaeria_futilis;	TTAAGTTCAGCGGGTATCCCCACCTGATCCGAGGTCAACCTTGTGAAAGGGGGTGATCTGGCGGGCGCCGCCCGTCCCTCGGCCGTGATGTCGTCACGCTTCGGGTCGGGCCGCGCCGCCAACGCCATTGGGACCGCCGGAGGGGGGTGAGCCCCCCCGGCCGGTCCAATACCAAGCCGGGCTTGATGGTCTGAATGACGCTCGAACAGGCGTGCCCCTCGGAATACCAAGGGGCGCAATGTGCGTT	Fungi	Ascomycota	Dothideomycetes	Pleosporales	Didymosphaeriaceae	Didymosphaeria	Didymosphaeria_futilis	Didymosphaeria	13	Pathotroph-Saprotroph-Symbiotroph	Endophyte-Lichen parasite-Plant Pathogen-Undefined Saprotroph	Multifunctions	Microfungus	NULL	Probable	NULL	Tedersoo L, et al. 2014. Science 346:1256688 (doi:10.1126/science.1256688); Massimo NC, et al. 2015. Microbial Ecology 70:61-76; http://www.apsnet.org/publications/commonnames/Pages/default.aspx; Esslinger TL. 2014. North Dakota State University (http://www.ndsu.edu/pubweb/~esslinge/chcklst/chcklst7.htm)	Plant pathogen	Litter saprotroph	mycoparasite_some_species	Foliar endophyte	Leaf/fruit/seed pathogen	leaf/fruit/seed		partly_aquatic			filamentous_mycelium	perithecium_(hymenium_hidden,_narrow_opening)	closed
ASV 000610	0	0	0	0	0	0.0273137	0	0	0.109255	0	0	0	k__Fungi;p__Ascomycota;c__Dothideomycetes;o__Botryosphaeriales;f__Botryosphaeriaceae;g__Diplodia;g__Diplodia_unclassified;	TTAAGTTCAGCGGGTATCCCTACCTGATCCGAGGTCAACCTTGAGAAAAGTTCAGAAGGTTCGTCCGGCGGGCGACGCCAACCGCTCCAAAGCGAGGTGTATTCTACTACGCTTGAGGGCTGAACAGCCACCGCCGAGGTCTTTAAGGCGCGTCCGCAGAGAGGACGGCGCCCAATACCAAGCAGAGCTTGAGGGTTGTAATGACGCTCGAACAGGCATGCCCCTCGGAATGCCAAGGGGCGCAATGTGCGTT	Fungi	Ascomycota	Dothideomycetes	Botryosphaeriales	Botryosphaeriaceae	Diplodia		Diplodia	13	Pathotroph-Saprotroph-Symbiotroph	Epiphyte-Plant Pathogen-Wood Saprotroph	Uncertained	Microfungus	NULL	Possible	Cause of soft-rot; Epiphyte detection method-culture (Carisse et al. 2000)	Duncan CG, Eslyn WE. 1966. Mycologia 58:642-645; Carisse O, et al. 2000. Biological Control 90:31-37	Plant pathogen	Litter saprotroph			Leaf/fruit/seed pathogen	leaf/fruit/seed		partly_aquatic			filamentous_mycelium
ASV 002377	0	0	0.00273137	0	0	0	0	0	0	0	0	0	k__Fungi;p__Ascomycota;c__Dothideomycetes;o__Botryosphaeriales;f__Botryosphaeriaceae;g__Diplodia;g__Diplodia_unclassified;	TTAAGTTCAGCGGGTATCCCTACCTGATCCGAGGTCAACCTTGAGAAAAGTTCAGAAGGTTCGTCCGGCGGGCGACGCCAACCGCTCCAAAGCGAGGTGTATTCTACTACGCTTGAGGGCTGAACAGCCACCGCCGAGGTCTTTAAGGCGCGTCCGCAGAGAGGACGGCGCCCAATACCAAGCAGAGCTTGAGGGTTGTAATGACGCTCGAACAGGCATGCCCCCCGGAATGCCAGGGGGCGCAATGTGCGTT	Fungi	Ascomycota	Dothideomycetes	Botryosphaeriales	Botryosphaeriaceae	Diplodia		Diplodia	13	Pathotroph-Saprotroph-Symbiotroph	Epiphyte-Plant Pathogen-Wood Saprotroph	Uncertained	Microfungus	NULL	Possible	Cause of soft-rot; Epiphyte detection method-culture (Carisse et al. 2000)	Duncan CG, Eslyn WE. 1966. Mycologia 58:642-645; Carisse O, et al. 2000. Biological Control 90:31-37	Plant pathogen	Litter saprotroph			Leaf/fruit/seed pathogen	leaf/fruit/seed		partly_aquatic			filamentous_mycelium
ASV 001813	0	0	0	0	0.00182091	0	0.0063732	0	0	0	0	0	k__Fungi;p__Ascomycota;c__Sordariomycetes;o__Xylariales;f__Amphisphaeriaceae;g__Discostroma;s__Discostroma_tostum;	TTAAGTTCAGCGGGTATTCCTACCTGATCCGAGGTCAACCATTAAAAAATTGGGGGGTTTAGCGGCTGAGAGCTGCGGCACCTGACAAAAGCGAGATAAAAATTACTACGCTCAGAGGATACCACAGATCCGCCGTTGGATTTGGGGAGCTACAATACAGTAGGCTCCCAACACTAAGCTAGGCTTAAGGGTTGAAATGACGCTCGAACAGGCATGCCCACTAGAATACTAATGGGCGCAATGTGCGTT	Fungi	Ascomycota	Sordariomycetes	Xylariales	Amphisphaeriaceae	Discostroma	Discostroma_tostum	Amphisphaeriaceae	9	Saprotroph	Undefined Saprotroph	Uncertained	NULL	NULL	Possible	Saprobes or weak parasites of leaves, stems, etc., often appearing as secondary colonizers following damage to plants by other agents (Cannon & Kirk 2007)	Cannon PF, Kirk PM. 2007. Fungal Families of the World. CAB International, Cambridge	Plant pathogen	Litter saprotroph			Leaf/fruit/seed pathogen	leaf/fruit/seed		partly_freshwater_(partly_non-aquatic)			filamentous_mycelium	perithecium_(hymenium_hidden,_narrow_opening)	closed
ASV 001819	0	0	0	0	0	0	0.00546274	0	0	0	0	0	k__Fungi;p__Ascomycota;c__Sordariomycetes;o__Xylariales;f__Amphisphaeriaceae;g__Discostroma;g__Discostroma_unclassified;	TTAAGTTCAGCGGGTATTCCTACCTGATCCGAGGTCAACCATTAAAAATTGGGGGGTTTAGCGGCTGAGAGCTGCAGCACCTAACAAAAGCGAGATAAAAATTACTACGCTCAGAGGATACCACAGATCCGCCGTTGGATTTGGGGAGCTACAATACAGTAGGCTCCCAATACTAAGCTAGGCTTAAGGGTTGAAATGACGCTCGAACAGGCATGCCCACTAGAATACTAATGGGCGCAATGTGCGTT	Fungi	Ascomycota	Sordariomycetes	Xylariales	Amphisphaeriaceae	Discostroma		Amphisphaeriaceae	9	Saprotroph	Undefined Saprotroph	Uncertained	NULL	NULL	Possible	Saprobes or weak parasites of leaves, stems, etc., often appearing as secondary colonizers following damage to plants by other agents (Cannon & Kirk 2007)	Cannon PF, Kirk PM. 2007. Fungal Families of the World. CAB International, Cambridge	Plant pathogen	Litter saprotroph			Leaf/fruit/seed pathogen	leaf/fruit/seed		partly_freshwater_(partly_non-aquatic)			filamentous_mycelium	perithecium_(hymenium_hidden,_narrow_opening)	closed
ASV 001213	0	0	0	0.0254928	0	0	0	0	0	0	0.00455228	0	k__Fungi;p__Ascomycota;c__Dothideomycetes;o__Botryosphaeriales;f__Botryosphaeriaceae;g__Dothiorella;g__Dothiorella_unclassified;	TTAAGTTCAGCGGGTATCCCTACCTGATCCGAGGTCAACCTTGAGAAAAATTCAAAGGTTCGTCCGGCGGGCGACGCCGTGCGCTCCAAAGCGAGGTGTTTTCTACTACGCTTGAGGCAAGACGCCACCGCCGAGGTCTTTGAGGCGCGTCCCTGAGGACGGAGCCCAATACCAAGCAGAGCTTGAGGGTTGAAATGACGCTCGAACAGGCATGCCCCCCGGAATACCAAGGGGCGCAATGTGCGTT	Fungi	Ascomycota	Dothideomycetes	Botryosphaeriales	Botryosphaeriaceae	Dothiorella		Dothiorella	13	Pathotroph	Plant Pathogen	Plant pathogen	Microfungus	NULL	Probable	NULL	Tedersoo L, et al. 2014. Science 346:1256688	Plant pathogen	Litter saprotroph		Foliar endophyte	Leaf/fruit/seed pathogen	leaf/fruit/seed		non-aquatic			filamentous_mycelium
ASV 001494	0	0	0.00910457	0	0.00455228	0	0	0	0	0	0	0	k__Fungi;p__Ascomycota;c__Dothideomycetes;o__Botryosphaeriales;f__Botryosphaeriaceae;g__Dothiorella;g__Dothiorella_unclassified;	TTAAGTTCAGCGGGTATCCCTACCTGATCCGAGGTCAACCTTGAGAAAAATTCAAAGGTTCGTCCGGCGGGCGACGCCATGCGCTCCAAAGCGAGGTGTTTTCTACTACGCTTGAGGCAAGACGCCACCGCCGAGGTCTTTGAGGCGCGTCCCTGAGGACGGAGCCCAATACCAAGCAGAGCTTGAGGGTTGAAATGACGCTCGAACAGGCATGCCCCCCGGAATACCAAGGGGCGCAATGTGCGTT	Fungi	Ascomycota	Dothideomycetes	Botryosphaeriales	Botryosphaeriaceae	Dothiorella		Dothiorella	13	Pathotroph	Plant Pathogen	Plant pathogen	Microfungus	NULL	Probable	NULL	Tedersoo L, et al. 2014. Science 346:1256688	Plant pathogen	Litter saprotroph		Foliar endophyte	Leaf/fruit/seed pathogen	leaf/fruit/seed		non-aquatic			filamentous_mycelium
ASV 001823	0	0	0	0	0	0	0	0	0	0	0.00819411	0	k__Fungi;p__Ascomycota;c__Dothideomycetes;o__Botryosphaeriales;f__Botryosphaeriaceae;g__Dothiorella;s__Dothiorella_vidmadera;	TTAAGTTCAGCGGGTATCCCTACCTGATCCGAGGTCAACCTTGAGAAAAATTCAAAGGTTCGTCCGGCGGGCGACGCCATGCACTCCAAAGCGAGGTGTTTTCTACTACGCTTGAGGCAAGACGCCACCGCCGAGGTCTTTGAGGCGCGTCCCTGAGGACGGAGCCCAATACCAAGCAGAGCTTGAGGGTTGAAATGACGCTCGAACAGGCATGCCCCCCGGAATACCAAGGGGCGCAATGTGCGTT	Fungi	Ascomycota	Dothideomycetes	Botryosphaeriales	Botryosphaeriaceae	Dothiorella	Dothiorella_vidmadera	Dothiorella	13	Pathotroph	Plant Pathogen	Plant pathogen	Microfungus	NULL	Probable	NULL	Tedersoo L, et al. 2014. Science 346:1256688	Plant pathogen	Litter saprotroph		Foliar endophyte	Leaf/fruit/seed pathogen	leaf/fruit/seed		non-aquatic			filamentous_mycelium
ASV 002128	0	0	0	0	0.00182091	0	0	0	0	0	0	0	k__Fungi;p__Ascomycota;c__Sordariomycetes;o__Hypocreales;f__Nectriaceae;g__Fusarium;g__Fusarium_unclassified;	AACGCACATTGCGCCCGCCAGTATTCTGGCGGGCATGCCTGTTCGAGCGTCATTTCAACCCTCAAGCCCAGCTTGGTGTTGGGAGCTGCAGTCCTGCTGCACTCCCCAAATACATTGGCGGTCACGTCGAGCTTCCATAGCGTAGTAATTTACATATCGTTACTGGTAATCGTCGCGGCCACGCCGTTAAACCCCAACTTCTGAATGTTGACCTCGGATCAGGTAGGAATACCCGCTGAACTTAA	Fungi	Ascomycota	Sordariomycetes	Hypocreales	Nectriaceae	Fusarium		Fusarium	13	Pathotroph-Saprotroph-Symbiotroph	Animal Pathogen-Endophyte-Lichen parasite-Plant Pathogen-Soil Saprotroph-Wood Saprotroph	Uncertained	Microfungus	NULL	Possible	Likely opportunistic human pathogen (Irinyi et al. 2015)	Duncan CG, Eslyn WE. 1966. Mycologia 58:642-664; Seehann G, et al. 1975. List of Fungi in Soft-Rot Tissue Tests. Institute fur Holzbiologie und Holzschutz, Bundesforschungsanstalt fur Forst - und Holzwirtshaft, Hamburg - Lohbrugge, Germany; Costa IPMW, et al. 2012. Mycotaxon 119:26; Tedersoo L, et al. 2014. Science 346:1256688; Irinyi L, et al. 2015. Medical Mycology 53:313-337; Schroers et al. 2…	Plant pathogen	Litter saprotroph	hypervariable,_saprotroph,_pathogen,damping-off_pathogen	Foliar endophyte	Leaf/fruit/seed pathogen	leaf/fruit/seed,roots,soil,animal_material	soft_rot	partly_aquatic	opportunistic_human_parasite		filamentous_mycelium
ASV 001796	0.00364183	0	0	0	0	0.00364183	0.00182091	0	0	0	0.000910457	0	k__Fungi;p__Ascomycota;c__Sordariomycetes;o__Hypocreales;f__Nectriaceae;g__Gibberella;g__Gibberella_unclassified;	TTAAGTTCAGCGGGTATTCCTACCTGATCCGAGGTCAACATTCAGAAGTTGGGGTTTAACGGCGTGGCCGCGACGATTACCAGTAACGATGTGTAAATTACTACGCTATGGAAGCTCGACGTGACCGCCAATGTATTTGGGGAGTGCAGCAGGACTGCAGCTCCCAACACCAAGCTGGGCTTGAGGGTTGAAATGACGCTCGAACAGGCATGCCCGCCAGAATACTGGCGGGCGCAATGTGCGTT	Fungi	Ascomycota	Sordariomycetes	Hypocreales	Nectriaceae	Gibberella	Gibberella_zeae	Gibberella	13	Pathotroph	Plant Pathogen	Plant pathogen	NULL	NULL	Probable	NULL	Tedersoo L, et al. 2014. Science 346:1256688	Plant pathogen	Litter saprotroph	hypervariable,_saprotroph,damping-off_pathogen	Foliar endophyte	Leaf/fruit/seed pathogen	leaf/fruit/seed,roots,soil,animal_material	soft_rot	partly_aquatic	opportunistic_human_parasite		filamentous_mycelium
ASV 000305	0	0	0	0.0145673	0.061911	0	0.0755679	0.00819411	0	0	0.357809	0.0063732	k__Fungi;p__Ascomycota;c__Sordariomycetes;o__Hypocreales;f__Nectriaceae;g__Gibberella;g__Gibberella_unclassified;	TTAAGTTCAGCGGGTATTCCTACCTGATCCGAGGTCAACATTCAGAAGTTGGGGTTTTACGGCATGGCCGCGCCGCGTTCCAGTTGCGAGGTGTTAGCTACTACGCAATGGAGGCTGCAGCGAGACCGCCAATGTATTTCGGGGGCGGCACCGCCGTGAGGCAGAGCCGATCCCCAACACCAAACCCGGGGGCTTGAGGGTTGAAATGACGCTCGAACAGGCATGCCCGCCGGAATACCAGCGGGCGCAATGTGCGTT	Fungi	Ascomycota	Sordariomycetes	Hypocreales	Nectriaceae	Gibberella		Gibberella	13	Pathotroph	Plant Pathogen	Plant pathogen	NULL	NULL	Probable	NULL	Tedersoo L, et al. 2014. Science 346:1256688	Plant pathogen	Litter saprotroph	hypervariable,_saprotroph,damping-off_pathogen	Foliar endophyte	Leaf/fruit/seed pathogen	leaf/fruit/seed,roots,soil,animal_material	soft_rot	partly_aquatic	opportunistic_human_parasite		filamentous_mycelium
ASV 000413	0.0163882	0	0	0.031866	0.0500751	0	0	0.00546274	0	0	0.19848	0	k__Fungi;p__Ascomycota;c__Sordariomycetes;o__Hypocreales;f__Nectriaceae;g__Gibberella;s__Gibberella_tricincta;	TTAAGTTCAGCGGGTATTCCTACCTGATCCGAGGTCAACATTCAGAAGTTGGGGTTTTACGGCATGGCCGCGCCGCGTTCCAGTTGCGAGGTGTTAGCTACTACGCAATGGAGGCTGCAGCGAGACCGCCAATGTATTTCGGGGGCGGCACCGCCAGAAGGCAGAGCCGATCCCCAACACCAAACCCGGGGGCTTGAGGGTTGAAATGACGCTCGAACAGGCATGCCCGCCGGAATACCAGCGGGCGCAATGTGCGTT	Fungi	Ascomycota	Sordariomycetes	Hypocreales	Nectriaceae	Gibberella	Gibberella_tricincta	Gibberella	13	Pathotroph	Plant Pathogen	Plant pathogen	NULL	NULL	Probable	NULL	Tedersoo L, et al. 2014. Science 346:1256688	Plant pathogen	Litter saprotroph	hypervariable,_saprotroph,damping-off_pathogen	Foliar endophyte	Leaf/fruit/seed pathogen	leaf/fruit/seed,roots,soil,animal_material	soft_rot	partly_aquatic	opportunistic_human_parasite		filamentous_mycelium
ASV 001426	0	0	0	0.0172987	0	0	0	0	0	0	0	0	k__Fungi;p__Ascomycota;c__Sordariomycetes;o__Hypocreales;f__Nectriaceae;g__Gibberella;s__Gibberella_baccata;	TTAAGTTCAGCGGGTATTCCTACCTGATCCGAGGTCAACATTCAGAAGTTGGGGTTTTACGGCATGGCCGCGCCGCGTTCCAGTTGCGAGGTGTTAGCTACTACGCAATGGAGGCTGCAGCGAGACCGCCAATAGATTTAGGGGGCGGATCCTCAGAGAGAATCCGATCCCCAACACCAAACCCGGGGGTTTGAGGGTTGAAATGACGCTCGAACAGGCATGCCCGCCGGAATACCAGCGGGCGCAATGTGCGTT	Fungi	Ascomycota	Sordariomycetes	Hypocreales	Nectriaceae	Gibberella	Gibberella_baccata	Gibberella	13	Pathotroph	Plant Pathogen	Plant pathogen	NULL	NULL	Probable	NULL	Tedersoo L, et al. 2014. Science 346:1256688	Plant pathogen	Litter saprotroph	hypervariable,_saprotroph,damping-off_pathogen	Foliar endophyte	Leaf/fruit/seed pathogen	leaf/fruit/seed,roots,soil,animal_material	soft_rot	partly_aquatic	opportunistic_human_parasite		filamentous_mycelium
ASV 000988	0.0191196	0	0	0.00910457	0.00546274	0	0	0	0	0	0	0	k__Fungi;p__Ascomycota;c__Sordariomycetes;o__Glomerellales;f__Plectosphaerellaceae;g__Gibellulopsis;g__Gibellulopsis_unclassified;	AACGCACATGGCGCCTTCCAGTATCCTGGGAGGCATGCCTGTCCGAGCGTCGTTTCAACCCTCGAGCCCCCGTGGCCCGGCGTTGGGGATCTGCCCAGGCAGTCCCCGAAAACCAGTGGCGGACCCGTTGGGCCCTTCCTTTGCGTAGTAACATCTGCCTCGCATCGGGAGCCTGCGGGCTATCCGGCCTCTAAACCCCCCTCAAGCCCGCTCCGGCGGCACCAAGGTTGACCTCGGATCAGGTAGGAATACCCGCTGAACTTAA	Fungi	Ascomycota	Sordariomycetes	Glomerellales	Plectosphaerellaceae	Gibellulopsis		Gibellulopsis	13	Pathotroph	Plant Pathogen	Plant pathogen	NULL	NULL	Probable	NULL	Tedersoo L, et al. 2014. Science 346:1256688	Plant pathogen	Litter saprotroph			Leaf/fruit/seed pathogen	leaf/fruit/seed		partly_aquatic			filamentous_mycelium	none	none
ASV 001546	0.0118359	0	0	0	0	0	0	0	0	0	0	0	k__Fungi;p__Ascomycota;c__Sordariomycetes;o__Glomerellales;f__Plectosphaerellaceae;g__Gibellulopsis;g__Gibellulopsis_unclassified;	AACGCACATGGCGCCTTCCAGTATCCTGGGAGGCATGCCTGTCCGAGCGTCGTTTCAACCCTCGAGCCCCCGTGGCCCGGTGTTGGGGATCTGCCCAGGCAGTCCCCGAAAACCAGTGGCGGACCCGTTGGGCCCTTCCTTTGCGTAGTAACATCTGCCTCGCATCGGGAGCCTGCGGGCTATCCGGCCTCTAAACCCCCCTCAAGCCCGCTCCGGCGGCACCAAGGTTGACCTCGGATCAGGTAGGAATACCCGCTGAACTTAA	Fungi	Ascomycota	Sordariomycetes	Glomerellales	Plectosphaerellaceae	Gibellulopsis		Gibellulopsis	13	Pathotroph	Plant Pathogen	Plant pathogen	NULL	NULL	Probable	NULL	Tedersoo L, et al. 2014. Science 346:1256688	Plant pathogen	Litter saprotroph			Leaf/fruit/seed pathogen	leaf/fruit/seed		partly_aquatic			filamentous_mycelium	none	none
ASV 000875	0	0	0	0	0	0.0063732	0	0	0.0455228	0	0	0	k__Fungi;p__Ascomycota;c__Dothideomycetes;o__Dothideales;f__Aureobasidiaceae;g__Kabatiella;s__Kabatiella_sp;	TTAAGTTCAGCGGGTATCCCTACCTGATCCGAGGTCAACCTGTAAAAAAAAGTTTGGTGGTCTGACGGCAAAAGGCCCGCCGGGCTCGTAGGACGTTCTTGAAAGAATTCTACTACGCCCAAAGCCGGTGAGACTTCGCCGAAGGGTTTGGGGCGCGGCCGCCGCGCGAGGCGGGGCCGGACGCCCAATACCAAGCATAGCTTGATTGGTGAAATGACGCTCGAACAGGCATGCCCCTCGGAATACCAAGGGGCGCAATGTGCGTT	Fungi	Ascomycota	Dothideomycetes	Dothideales	Aureobasidiaceae	Kabatiella	Kabatiella_sp	Kabatiella	13	Pathotroph-Saprotroph-Symbiotroph	Endophyte-Plant Pathogen-Undefined Saprotroph	Multifunctions	Microfungus	NULL	Probable	NULL	Tedersoo L, et al. 2014. Science 346:1256688	Plant pathogen	Litter saprotroph		No endophytic capacity	Leaf/fruit/seed pathogen	leaf/fruit/seed		non-aquatic			filamentous_mycelium
ASV 002278	0	0	0	0	0	0	0	0	0	0.00455228	0	0	k__Fungi;p__Ascomycota;c__Dothideomycetes;o__Dothideales;f__Aureobasidiaceae;g__Kabatiella;s__Kabatiella_sp;	TTAAGTTCAGCGGGTATCCCTACCTGATCCGAGGTCAACCTGAAAAAATTGTGGTGGTTTGACGGCAAAAGGCCCGCCGAGCTCCCAGGACGTCTTTGAAAAAGATTCTACTACGCCCAAAGCCGGTGAGACTCCGCCGAGGTGTTTGGGGCGCGGCCGCCGACGTGGGCGGGGCCGGACGCCCAATACCAAGCATTGCTTGATTGGTGAAATGACGCTCGAACAGGCATGCCCCTCGGAATACCAAGGGGCGCAATGTGCGTT	Fungi	Ascomycota	Dothideomycetes	Dothideales	Aureobasidiaceae	Kabatiella	Kabatiella_sp	Kabatiella	13	Pathotroph-Saprotroph-Symbiotroph	Endophyte-Plant Pathogen-Undefined Saprotroph	Multifunctions	Microfungus	NULL	Probable	NULL	Tedersoo L, et al. 2014. Science 346:1256688	Plant pathogen	Litter saprotroph		No endophytic capacity	Leaf/fruit/seed pathogen	leaf/fruit/seed		non-aquatic			filamentous_mycelium
ASV 000028	0	0	0	0	0	0.0373287	0	0	7.37561	0	0	0	k__Fungi;p__Ascomycota;c__Leotiomycetes;o__Rhytismatales;f__Rhytismataceae;g__Lophodermium;s__Lophodermium_pinastri;	TTAAGTTCAGCGGGTATCCCTACCTGATCCGAGGTCAACCTTGTAAAAAAGGGGGTTGTCATAGCGCCTAGGCCTCTCCTTCCAGCGACGAGTAGTACTGCGCTAGAGGTCGGGCTGTGGCCGCCACTGATTTTGAGGCAAGCCCTAGAGGGCGAGCCCAACACCAAGCGGAGCTTGAGGGTTGTAATGACGCTCGAACAGGCATGCCCCCCGGAATACCAGAGGGCGCAATGTGCGTT	Fungi	Ascomycota	Leotiomycetes	Rhytismatales	Rhytismataceae	Lophodermium	Lophodermium_pinastri	Lophodermium	13	Pathotroph	Plant Pathogen	Plant pathogen	NULL	NULL	Probable	NULL	Tedersoo L, et al. 2014. Science 346:1256688	Plant pathogen	Litter saprotroph		Foliar endophyte	Leaf/fruit/seed pathogen	leaf/fruit/seed		partly_freshwater_(partly_non-aquatic)			filamentous_mycelium	apothecium_(hymenium_on_surface)	smooth
ASV 000153	0	0	0	0	0	0	0	0	1.15173	0	0	0	k__Fungi;p__Ascomycota;c__Leotiomycetes;o__Rhytismatales;f__Rhytismataceae;g__Lophodermium;s__Lophodermium_conigenum;	TTAAGTTCAGCGGGTATCCCTACCTGATCCGAGGTCAACCTTGTGTGGGGGTTGTATGACGGCGCTTGCCACCCTTCCCTAACAGCGACGAGCATTACTGCGCTGAAGGTCGGACGGCGGCCGCCACTAATTTTGAAGCGAGCCCCGGGTAAGCGGGGCGGGCTCAACACCAAGCAGAGCTTGAGGGTTGTAATGACGCTCGAACAGGCATGCCCCCCGGAATACCGGAGGGCGCAATGTGCGTT	Fungi	Ascomycota	Leotiomycetes	Rhytismatales	Rhytismataceae	Lophodermium	Lophodermium_conigenum	Lophodermium	13	Pathotroph	Plant Pathogen	Plant pathogen	NULL	NULL	Probable	NULL	Tedersoo L, et al. 2014. Science 346:1256688	Plant pathogen	Litter saprotroph		Foliar endophyte	Leaf/fruit/seed pathogen	leaf/fruit/seed		partly_freshwater_(partly_non-aquatic)			filamentous_mycelium	apothecium_(hymenium_on_surface)	smooth
ASV 000312	0	0	0	0	0	0.430646	0	0	0	0	0	0	k__Fungi;p__Ascomycota;c__Leotiomycetes;o__Rhytismatales;f__Rhytismataceae;g__Lophodermium;s__Lophodermium_piceae;	TTAAGTTCAGCGGGTATCCCTACCTGATCCGAGGTCAACCTTGATGGTGGGGGTTGGCTGGCAGGCCACGCGCTGAGTCCACAAGCGGCGAGTATTACTACGCTTAGGGTCAGACGGTGCCGCCACTGACTTTGAGGCAGGCCCTACAGGGCGAGCCCAACACCAAGCAGAGCTTGAGGGTTGTAATGACGCTCGAACAGGCATGCCCCCCGGAATACCAGAGGGCGCAATGTGCGTT	Fungi	Ascomycota	Leotiomycetes	Rhytismatales	Rhytismataceae	Lophodermium	Lophodermium_piceae	Lophodermium	13	Pathotroph	Plant Pathogen	Plant pathogen	NULL	NULL	Probable	NULL	Tedersoo L, et al. 2014. Science 346:1256688	Plant pathogen	Litter saprotroph		Foliar endophyte	Leaf/fruit/seed pathogen	leaf/fruit/seed		partly_freshwater_(partly_non-aquatic)			filamentous_mycelium	apothecium_(hymenium_on_surface)	smooth
ASV 000670	0	0	0	0	0	0.101061	0	0	0	0	0	0	k__Fungi;p__Ascomycota;c__Leotiomycetes;o__Rhytismatales;f__Rhytismataceae;g__Lophodermium;s__Lophodermium_piceae;	TTAAGTTCAGCGGGTATCCCTACCTGATCCGAGGTCAACCTTGATGGTGGGGGTTGGCTGGCAGGCCACGCGCTGAGTCCACAAGCGGCGAGTATTACTACGCTTAGGGTCAGACGGTGCCGCCACTGACTTTGAGGCGGGCCCTACAGGGCTCGCCCAACACCAAGCAGTGCTTGAGGGTTGTAATGACGCTCGAACAGGCATGCCCCCCGGAATACCAGAGGGCGCAATGTGCGTT	Fungi	Ascomycota	Leotiomycetes	Rhytismatales	Rhytismataceae	Lophodermium	Lophodermium_piceae	Lophodermium	13	Pathotroph	Plant Pathogen	Plant pathogen	NULL	NULL	Probable	NULL	Tedersoo L, et al. 2014. Science 346:1256688	Plant pathogen	Litter saprotroph		Foliar endophyte	Leaf/fruit/seed pathogen	leaf/fruit/seed		partly_freshwater_(partly_non-aquatic)			filamentous_mycelium	apothecium_(hymenium_on_surface)	smooth
ASV 000869	0	0	0	0	0	0.0437019	0	0	0	0	0	0	k__Fungi;p__Ascomycota;c__Leotiomycetes;o__Rhytismatales;f__Rhytismataceae;g__Lophodermium;s__Lophodermium_piceae;	TTAAGTTCAGCGGGTATCCCTACCTGATCCGAGGTCAACCTTGATGGTGGGGGTTGGCTGGCAGGCCACGCACTGAGTCCACAAGCGGCGAGTATTACTACGCTTAGGGTCAGACGGTGCCGCCACTGACTTTGAGGCAGGCCCTACAGGGCGAGCCCAACACCAAGCAGTGCTTGAGGGTTGTAATGACGCTCGAACAGGCATGCCCCCCGGAATACCAGAGGGCGCAATGTGCGTT	Fungi	Ascomycota	Leotiomycetes	Rhytismatales	Rhytismataceae	Lophodermium	Lophodermium_piceae	Lophodermium	13	Pathotroph	Plant Pathogen	Plant pathogen	NULL	NULL	Probable	NULL	Tedersoo L, et al. 2014. Science 346:1256688	Plant pathogen	Litter saprotroph		Foliar endophyte	Leaf/fruit/seed pathogen	leaf/fruit/seed		partly_freshwater_(partly_non-aquatic)			filamentous_mycelium	apothecium_(hymenium_on_surface)	smooth
ASV 000979	0	0	0	0	0	0	0	0	0.0437019	0	0	0	k__Fungi;p__Ascomycota;c__Leotiomycetes;o__Rhytismatales;f__Rhytismataceae;g__Lophodermium;s__Lophodermium_conigenum;	TTAAGTTCAGCGGGTATCCCTACCTGATCCGAGGTCAACCTTGTGTGGGGGTTGTATGACGGCGCTTGCCACCCTTCCCTAACAGCGACGAGCATTACTGCGCTGAAGGTCGGACGGCGGCCGCCACTGATTTTGAAGCGAGCCCCGGGTAAGCGGGGCGGGCTCAACACCAAGCAGAGCTTGAGGGTTGTAATGACGCTCGAACAGGCATGCCCCCCGGAATACCGGGGGGCGCAATGTGCGTT	Fungi	Ascomycota	Leotiomycetes	Rhytismatales	Rhytismataceae	Lophodermium	Lophodermium_conigenum	Lophodermium	13	Pathotroph	Plant Pathogen	Plant pathogen	NULL	NULL	Probable	NULL	Tedersoo L, et al. 2014. Science 346:1256688	Plant pathogen	Litter saprotroph		Foliar endophyte	Leaf/fruit/seed pathogen	leaf/fruit/seed		partly_freshwater_(partly_non-aquatic)			filamentous_mycelium	apothecium_(hymenium_on_surface)	smooth
ASV 001075	0	0	0	0	0	0.031866	0	0	0	0	0	0	k__Fungi;p__Ascomycota;c__Leotiomycetes;o__Rhytismatales;f__Rhytismataceae;g__Lophodermium;s__Lophodermium_piceae;	TTAAGTTCAGCGGGTATCCCTACCTGATCCGAGGTCAACCTTGATGGTGGGGGTTGGCTGGCAGGCCACGCACTGAGTCCACAAGCGGCGAGTATTACTACGCTTAGGGTCAGACGGTGCCGCCACTGACTTTGAGGCAGGCCCTACAGGGCGAGCCCAACACCAAGCAGAGCTTGAGGGTTGTAATGACGCTCGAACAGGCATGCCCCCCGGAATACCAGAGGGCGCAATGTGCGTT	Fungi	Ascomycota	Leotiomycetes	Rhytismatales	Rhytismataceae	Lophodermium	Lophodermium_piceae	Lophodermium	13	Pathotroph	Plant Pathogen	Plant pathogen	NULL	NULL	Probable	NULL	Tedersoo L, et al. 2014. Science 346:1256688	Plant pathogen	Litter saprotroph		Foliar endophyte	Leaf/fruit/seed pathogen	leaf/fruit/seed		partly_freshwater_(partly_non-aquatic)			filamentous_mycelium	apothecium_(hymenium_on_surface)	smooth
ASV 001446	0	0	0	0	0	0.0154778	0	0	0	0	0	0	k__Fungi;p__Ascomycota;c__Leotiomycetes;o__Rhytismatales;f__Rhytismataceae;g__Lophodermium;s__Lophodermium_piceae;	TTAAGTTCAGCGGGTATCCCTACCTGATCCGAGGTCAACCTTGATGGTGGGGGTTGGCTGGCAGGCCACGCGCTGAGTCCACAAGCGGCGAGTATTACTACGCTTAGGGTCAGACGGTGCCGCCACTGACTTTGAGGCAGGCCCTACAGGGCGAGCCCAACACCAAGCAGTGCTTGAGGGTTGTAATGACGCTCGAACAGGCATGCCCTCCGGAATGCCAGAGGGCGCAATGTGCGTT	Fungi	Ascomycota	Leotiomycetes	Rhytismatales	Rhytismataceae	Lophodermium	Lophodermium_piceae	Lophodermium	13	Pathotroph	Plant Pathogen	Plant pathogen	NULL	NULL	Probable	NULL	Tedersoo L, et al. 2014. Science 346:1256688	Plant pathogen	Litter saprotroph		Foliar endophyte	Leaf/fruit/seed pathogen	leaf/fruit/seed		partly_freshwater_(partly_non-aquatic)			filamentous_mycelium	apothecium_(hymenium_on_surface)	smooth
ASV 001835	0	0	0	0	0	0	0	0	0.00910457	0	0	0	k__Fungi;p__Ascomycota;c__Leotiomycetes;o__Rhytismatales;f__Rhytismataceae;g__Lophodermium;s__Lophodermium_conigenum;	TTAAGTTCAGCGGGTATCCCTACCTGATCCGAGGTCAACCTTGTGTGTGGGGGTTGTATGACGGCGCTTGCCACCCTTCCCTAACAGCGACGAGCATTACTGCGCTGAAGGTCGGACGGCGGCCGCCACTGATTTTGAAGCGAGCCCCGGGTAAGCGGGGCGGGCTCAACACCAAGCAGAGCTTGAGGGTTGTAATGACGCTCGAACAGGCATGCCCCCCGGAATACCGGGGGGCGCAATGTGCGTT	Fungi	Ascomycota	Leotiomycetes	Rhytismatales	Rhytismataceae	Lophodermium	Lophodermium_conigenum	Lophodermium	13	Pathotroph	Plant Pathogen	Plant pathogen	NULL	NULL	Probable	NULL	Tedersoo L, et al. 2014. Science 346:1256688	Plant pathogen	Litter saprotroph		Foliar endophyte	Leaf/fruit/seed pathogen	leaf/fruit/seed		partly_freshwater_(partly_non-aquatic)			filamentous_mycelium	apothecium_(hymenium_on_surface)	smooth
ASV 000498	0	0.00910457	0	0.161151	0	0	0.0300451	0	0	0	0	0	k__Fungi;p__Ascomycota;c__Dothideomycetes;o__Pleosporales;f__Phaeosphaeriaceae;g__Muriphaeosphaeria;s__Muriphaeosphaeria_sp;	TTAAGTTCAGCGGGTATCCCTACTTGATCCGAGGTCAAAAGTGTTAAATGTGCTTCATGGACGCTGATGATAACCAGTCAGAACCGCAAATTGTGCTGCGCTTCAAACCAATACATCGGCTGCCAATTCATTTAAGGCGAGTCCAAACGCAAAGGCAAGGACAAACACCCAACACCAAGCAAAGCTTGAGAGTACAAATGACGCTCGAACAAGCATGCCCCATGGAATACCAAGGGGCGCAATGTGCGTT	Fungi	Ascomycota	Dothideomycetes	Pleosporales	Phaeosphaeriaceae	Muriphaeosphaeria	Muriphaeosphaeria_sp	Phaeosphaeriaceae	9	Pathotroph-Saprotroph	Fungal Parasite-Plant Pathogen-Plant Saprotroph	Multifunctions	Microfungus	NULL	Probable	Necrotrophic or saprobic on a wide range of plants, especially monocotyledons; a few species parasitic on other fungi (Cannon & Kirk 2007)	Cannon PF, Kirk PM. 2007. Fungal Families of the World. CAB International, Cambridge	Plant pathogen	Litter saprotroph		No endophytic capacity	Leaf/fruit/seed pathogen	leaf/fruit/seed		non-aquatic			filamentous_mycelium	perithecium_(hymenium_hidden,_narrow_opening)	closed
ASV 000917	0.00364183	0.0245823	0	0	0	0	0.00273137	0	0	0	0.0282242	0	k__Fungi;p__Ascomycota;c__Dothideomycetes;o__Pleosporales;f__Phaeosphaeriaceae;g__Muriphaeosphaeria;s__Muriphaeosphaeria_sp;	TTAAGTTCAGCGGGTATCCCTACTTGATCCGAGGTCAAAAGTGTTAATTGTGCTTCATGGACGCTAATGATAACCAGTCAGAACCGCAAATTGTGCTGCGCTTCAAACCAATACATCGGCTGCCAATTCATTTAAGGCGAGTCCAAACGCAGAGGCAAGGACAAACACCCAACACCAAGCAAAGCTTGAGAGTACAAATGACGCTCGAACAAGCATGCCCCATGGAATACCAAGGGGCGCAATGTGCGTT	Fungi	Ascomycota	Dothideomycetes	Pleosporales	Phaeosphaeriaceae	Muriphaeosphaeria	Muriphaeosphaeria_sp	Phaeosphaeriaceae	9	Pathotroph-Saprotroph	Fungal Parasite-Plant Pathogen-Plant Saprotroph	Multifunctions	Microfungus	NULL	Probable	Necrotrophic or saprobic on a wide range of plants, especially monocotyledons; a few species parasitic on other fungi (Cannon & Kirk 2007)	Cannon PF, Kirk PM. 2007. Fungal Families of the World. CAB International, Cambridge	Plant pathogen	Litter saprotroph		No endophytic capacity	Leaf/fruit/seed pathogen	leaf/fruit/seed		non-aquatic			filamentous_mycelium	perithecium_(hymenium_hidden,_narrow_opening)	closed
ASV 000527	0	0	0	0.203942	0	0	0	0	0	0	0	0	k__Fungi;p__Ascomycota;c__Dothideomycetes;o__Capnodiales;f__Mycosphaerellaceae;g__Mycocentrospora;s__Mycocentrospora_sp;	TTAAGTTCAGCGGGTATCCCTACCTGATCCGAGGTCAAGAGCGTTAAATAAGGCTTCTTGGATGCCGCTGTACGTGGATCGAGGGCGCAAAAAATGTGCTGCGCTCCGAAACAAGTACGCCGGCTGCCAATTGTTTTAAGGCGAGTTCACGCGCAGAGGCGGAACAAACACCCAACACCAAGCAGAGCTTGAGGGTACAAATGACGCTCGAACAGGCATACCTCCCGGAATACCGAGAGGTGCAATGTGCGTT	Fungi	Ascomycota	Dothideomycetes	Capnodiales	Mycosphaerellaceae	Mycocentrospora	Mycocentrospora_sp	Mycocentrospora	13	Pathotroph	Plant Pathogen	Plant pathogen	NULL	NULL	Probable	NULL	Tedersoo L, et al. 2014. Science 346:1256688	Plant pathogen	Litter saprotroph		No endophytic capacity	Leaf/fruit/seed pathogen	wood,leaf/fruit/seed,roots		non-aquatic			filamentous_mycelium	other
ASV 001132	0.0273137	0	0	0	0	0	0	0	0	0	0	0	k__Fungi;p__Ascomycota;c__Dothideomycetes;o__Capnodiales;f__Mycosphaerellaceae;g__Mycosphaerella;s__Mycosphaerella_punctiformis;	TTAAGTTCAGCGGGTATCCCTACCTGATCCGAGGTCAACCTTTGAAAGATTTAACGGCCGATCCAACTCGAACTCCACTGCGAAATAGTTGCCACAACGCTGGGAGACGGGTCAAACAGCCGGAGACTTTGAAGCGCGCGAGAGACTCGCGACGCCCAATACCAAGCGAGGCTTGAGTGGTGAAATGACGCTCGAACAGGCATGCCCCCCGGAATACCAGGGGGCGCAATGTGCGTT	Fungi	Ascomycota	Dothideomycetes	Capnodiales	Mycosphaerellaceae	Mycosphaerella	Mycosphaerella_punctiformis	Mycosphaerella	13	Pathotroph	Plant Pathogen	Plant pathogen	Microfungus	NULL	Probable	NULL	Tedersoo L, et al. 2014. Science 346:1256688	Plant pathogen	Litter saprotroph			Leaf/fruit/seed pathogen	leaf/fruit/seed		non-aquatic			filamentous_mycelium	perithecium_(hymenium_hidden,_narrow_opening)	closed
ASV 000014	2.07402	7.53494	0.0564483	0.350526	0.370556	0	4.30282	1.16447	0	0.646424	3.49069	0.00546274	k__Fungi;p__Ascomycota;c__Dothideomycetes;o__Capnodiales;f__Mycosphaerellaceae;g__Mycosphaerella;s__Mycosphaerella_punctiformis;	TTAAGTTCAGCGGGTATCCCTACCTGATCCGAGGTCAACCTTTGAAAGATTTAACGGCCGATCCAACTCGAACTCCACTGCGAAATAGTTGCCACAACGCTGGGAGACGGGTCAAACAGCCGGAGACTTTGAGGCGCGCGAGAGACTCGCGACGCCCAATACCAAGCGAGGCTTGAGTGGTGAAATGACGCTCGAACAGGCATGCCCCCCGGAATACCAGGGGGCGCAATGTGCGTT	Fungi	Ascomycota	Dothideomycetes	Capnodiales	Mycosphaerellaceae	Mycosphaerella	Mycosphaerella_punctiformis	Mycosphaerella	13	Pathotroph	Plant Pathogen	Plant pathogen	Microfungus	NULL	Probable	NULL	Tedersoo L, et al. 2014. Science 346:1256688	Plant pathogen	Litter saprotroph			Leaf/fruit/seed pathogen	leaf/fruit/seed		non-aquatic			filamentous_mycelium	perithecium_(hymenium_hidden,_narrow_opening)	closed
ASV 000519	0	0	0	0	0	0	0	0	0	0	0.207584	0	k__Fungi;p__Ascomycota;c__Dothideomycetes;o__Capnodiales;f__Mycosphaerellaceae;g__Mycosphaerella;s__Mycosphaerella_punctiformis;	TTAAGTTCAGCGGGTATCCCTACCTGATCCGAGGTCAACCTTTGAAAGATTTAACGGCCGATCCGACTCGAACTCCACTGCGAAATAGTTGCCACAACGCTGGGAGACGGGTCAAACAGCCGGAGACTTTGAGGCGCGCGAGAGACTCGCGACGCCCAATACCAAGCGAGGCTTGAGTGGTGAAATGACGCTCGAACAGGCATGCCCCCCGGAATACCAGGGGGCGCAATGTGCGTT	Fungi	Ascomycota	Dothideomycetes	Capnodiales	Mycosphaerellaceae	Mycosphaerella	Mycosphaerella_punctiformis	Mycosphaerella	13	Pathotroph	Plant Pathogen	Plant pathogen	Microfungus	NULL	Probable	NULL	Tedersoo L, et al. 2014. Science 346:1256688	Plant pathogen	Litter saprotroph			Leaf/fruit/seed pathogen	leaf/fruit/seed		non-aquatic			filamentous_mycelium	perithecium_(hymenium_hidden,_narrow_opening)	closed
ASV 000804	0	0	0	0.0327764	0	0	0	0	0	0.0309555	0	0	k__Fungi;p__Ascomycota;c__Dothideomycetes;o__Capnodiales;f__Mycosphaerellaceae;g__Mycosphaerella;s__Mycosphaerella_punctiformis;	TTAAGTTCAGCGGGTATCCCTACCTGATCCGAGGTCAACCTTTGAAAGATTTAACGGCCACGACGACTCGAACTCCACTGCGAAATAGTTGCCACAACGCTGGGAGACGAACCGCACAGCCGGAGACTTTGAGGCGCGCGAGAGACTCGCGACGCCCAATACCAAGCGAGGCTTGAGTGGTGAAATGACGCTCGAACAGGCATGCCCCCCGGAATACCAGGGGGCGCAATGTGCGTT	Fungi	Ascomycota	Dothideomycetes	Capnodiales	Mycosphaerellaceae	Mycosphaerella	Mycosphaerella_punctiformis	Mycosphaerella	13	Pathotroph	Plant Pathogen	Plant pathogen	Microfungus	NULL	Probable	NULL	Tedersoo L, et al. 2014. Science 346:1256688	Plant pathogen	Litter saprotroph			Leaf/fruit/seed pathogen	leaf/fruit/seed		non-aquatic			filamentous_mycelium	perithecium_(hymenium_hidden,_narrow_opening)	closed
ASV 001170	0	0	0	0	0	0	0	0	0	0.0300451	0	0	k__Fungi;p__Ascomycota;c__Dothideomycetes;o__Capnodiales;f__Mycosphaerellaceae;g__Mycosphaerella;s__Mycosphaerella_laricina;	TTAAGTTCAGCGGGTATCCCTACCTGATCCGAGGTCAACCTTGAATAAAGATTTAACGGCCGTCGCCGCCCGAACTCTTCAGCGATTTTGAAAAAAATCCACAACGCTTAGAGACGAACTGCTCAGCCGGAGACTTTAAGGCGCGCGGAAAACCGCGACGCCCAATACCAAGCTAGGCTTGAGTGGTGAAATGACGCTCGAACAGGCATGCCCTGCGGAATACCACAGGGCGCAATGTGCGTT	Fungi	Ascomycota	Dothideomycetes	Capnodiales	Mycosphaerellaceae	Mycosphaerella	Mycosphaerella_laricina	Mycosphaerella	13	Pathotroph	Plant Pathogen	Plant pathogen	Microfungus	NULL	Probable	NULL	Tedersoo L, et al. 2014. Science 346:1256688	Plant pathogen	Litter saprotroph			Leaf/fruit/seed pathogen	leaf/fruit/seed		non-aquatic			filamentous_mycelium	perithecium_(hymenium_hidden,_narrow_opening)	closed
ASV 002061	0	0	0.0063732	0	0	0	0	0	0	0	0	0	k__Fungi;p__Ascomycota;c__Dothideomycetes;o__Capnodiales;f__Mycosphaerellaceae;g__Mycosphaerella;s__Mycosphaerella_punctiformis;	TTAAGTTCAGCGGGTATCCCTACCTGATCCGAGGTCAACCTTTGAAAGATTTAACGGCCACGACGACTCGAACTCCACTGCGAAATAGTTGCCACAACGCTGGGAGACGAACCGCACAGCCGGAGACTTTGAGGCGCGCGAGGGACTCGCGACGCCCAATACCAAGCGAGGCTTGAGTGGTGAAATGACGCTCGAACAGGCATGCCCCCCGGAATACCAGGGGGCGCAATGTGCGTT	Fungi	Ascomycota	Dothideomycetes	Capnodiales	Mycosphaerellaceae	Mycosphaerella	Mycosphaerella_punctiformis	Mycosphaerella	13	Pathotroph	Plant Pathogen	Plant pathogen	Microfungus	NULL	Probable	NULL	Tedersoo L, et al. 2014. Science 346:1256688	Plant pathogen	Litter saprotroph			Leaf/fruit/seed pathogen	leaf/fruit/seed		non-aquatic			filamentous_mycelium	perithecium_(hymenium_hidden,_narrow_opening)	closed
ASV 000589	0	0	0	0.0537169	0	0	0	0	0	0.0992398	0	0	k__Fungi;p__Ascomycota;c__Dothideomycetes;o__Capnodiales;f__Mycosphaerellaceae;f__Mycosphaerellaceae_unclassified;f__Mycosphaerellaceae_unclassified;	TTAAGTTCAGCGGGTATCCCTACCTGATCCGAGGTCAACCTTTGAAAGATTTAACGGCCACGACGACTCGAACTCCTCTGCGAATAGTTGCCACAACGCTGGGAGACGAACCGCCTAGCCGGAGACTTTGAGGCGCGCGAGAGACTCGCGACGCCCAATACCAAGCGAGGCTTGAGTGGTGAAATGACGCTCGAACAGGCATGCCCCCCGGAATACCAGGGGGCGCAATGTGCGTT	Fungi	Ascomycota	Dothideomycetes	Capnodiales	Mycosphaerellaceae	Mycosphaerella	Mycosphaerella_punctiformis	Mycosphaerellaceae	9	Pathotroph-Saprotroph	Plant Pathogen-Undefined Saprotroph	Plant pathogen-Saprotroph	Microfungus	NULL	Probable	Biotrophic, necrotrophic or saprobic on various plant tissues (Cannon & Kirk 2007)	Cannon PF, Kirk PM. 2007. Fungal Families of the World. CAB International, Cambridge	Plant pathogen	Litter saprotroph			Leaf/fruit/seed pathogen	leaf/fruit/seed		non-aquatic			filamentous_mycelium	perithecium_(hymenium_hidden,_narrow_opening)	closed
ASV 000474	0.0109255	0	0	0	0.213047	0	0	0	0	0	0	0	k__Fungi;p__Ascomycota;c__Sordariomycetes;o__Hypocreales;f__Nectriaceae;g__Nectria;s__Nectria_ramulariae;	TTAAGTTCAGCGGGTATTCCTACCTGATCCGAGGTCAAACTTTCAGAAGTGGGGGGTTTAACGGCGTGGCCGCGCTGCGATCCAGTGCGAGTGTTGCTACTACGCAGAGGAAGCTACAGCGAGACCGCCACTAGATTTAGGGGACGGCGCGCCACGAGGGCACGCCGATCCCCAACACCAAGCCCGGGGGCTTGAGGGTTGAAATGACGCTCGAACAGGCATGCCCGCCAGAATACTGGCGGGCGCAATGTGCGTT	Fungi	Ascomycota	Sordariomycetes	Hypocreales	Nectriaceae	Nectria	Nectria_ramulariae	Nectria	13	Pathotroph-Saprotroph-Symbiotroph	Animal Pathogen-Endophyte-Fungal Parasite-Lichen parasite-Plant Pathogen-Wood Saprotroph	Uncertained	Microfungus	NULL	Possible	NULL	Hirooka Y, et al. 2012. Studies in Mycology 71:1-210; Tedersoo L, et al. 2014. Science 346:1256688	Plant pathogen	Litter saprotroph	hypervariable	Foliar endophyte	Leaf/fruit/seed pathogen	wood,leaf/fruit/seed,roots,soil					filamentous_mycelium	perithecium_(hymenium_hidden,_narrow_opening)	closed
ASV 000720	0	0	0	0	0	0.0974189	0	0	0	0	0	0	k__Fungi;p__Ascomycota;c__Sordariomycetes;o__Hypocreales;f__Nectriaceae;g__Nectria;s__Nectria_dacryocarpa;	TTAAGTTCAGCGGGTATTCCTACCTGATCCGAGGTCAAACTCAAGGGGGTCGGGGGTTTTACGGCGTGGCCGCGCCGCTCTCCAGTGCGAGGTGTGCTACTACGCAAGGGAGGCTGCAGCGAGACCGCCACTTTATTTGGGGGGCGGCGCCGCCGAGGCGGTTGTGCCGGTCCCCAACGCCGCAGCCCAGATGGGCGCGAGGGTTGAAATGACGCTCGAACAGGCATGCCCGCCAGAATGCTGGCGGGCGCAATGTGCGTT	Fungi	Ascomycota	Sordariomycetes	Hypocreales	Nectriaceae	Nectria	Nectria_dacryocarpa	Nectria	13	Pathotroph-Saprotroph-Symbiotroph	Animal Pathogen-Endophyte-Fungal Parasite-Lichen parasite-Plant Pathogen-Wood Saprotroph	Uncertained	Microfungus	NULL	Possible	NULL	Hirooka Y, et al. 2012. Studies in Mycology 71:1-210; Tedersoo L, et al. 2014. Science 346:1256688	Plant pathogen	Litter saprotroph	hypervariable	Foliar endophyte	Leaf/fruit/seed pathogen	wood,leaf/fruit/seed,roots,soil					filamentous_mycelium	perithecium_(hymenium_hidden,_narrow_opening)	closed
ASV 001559	0	0	0	0	0.0127464	0	0	0	0	0	0	0	k__Fungi;p__Ascomycota;c__Sordariomycetes;o__Hypocreales;f__Nectriaceae;g__Nectria;s__Nectria_ramulariae;	TTAAGTTCAGCGGGTATTCCTACCTGATCCGAGGTCAAACTTTCAGAAGTGGGGGGTTTAACGGCGTGGCCGCGCTGCGATCCAGTGCGAGTGTTGCTACTACGCAGAGGAAGCTACAGCGAGACCGCCACTAGATTTAGGGGACGGCGCGCCGCGAGGGCACGCCGATCCCCAACACCAAGCCCGGGGGCTTGAGGGTTGAAATGACGCTCGAACAGGCATGCCCGCCAGAATACTGGCGGGCGCAATGTGCGTT	Fungi	Ascomycota	Sordariomycetes	Hypocreales	Nectriaceae	Nectria	Nectria_ramulariae	Nectria	13	Pathotroph-Saprotroph-Symbiotroph	Animal Pathogen-Endophyte-Fungal Parasite-Lichen parasite-Plant Pathogen-Wood Saprotroph	Uncertained	Microfungus	NULL	Possible	NULL	Hirooka Y, et al. 2012. Studies in Mycology 71:1-210; Tedersoo L, et al. 2014. Science 346:1256688	Plant pathogen	Litter saprotroph	hypervariable	Foliar endophyte	Leaf/fruit/seed pathogen	wood,leaf/fruit/seed,roots,soil					filamentous_mycelium	perithecium_(hymenium_hidden,_narrow_opening)	closed
ASV 001631	0	0	0.0127464	0	0	0	0	0	0	0	0	0	k__Fungi;p__Ascomycota;c__Sordariomycetes;o__Hypocreales;f__Nectriaceae;g__Nectria;s__Nectria_cinnabarina;	TTAAGTTCAGCGGGTATTCCTACCTGATCCGAGGTCAAACTTCAGAAAGTTGGGGTTTAACGGCGTGGCCGCGCTAAGTTCCGGTGCGAGGTGTGCTACTACGCAGAGGAGGACTACAGCGAGACCGCCACTAGATTTCGGGGCCGGTCACGGCGTCAGACGCCGCAGGCCGATCCCCAACACCAAGCCCGAAGGGGCTTGAGGGTTGAAATGACGCTCGAACAGGCATGCCCGCCAGAGTACTGGCGGGCGCAATGTGCGTT	Fungi	Ascomycota	Sordariomycetes	Hypocreales	Nectriaceae	Nectria	Nectria_cinnabarina	Nectria	13	Pathotroph-Saprotroph-Symbiotroph	Animal Pathogen-Endophyte-Fungal Parasite-Lichen parasite-Plant Pathogen-Wood Saprotroph	Uncertained	Microfungus	NULL	Possible	NULL	Hirooka Y, et al. 2012. Studies in Mycology 71:1-210; Tedersoo L, et al. 2014. Science 346:1256688	Plant pathogen	Litter saprotroph	hypervariable	Foliar endophyte	Leaf/fruit/seed pathogen	wood,leaf/fruit/seed,roots,soil					filamentous_mycelium	perithecium_(hymenium_hidden,_narrow_opening)	closed
ASV 002268	0	0	0	0	0	0	0	0.00273137	0	0	0	0	k__Fungi;p__Ascomycota;c__Sordariomycetes;o__Hypocreales;f__Nectriaceae;g__Nectria;s__Nectria_cinnabarina;	TTAAGTTCAGCGGGTATTCCTACCTGATCCGAGGTCAAACTTCAGAAAGTTGGGGTTTAACGGCGTGGCCGCGCTAAGTTCCGGTGCGAGGTGTGCTACTACGCAGAGGAGGACTACAGCGAGACCGCCACTAGATTTCGGGGCCGGCCACGGCGTCAGACGCCGCAGGCCGATCCCCAACACCAAGCCCGAAGGGGCTTGAGGGTTGAAATGACGCTCGAACAGGCATGCCCGCCAGAGTACTGGCGGGCGCAATGTGCGTT	Fungi	Ascomycota	Sordariomycetes	Hypocreales	Nectriaceae	Nectria	Nectria_cinnabarina	Nectria	13	Pathotroph-Saprotroph-Symbiotroph	Animal Pathogen-Endophyte-Fungal Parasite-Lichen parasite-Plant Pathogen-Wood Saprotroph	Uncertained	Microfungus	NULL	Possible	NULL	Hirooka Y, et al. 2012. Studies in Mycology 71:1-210; Tedersoo L, et al. 2014. Science 346:1256688	Plant pathogen	Litter saprotroph	hypervariable	Foliar endophyte	Leaf/fruit/seed pathogen	wood,leaf/fruit/seed,roots,soil					filamentous_mycelium	perithecium_(hymenium_hidden,_narrow_opening)	closed
ASV 000227	0.103792	0.0355078	0.156599	0.105613	0.0646424	0.000910457	0.0673738	0.0773888	0.0182091	0.0600901	0.107434	0.031866	k__Fungi;p__Ascomycota;c__Dothideomycetes;o__Pleosporales;f__Didymellaceae;g__Neoascochyta;s__Neoascochyta_graminicola;	TTAAGTTCAGCGGGTATCCCTACCTGATCCGAGGTCAAGAGTGTAAAATAGTCTTGATGGATGCTACCGTATAAGACACAGAGCGCGATTTGTGCTGCGCTCCGAAACTAATACGCCGGCTGCCAATTGCTTTAAGGCGAGTCCGCGCACAAAGGCGGGACAAACACCCAACACCAAGCAGAGCTTGAAGGTACAAATGACGCTCGAACAGGCATGCCCCATGGAATACCAAGGGGCGCAATGTGCGTT	Fungi	Ascomycota	Dothideomycetes	Pleosporales	Didymellaceae	Neoascochyta	Neoascochyta_graminicola	Didymellaceae	9	Pathotroph-Saprotroph	Animal Pathogen-Plant Pathogen-Undefined Saprotroph	Uncertained	Microfungus	NULL	Possible	NULL	Tedersoo L, et al. 2014. Science 346:1256688 (doi:10.1126/science.1256688)	Plant pathogen	Litter saprotroph			Leaf/fruit/seed pathogen	leaf/fruit/seed					filamentous_mycelium
ASV 000490	0.0182091	0.0109255	0.00546274	0.0682842	0.0236719	0	0.0273137	0.0254928	0	0.00819411	0.0136568	0.0118359	k__Fungi;p__Ascomycota;c__Dothideomycetes;o__Pleosporales;f__Didymellaceae;g__Neoascochyta;s__Neoascochyta_exitialis;	TTAAGTTCAGCGGGTATCCCTACCTGATCCGAGGTCAAGAGTGTAAAATAGTCTTGATGGACGCCGCCGTACCAGGACACAGAGCGCGATTTGTGCTGCGCTCCGAAACCTAGACGTCGGCTGCCAATTGCTTTAAGGCGAGTCCGCGCACAAAGGCGGGACAAACACCCAACACCAAGCAGAGCTTGAAGGTACAAATGACGCTCGAACAGGCATGCCCTATGGAATACCATAGGGCGCAATGTGCGTT	Fungi	Ascomycota	Dothideomycetes	Pleosporales	Didymellaceae	Neoascochyta	Neoascochyta_exitialis	Didymellaceae	9	Pathotroph-Saprotroph	Animal Pathogen-Plant Pathogen-Undefined Saprotroph	Uncertained	Microfungus	NULL	Possible	NULL	Tedersoo L, et al. 2014. Science 346:1256688 (doi:10.1126/science.1256688)	Plant pathogen	Litter saprotroph			Leaf/fruit/seed pathogen	leaf/fruit/seed					filamentous_mycelium
ASV 001968	0	0	0.00182091	0	0	0	0	0	0	0	0	0	k__Fungi;p__Ascomycota;c__Dothideomycetes;o__Pleosporales;f__Didymellaceae;g__Neoascochyta;g__Neoascochyta_unclassified;	TTAAGTTCAGCGGGTATCCCTACCTGATCCGAGGTCAAGAGTGTAAAAAAGTCTTGATGGACGCCACCGTACAAGGACACAGAGCGCGTTTTGTGCTGCGCTCCGAAACCTATACGCCGGCTGCCAATTGCTTTAAGGCGAGTCCGCGCACAAAGACGGGACAAACACCCAACACCAAGCATAGCTTGAAGGTACAAATGACGCTCGAACAGGCATGCCCCATGGAATACCAAGGGGCGCAATGTGCGTT	Fungi	Ascomycota	Dothideomycetes	Pleosporales	Didymellaceae	Neoascochyta		Didymellaceae	9	Pathotroph-Saprotroph	Animal Pathogen-Plant Pathogen-Undefined Saprotroph	Uncertained	Microfungus	NULL	Possible	NULL	Tedersoo L, et al. 2014. Science 346:1256688 (doi:10.1126/science.1256688)	Plant pathogen	Litter saprotroph			Leaf/fruit/seed pathogen	leaf/fruit/seed					filamentous_mycelium
ASV 002070	0	0	0	0.00728365	0	0	0	0	0	0	0	0	k__Fungi;p__Ascomycota;c__Dothideomycetes;o__Pleosporales;f__Didymellaceae;g__Neoascochyta;s__Neoascochyta_paspali;	TTAAGTTCAGCGGGTATCCCTACCTGATCCGAGGTCAAGCGTGAAAAAAGGCTTGATGGATGCTGTCGTAATAGCTACAAAGCGCAATTTGTGCTGCGCTCCGAAACAATACGTCGGCTGCCAATTGCTTTAAGGCGAGTCCACGCACAAAGGCGGGACAAACACCCAACACCAAGCAGAGCTTGAAGGTACAAATGACGCTCGAACAGGCATGCCCCATGGAATACCAAGGGGCGCAATGTGCGTT	Fungi	Ascomycota	Dothideomycetes	Pleosporales	Didymellaceae	Neoascochyta	Neoascochyta_paspali	Didymellaceae	9	Pathotroph-Saprotroph	Animal Pathogen-Plant Pathogen-Undefined Saprotroph	Uncertained	Microfungus	NULL	Possible	NULL	Tedersoo L, et al. 2014. Science 346:1256688 (doi:10.1126/science.1256688)	Plant pathogen	Litter saprotroph			Leaf/fruit/seed pathogen	leaf/fruit/seed					filamentous_mycelium
ASV 001752	0	0	0	0	0	0	0	0	0.0109255	0	0	0	k__Fungi;p__Ascomycota;c__Dothideomycetes;o__Capnodiales;f__Teratosphaeriaceae;g__Neocatenulostroma;s__Neocatenulostroma_microsporum;	TTAAGTTCAGCGGGTATCCCTACCTGATCCGAGGTCAACCTTTGAATGAGTTTAACGGCCAGACGCCCCCCAATCTCGCAAGCGGATAGGTTACCACAACGCTTAGAGACGGACGGCTCAGCCGGACACATTAAGGCGCGCGGCGGACCGCGGCGCCCAATACCAAGCCAGGCTTGAGTGGTGAAATGACGCTCGAACAGGCATGCCCCTCGGAATACCAAGGGGCGCAATGTGCGTT	Fungi	Ascomycota	Dothideomycetes	Capnodiales	Teratosphaeriaceae	Neocatenulostroma	Neocatenulostroma_microsporum	Teratosphaeriaceae	9	Pathotroph-Saprotroph	Animal Pathogen-Plant Pathogen-Undefined Saprotroph	Multifunctions	NULL	NULL	Probable	Includes numerous saprobic, extremophilic, human opportunistic, and plant pathogenic fungi (Quaedvlieg et al. 2014)	Quaedvlieg W, et al. 2014. Persoonia 33:1-40	Plant pathogen	Litter saprotroph			Leaf/fruit/seed pathogen	leaf/fruit/seed		non-aquatic			filamentous_mycelium	perithecium_(hymenium_hidden,_narrow_opening)	closed
ASV 000029	0	0	0.332317	0	0	0.00364183	0	0	7.20262	0.0136568	0	0	k__Fungi;p__Ascomycota;c__Dothideomycetes;o__Capnodiales;f__Teratosphaeriaceae;g__Neocatenulostroma;g__Neocatenulostroma_unclassified;	TTAAGTTCAGCGGGTATCCCTACCTGATCCGAGGTCAACCTTTGAGTAATGGTTTAACGGCCAGACGCCCCCCGATCTCGCAAGCGGATAGTTTTAACCACAACGCTTAGAGACAGAGAGCTCAGCCGGAAACATTGAGGCGCGCGGCGGACCGCGGCGCCCAATACCAAGCGAGGCTTGAGTGGTGTAATGACGCTCGAACAGGCATGCCCCTCGGAATACCAAGGGGCGCAATGTGCGTT	Fungi	Ascomycota	Dothideomycetes	Capnodiales	Teratosphaeriaceae	Neocatenulostroma	Neocatenulostroma_abietis	Teratosphaeriaceae	9	Pathotroph-Saprotroph	Animal Pathogen-Plant Pathogen-Undefined Saprotroph	Multifunctions	NULL	NULL	Probable	Includes numerous saprobic, extremophilic, human opportunistic, and plant pathogenic fungi (Quaedvlieg et al. 2014)	Quaedvlieg W, et al. 2014. Persoonia 33:1-40	Plant pathogen	Litter saprotroph			Leaf/fruit/seed pathogen	leaf/fruit/seed		non-aquatic			filamentous_mycelium	perithecium_(hymenium_hidden,_narrow_opening)	closed
ASV 000329	0	0	0	0	0	0	0	0	0.406974	0	0	0	k__Fungi;p__Ascomycota;c__Dothideomycetes;o__Capnodiales;f__Teratosphaeriaceae;g__Neocatenulostroma;g__Neocatenulostroma_unclassified;	TTAAGTTCAGCGGGTATCCCTACCTGATCCGAGGTCAACCTTTGAGTAATGGTTTAACGGCCAGACGCCCCCCGATCTCGCAAGCGGATAGTTTTAACCACAACGCCTAGAGACAGAGAGCTCAGCCGGAAACATTGAGGCGCGCGGCGGACCGCGGCGCCCAATACCAAGCGAGGCTTGAGTGGTGTAATGACGCTCGAACAGGCATGCCCCTCGGAATACCAAGGGGCGCAATGTGCGTT	Fungi	Ascomycota	Dothideomycetes	Capnodiales	Teratosphaeriaceae	Neocatenulostroma	Neocatenulostroma_abietis	Teratosphaeriaceae	9	Pathotroph-Saprotroph	Animal Pathogen-Plant Pathogen-Undefined Saprotroph	Multifunctions	NULL	NULL	Probable	Includes numerous saprobic, extremophilic, human opportunistic, and plant pathogenic fungi (Quaedvlieg et al. 2014)	Quaedvlieg W, et al. 2014. Persoonia 33:1-40	Plant pathogen	Litter saprotroph			Leaf/fruit/seed pathogen	leaf/fruit/seed		non-aquatic			filamentous_mycelium	perithecium_(hymenium_hidden,_narrow_opening)	closed
ASV 000672	0	0	0	0	0	0	0	0	0.0983293	0	0	0	k__Fungi;p__Ascomycota;c__Dothideomycetes;o__Capnodiales;f__Teratosphaeriaceae;g__Neocatenulostroma;g__Neocatenulostroma_unclassified;	TTAAGTTCAGCGGGTATCCCTACCTGATCCGAGGTCAACCTTTGAGTAATGGTTTAACGGCCAGACGCCCCCCGATCTCGCAAGCGGATAGTTTTAACCACAACGCTTAGAGACAGAGAGCTCAGCCGGAAACATTGAGGCGCGCGGTGGACCGCGGCGCCCAATACCAAGCGAGGCTTGAGTGGTGTAATGACGCTCGAACAGGCATGCCCCTCGGAATACCAAGGGGCGCAATGTGCGTT	Fungi	Ascomycota	Dothideomycetes	Capnodiales	Teratosphaeriaceae	Neocatenulostroma	Neocatenulostroma_abietis	Teratosphaeriaceae	9	Pathotroph-Saprotroph	Animal Pathogen-Plant Pathogen-Undefined Saprotroph	Multifunctions	NULL	NULL	Probable	Includes numerous saprobic, extremophilic, human opportunistic, and plant pathogenic fungi (Quaedvlieg et al. 2014)	Quaedvlieg W, et al. 2014. Persoonia 33:1-40	Plant pathogen	Litter saprotroph			Leaf/fruit/seed pathogen	leaf/fruit/seed		non-aquatic			filamentous_mycelium	perithecium_(hymenium_hidden,_narrow_opening)	closed
ASV 001489	0	0	0	0	0	0	0	0	0.0182091	0	0	0	k__Fungi;p__Ascomycota;c__Dothideomycetes;o__Capnodiales;f__Teratosphaeriaceae;g__Neocatenulostroma;s__Neocatenulostroma_abietis;	TTAAGTTCAGCGGGTATCCCTACCTGATCCGAGGTCAACCTTTGAGTAGTGATTTAACGGCCAGACGCCACCCAATCTCGCAAGCGGATAGTTTTAACCACAACGCTTAGAGACAGAGAGCTCAGCCGGAAACATTGAGGCGCGCGGCGGACCGCGGCGCCCAATACCAAGCGAGGCTTGAGTGGTGTAATGACGCTCGAACAGGCATGCCCCTCGGAATACCAAGGGGCGCAATGTGCGTT	Fungi	Ascomycota	Dothideomycetes	Capnodiales	Teratosphaeriaceae	Neocatenulostroma	Neocatenulostroma_abietis	Teratosphaeriaceae	9	Pathotroph-Saprotroph	Animal Pathogen-Plant Pathogen-Undefined Saprotroph	Multifunctions	NULL	NULL	Probable	Includes numerous saprobic, extremophilic, human opportunistic, and plant pathogenic fungi (Quaedvlieg et al. 2014)	Quaedvlieg W, et al. 2014. Persoonia 33:1-40	Plant pathogen	Litter saprotroph			Leaf/fruit/seed pathogen	leaf/fruit/seed		non-aquatic			filamentous_mycelium	perithecium_(hymenium_hidden,_narrow_opening)	closed
ASV 001698	0	0	0	0	0	0	0	0	0.00819411	0	0	0	k__Fungi;p__Ascomycota;c__Dothideomycetes;o__Capnodiales;f__Teratosphaeriaceae;g__Neocatenulostroma;g__Neocatenulostroma_unclassified;	TTAAGTTCAGCGGGTATCCCTACCTGATCCGAGGTCAACCTTTGAGTAATGGTTTAACGGCCAGACGCGCCCCAATCTCGCAAGCGGATAGTTTTAACCACAACGCTTAGAAACAGAGAGCTCAGCCGGAAACATTGAGGCGCGCGGCGGACCGCGGCGCCCAATACCAAGCGAGGCTTGAGTGGTGTAATGACGCTCGAACAGGCATGCCCCTCGGAATACCAAGGGGCGCAATGTGCGTT	Fungi	Ascomycota	Dothideomycetes	Capnodiales	Teratosphaeriaceae	Neocatenulostroma	Neocatenulostroma_abietis	Teratosphaeriaceae	9	Pathotroph-Saprotroph	Animal Pathogen-Plant Pathogen-Undefined Saprotroph	Multifunctions	NULL	NULL	Probable	Includes numerous saprobic, extremophilic, human opportunistic, and plant pathogenic fungi (Quaedvlieg et al. 2014)	Quaedvlieg W, et al. 2014. Persoonia 33:1-40	Plant pathogen	Litter saprotroph			Leaf/fruit/seed pathogen	leaf/fruit/seed		non-aquatic			filamentous_mycelium	perithecium_(hymenium_hidden,_narrow_opening)	closed
ASV 000191	0	0	0	0	0	0	0	0	0.847635	0	0	0	k__Fungi;p__Ascomycota;c__Dothideomycetes;o__Capnodiales;f__Teratosphaeriaceae;g__Neocatenulostroma;s__Neocatenulostroma_microsporum;	TTAAGTTCAGCGGGTATCCCTACCTGATCCGAGGTCAACCTTTGAATGAGTTTAACGGCCAGACGCCCCCCGACTCGCAAGCGGATAGGTTACCACAACGCTTAGAGACGGACGGCTCAGCCGGAAACATTGAGGCGCGCGGCGGACCGCGGCGCCCAATACCAAGCCAGGCTTGAGTGGTGAAATGACGCTCGAACAGGCATGCCCCTCGGAATACCAAGGGGCGCAATGTGCGTT	Fungi	Ascomycota	Dothideomycetes	Capnodiales	Teratosphaeriaceae	Neocatenulostroma	Neocatenulostroma_microsporum	Teratosphaeriaceae	9	Pathotroph-Saprotroph	Animal Pathogen-Plant Pathogen-Undefined Saprotroph	Multifunctions	NULL	NULL	Probable	Includes numerous saprobic, extremophilic, human opportunistic, and plant pathogenic fungi (Quaedvlieg et al. 2014)	Quaedvlieg W, et al. 2014. Persoonia 33:1-40	Plant pathogen	Litter saprotroph			Leaf/fruit/seed pathogen	leaf/fruit/seed		non-aquatic			filamentous_mycelium	perithecium_(hymenium_hidden,_narrow_opening)	closed
ASV 000218	0	0	0.0336869	0	0	0.0209405	0	0.000910457	0.644603	0.0236719	0	0	k__Fungi;p__Ascomycota;c__Dothideomycetes;o__Capnodiales;f__Teratosphaeriaceae;g__Neocatenulostroma;s__Neocatenulostroma_microsporum;	TTAAGTTCAGCGGGTATCCCTACCTGATCCGAGGTCAACCTTTGAATGGGTTTAACGGCCAGACGCCCCCCGATCTCGCAAGCGGATAGGTTACCACAACGCTTAGAGACGGACGGCTCAGCCGGACACATTGAGGCGCGCGGCGGACCGCGGCGCCCAATACCAAGCCAGGCTTGAGTGGTGAAATGACGCTCGAACAGGCATGCCCCTCGGAATACCAAGGGGCGCAATGTGCGTT	Fungi	Ascomycota	Dothideomycetes	Capnodiales	Teratosphaeriaceae	Neocatenulostroma	Neocatenulostroma_microsporum	Teratosphaeriaceae	9	Pathotroph-Saprotroph	Animal Pathogen-Plant Pathogen-Undefined Saprotroph	Multifunctions	NULL	NULL	Probable	Includes numerous saprobic, extremophilic, human opportunistic, and plant pathogenic fungi (Quaedvlieg et al. 2014)	Quaedvlieg W, et al. 2014. Persoonia 33:1-40	Plant pathogen	Litter saprotroph			Leaf/fruit/seed pathogen	leaf/fruit/seed		non-aquatic			filamentous_mycelium	perithecium_(hymenium_hidden,_narrow_opening)	closed
ASV 000619	0	0	0	0	0	0	0	0	0.111986	0	0	0	k__Fungi;p__Ascomycota;c__Dothideomycetes;o__Capnodiales;f__Teratosphaeriaceae;g__Neocatenulostroma;s__Neocatenulostroma_microsporum;	TTAAGTTCAGCGGGTATCCCTACCTGATCCGAGGTCAACCTTTGAATGGGTTTAACGGCCAGACGCCCCCCGATCTCGCAAGCGGATAGGTTACCACAACGCTTAGAGACGGACGGCTCAGCCGGACACATTAAGGCGCGCGGCGGACCGCGGCGCCCAATACCAAGCCAGGCTTGAGTGGTGAAATGACGCTCGAACAGGCATGCCCCTCGGAATACCAAGGGGCGCAATGTGCGTT	Fungi	Ascomycota	Dothideomycetes	Capnodiales	Teratosphaeriaceae	Neocatenulostroma	Neocatenulostroma_microsporum	Teratosphaeriaceae	9	Pathotroph-Saprotroph	Animal Pathogen-Plant Pathogen-Undefined Saprotroph	Multifunctions	NULL	NULL	Probable	Includes numerous saprobic, extremophilic, human opportunistic, and plant pathogenic fungi (Quaedvlieg et al. 2014)	Quaedvlieg W, et al. 2014. Persoonia 33:1-40	Plant pathogen	Litter saprotroph			Leaf/fruit/seed pathogen	leaf/fruit/seed		non-aquatic			filamentous_mycelium	perithecium_(hymenium_hidden,_narrow_opening)	closed
ASV 001134	0	0	0.031866	0	0	0	0	0	0	0	0	0	k__Fungi;p__Ascomycota;c__Dothideomycetes;o__Capnodiales;f__Teratosphaeriaceae;g__Neocatenulostroma;s__Neocatenulostroma_microsporum;	TTAAGTTCAGCGGGTACCCCTACCTGATCCGAGGTCAACCTTTGAGTGTGGAGTTTAACGGCCGGACGCCCCCCGAGCTCGCAAGCGGATAGTTTACCACAACGCTTAGAGACGGACGGCTCAGCCGGAAACATTGAGGCGCGCGGCGGACCGCGGCGCCCAATACCAAGCGAGGCTTGAGTGGTGTAATGACGCTCGAACAGGCATGCCCCTCGGAATACCAAGGGGCGCAATGTGCGTT	Fungi	Ascomycota	Dothideomycetes	Capnodiales	Teratosphaeriaceae	Neocatenulostroma	Neocatenulostroma_microsporum	Teratosphaeriaceae	9	Pathotroph-Saprotroph	Animal Pathogen-Plant Pathogen-Undefined Saprotroph	Multifunctions	NULL	NULL	Probable	Includes numerous saprobic, extremophilic, human opportunistic, and plant pathogenic fungi (Quaedvlieg et al. 2014)	Quaedvlieg W, et al. 2014. Persoonia 33:1-40	Plant pathogen	Litter saprotroph			Leaf/fruit/seed pathogen	leaf/fruit/seed		non-aquatic			filamentous_mycelium	perithecium_(hymenium_hidden,_narrow_opening)	closed
ASV 001423	0	0	0.0172987	0	0	0	0	0	0	0	0	0	k__Fungi;p__Ascomycota;c__Dothideomycetes;o__Capnodiales;f__Teratosphaeriaceae;g__Neocatenulostroma;s__Neocatenulostroma_microsporum;	TTAAGTTCAGCGGGTATCCCTACCTGATCCGAGGTCAACCTTTTGAGTGTGGAGTTTAACGGCCGGACGCCCCCCGAGCTCGCAAGCGGATAGTTTACCACAACGCTTAGAGACGGACGGCTCAGCCGGAAACATTGAGGCGCGCGGCGGACCGCGGCGCCCAATACCAAGCGAGGCTTGAGTGGTGTAATGACGCTCGAACAGGCATGCCCCTCGGAATACCAAGGGGCGCAATGTGCGTT	Fungi	Ascomycota	Dothideomycetes	Capnodiales	Teratosphaeriaceae	Neocatenulostroma	Neocatenulostroma_microsporum	Teratosphaeriaceae	9	Pathotroph-Saprotroph	Animal Pathogen-Plant Pathogen-Undefined Saprotroph	Multifunctions	NULL	NULL	Probable	Includes numerous saprobic, extremophilic, human opportunistic, and plant pathogenic fungi (Quaedvlieg et al. 2014)	Quaedvlieg W, et al. 2014. Persoonia 33:1-40	Plant pathogen	Litter saprotroph			Leaf/fruit/seed pathogen	leaf/fruit/seed		non-aquatic			filamentous_mycelium	perithecium_(hymenium_hidden,_narrow_opening)	closed
ASV 001512	0	0	0.0136568	0	0	0	0	0	0	0	0	0	k__Fungi;p__Ascomycota;c__Dothideomycetes;o__Capnodiales;f__Teratosphaeriaceae;g__Neocatenulostroma;s__Neocatenulostroma_microsporum;	TTAAGTTCAGCGGGTATCCCTACCTGATCCGAGGTCAACCTTTGAATGGGGGTTTAACGGCCAGACGCCTCCCGAGCTCGCAAGCGGATTGTTTACCACAACGCTTAGAGACGGACGGCTCAGCCGGAAACATTGAGGCGCGCGGCGGACCGCGGCGCCCAATACCAAGCGAGGCTTGAGTGGTGTAATGACGCTCGAACAGGCATGCCCCTCGGAATACCAAGGGGCGCAATGTGCGTT	Fungi	Ascomycota	Dothideomycetes	Capnodiales	Teratosphaeriaceae	Neocatenulostroma	Neocatenulostroma_microsporum	Teratosphaeriaceae	9	Pathotroph-Saprotroph	Animal Pathogen-Plant Pathogen-Undefined Saprotroph	Multifunctions	NULL	NULL	Probable	Includes numerous saprobic, extremophilic, human opportunistic, and plant pathogenic fungi (Quaedvlieg et al. 2014)	Quaedvlieg W, et al. 2014. Persoonia 33:1-40	Plant pathogen	Litter saprotroph			Leaf/fruit/seed pathogen	leaf/fruit/seed		non-aquatic			filamentous_mycelium	perithecium_(hymenium_hidden,_narrow_opening)	closed
ASV 001918	0	0	0	0	0	0	0	0	0	0.00910457	0	0	k__Fungi;p__Ascomycota;c__Dothideomycetes;o__Capnodiales;f__Teratosphaeriaceae;g__Neocatenulostroma;s__Neocatenulostroma_abietis;	TTAAGTTCAGCGGGTATCCCTACCTGATCCGAGGTCAACCTTTGAGTAATGGTTTAACGGCCAGACGCCCCCGATCTCGCAAGCGGATAGTTTTAACCACAACGCTTAGAGACAGAGAGCTCAGCCGGAAACATTGAGGCGCGCGGCGGACCGCGGCGCCCAATACCAAGCGAGGCTTGAGTGGTGTAATGACGCTCGAACAGGCATGCCCCTCGGAATACCAAGGGGCGCAATGTGCGTT	Fungi	Ascomycota	Dothideomycetes	Capnodiales	Teratosphaeriaceae	Neocatenulostroma	Neocatenulostroma_abietis	Teratosphaeriaceae	9	Pathotroph-Saprotroph	Animal Pathogen-Plant Pathogen-Undefined Saprotroph	Multifunctions	NULL	NULL	Probable	Includes numerous saprobic, extremophilic, human opportunistic, and plant pathogenic fungi (Quaedvlieg et al. 2014)	Quaedvlieg W, et al. 2014. Persoonia 33:1-40	Plant pathogen	Litter saprotroph			Leaf/fruit/seed pathogen	leaf/fruit/seed		non-aquatic			filamentous_mycelium	perithecium_(hymenium_hidden,_narrow_opening)	closed
ASV 000938	0	0	0	0	0	0	0	0	0	0.0528065	0	0	k__Fungi;p__Ascomycota;c__Dothideomycetes;o__Capnodiales;f__Neodevriesiaceae;g__Neodevriesia;s__Neodevriesia_capensis;	TTAAGTTCAGCGGGTATCCCTACCTGATCCGAGGTCAACCTTGTGATAAGAGGTTTAACGGCACGGCCGTCCCGTAAATCGCCAGCGACATTTGCACAACGCTGAGATACAGTCCGTCCCGCCGGGGGGTCATTGGGGCGCGGGGCGTGTGACGGCCCCGTCGCCCAATACCAAGCCAGGCTTGATTGGTGTAATGACGCTCGAACAGGCATGCCCTTCGGAATGCCAAAGGGCGCAATGTGCGTT	Fungi	Ascomycota	Dothideomycetes	Capnodiales	Neodevriesiaceae	Neodevriesia	Neodevriesia_capensis	Neodevriesiaceae	9	Pathotroph-Saprotroph	Plant Pathogen-Undefined Saprotroph	Plant pathogen-Saprotroph	NULL	NULL	Probable	Members are foliicolous, saprobic or plant pathogenic (Quaedvlieg et al. 2014)	Quaedvlieg W. et al. 2014. Persoonia 33:1-40	Plant pathogen	Litter saprotroph			Leaf/fruit/seed pathogen	leaf/fruit/seed		partly_aquatic			filamentous_mycelium	perithecium_(hymenium_hidden,_narrow_opening)	closed
ASV 001480	0	0	0.0172987	0	0	0	0	0	0	0	0	0	k__Fungi;p__Ascomycota;c__Dothideomycetes;o__Capnodiales;f__Neodevriesiaceae;g__Neodevriesia;g__Neodevriesia_unclassified;	TTAAGTTCAGCGGGTATCCCTACCTGATCCGAGGTCAACCTTGTGATGGGGTTGTTTAACGGCACGGCCGGTCCCGTCTCGCCAGCGGCTTTTTACCACAACGCTGAGATACGGTCCGTCCCGCCGGAGTCATTGAGGCGCGGGGGCGGTGAGGCCCCCGTCGCCCAATACCAAGCCAGGCTTGATTGGTGTAATGACGCTCGAACAGGCATGCCCTTCGGAATACCAAAGGGCGCAATGTGCGTT	Fungi	Ascomycota	Dothideomycetes	Capnodiales	Neodevriesiaceae	Neodevriesia		Neodevriesiaceae	9	Pathotroph-Saprotroph	Plant Pathogen-Undefined Saprotroph	Plant pathogen-Saprotroph	NULL	NULL	Probable	Members are foliicolous, saprobic or plant pathogenic (Quaedvlieg et al. 2014)	Quaedvlieg W. et al. 2014. Persoonia 33:1-40	Plant pathogen	Litter saprotroph			Leaf/fruit/seed pathogen	leaf/fruit/seed		partly_aquatic			filamentous_mycelium	perithecium_(hymenium_hidden,_narrow_opening)	closed
ASV 001661	0	0	0	0	0	0	0	0	0.00364183	0.00728365	0	0	k__Fungi;p__Ascomycota;c__Dothideomycetes;o__Capnodiales;f__Neodevriesiaceae;g__Neodevriesia;g__Neodevriesia_unclassified;	TTAAGTTCAGCGGGTATCCCTACCTGATCCGAGGTCAACCTTAGAATGGGGGGTTTAACGGCACGGCCGTCCCGTCTCGCCAGCGACAAGTTTGCACAACGCTGAGATTCGGTCCGTCCCGCCGGAGGGTCTTTGGGGCGCGGGGCGTGTGACGGCCCCGTCGCCCAATACCAAGCCAGGCTTGATTGGTGTAATGACGCTCGAACAGGCATGCCCTTCGGAATGCCAAAGGGCGCAATGTGCGTT	Fungi	Ascomycota	Dothideomycetes	Capnodiales	Neodevriesiaceae	Neodevriesia		Neodevriesiaceae	9	Pathotroph-Saprotroph	Plant Pathogen-Undefined Saprotroph	Plant pathogen-Saprotroph	NULL	NULL	Probable	Members are foliicolous, saprobic or plant pathogenic (Quaedvlieg et al. 2014)	Quaedvlieg W. et al. 2014. Persoonia 33:1-40	Plant pathogen	Litter saprotroph			Leaf/fruit/seed pathogen	leaf/fruit/seed		partly_aquatic			filamentous_mycelium	perithecium_(hymenium_hidden,_narrow_opening)	closed
ASV 001840	0	0	0	0	0	0	0	0	0	0.0118359	0	0	k__Fungi;p__Ascomycota;c__Dothideomycetes;o__Capnodiales;f__Neodevriesiaceae;g__Neodevriesia;s__Neodevriesia_capensis;	TTAAGTTCAGCGGGTATCCCTACCTGATCCGAGGTCAACCTTGTAATGAGAGGTTTAACGGCACGGCCGTCCCGTAAATCGCCAGCGACATTTGCACAACGCTGAGATACAGTCCGTCCCGCCGGGGGGTCATTGGGGCGCGGGGCGTGTGACGGCCCCGTCGCCCAATACCAAGCCAGGCTTGATTGGTGTAATGACGCTCGAACAGGCATGCCCTTCGGAATGCCAAAGGGCGCAATGTGCGTT	Fungi	Ascomycota	Dothideomycetes	Capnodiales	Neodevriesiaceae	Neodevriesia	Neodevriesia_capensis	Neodevriesiaceae	9	Pathotroph-Saprotroph	Plant Pathogen-Undefined Saprotroph	Plant pathogen-Saprotroph	NULL	NULL	Probable	Members are foliicolous, saprobic or plant pathogenic (Quaedvlieg et al. 2014)	Quaedvlieg W. et al. 2014. Persoonia 33:1-40	Plant pathogen	Litter saprotroph			Leaf/fruit/seed pathogen	leaf/fruit/seed		partly_aquatic			filamentous_mycelium	perithecium_(hymenium_hidden,_narrow_opening)	closed
ASV 001902	0	0	0	0	0	0.00728365	0	0	0	0	0	0	k__Fungi;p__Ascomycota;c__Dothideomycetes;o__Capnodiales;f__Neodevriesiaceae;g__Neodevriesia;s__Neodevriesia_lagerstroemiae;	TTAAGTTCAGCGGGTATCCCTACCTGATCCGAGGTCAACCTTGTGATGGGGTTGTTTAACGGCCCGGTCGTCCCGTTTCGCCAGCGGCTTTGGATCACAACGCTGAGATTCGGTCCGTCCCGCCGGAGTCATTGGGGCGCGGGGCGTGTGACGGCCCCGTCGCCCAATACCAAGCCAGGCTTGATTGGTGTAATGACGCTCGAACAGGCATGCCCTTCGGAATGCCAAAGGGCGCAATGTGCGTT	Fungi	Ascomycota	Dothideomycetes	Capnodiales	Neodevriesiaceae	Neodevriesia	Neodevriesia_lagerstroemiae	Neodevriesiaceae	9	Pathotroph-Saprotroph	Plant Pathogen-Undefined Saprotroph	Plant pathogen-Saprotroph	NULL	NULL	Probable	Members are foliicolous, saprobic or plant pathogenic (Quaedvlieg et al. 2014)	Quaedvlieg W. et al. 2014. Persoonia 33:1-40	Plant pathogen	Litter saprotroph			Leaf/fruit/seed pathogen	leaf/fruit/seed		partly_aquatic			filamentous_mycelium	perithecium_(hymenium_hidden,_narrow_opening)	closed
ASV 002514	0	0	0.00182091	0	0	0	0	0	0	0	0	0	k__Fungi;p__Ascomycota;c__Dothideomycetes;o__Capnodiales;f__Neodevriesiaceae;g__Neodevriesia;g__Neodevriesia_unclassified;	TTAAGTTCAGCGGGTATCCCTACCTGATCCGAGGTCAACCTGTGGTATAAAGAGGGTTTTCACGGCACGGCCGTCCCGTCTCGCCAGCGACTATTTGCACAACGCTGAGATTCGGTCCGTCCCGCCGGGGGTCGTTGGGGCACGGGGCGTGTGACGGCCCCGTCGCCCAATACCAAGCCAGGCTTGATTGGTGTAATGACGCTCGAACAGGCATGCCCTTCGGAATGCCAAAGGGCGCAATGTGCGTT	Fungi	Ascomycota	Dothideomycetes	Capnodiales	Neodevriesiaceae	Neodevriesia		Neodevriesiaceae	9	Pathotroph-Saprotroph	Plant Pathogen-Undefined Saprotroph	Plant pathogen-Saprotroph	NULL	NULL	Probable	Members are foliicolous, saprobic or plant pathogenic (Quaedvlieg et al. 2014)	Quaedvlieg W. et al. 2014. Persoonia 33:1-40	Plant pathogen	Litter saprotroph			Leaf/fruit/seed pathogen	leaf/fruit/seed		partly_aquatic			filamentous_mycelium	perithecium_(hymenium_hidden,_narrow_opening)	closed
ASV 000356	0	0	0	0	0.350526	0	0	0.0109255	0	0	0.0300451	0	k__Fungi;p__Ascomycota;c__Leotiomycetes;o__Helotiales;f__Dermateaceae;g__Neofabraea;s__Neofabraea_vagabunda;	TTAAGTTCAGCGGGTATCCCTACCTGATCCGAGGTCAACCTGTAAAAAATGGGGGGTTCTGGCGAGCATCCACCGGGCATCCAGAGCGAGAGATTTACTACGCTTAGAGCCAGACGGCACCGCCACTGATTTTAGGGCACCCCGTCGCCGGGGACGCCCAATACCAAGCAGAGCTTGAGGGTTGTAATGACGCTCGAACAGGCATGCCCCCCGGAATACCAAGGGGCGCAATGTGCGTT	Fungi	Ascomycota	Leotiomycetes	Helotiales	Dermateaceae	Neofabraea	Neofabraea_vagabunda	Neofabraea	13	Pathotroph	Plant Pathogen	Plant pathogen	NULL	NULL	Probable	Neofabraea species are pathogenic to their hosts, and are reported as causal agents of many plant diseases.	Chen C, et al. 2015. Fungal Biology 10.1016/j.funbio.2015.09.013; Tedersoo L, et al. 2014. Science 346:1256688	Plant pathogen	Litter saprotroph		Foliar endophyte	Leaf/fruit/seed pathogen	leaf/fruit/seed		non-aquatic			filamentous_mycelium	apothecium_(hymenium_on_surface)	smooth
ASV 000478	0	0	0	0.0355078	0.0983293	0	0.00819411	0.0236719	0	0	0.0482542	0	k__Fungi;p__Ascomycota;c__Leotiomycetes;o__Helotiales;f__Dermateaceae;g__Neofabraea;s__Neofabraea_vagabunda;	TTAAGTTCAGCGGGTATCCCTACCTGATCCGAGGTCAACCTGTAAAAATGGGGGGTTCTGGCGAGCATCCACCGGGCATCCAGAGCGAGAGATTTACTACGCTTAGAGCCAGACGGCACCGCCACTGATTTTAGGGCACCCCGTCGCCGGGGACGCCCAATACCAAGCAGAGCTTGAGGGTTGTAATGACGCTCGAACAGGCATGCCCCCCGGAATACCAAGGGGCGCAATGTGCGTT	Fungi	Ascomycota	Leotiomycetes	Helotiales	Dermateaceae	Neofabraea	Neofabraea_vagabunda	Neofabraea	13	Pathotroph	Plant Pathogen	Plant pathogen	NULL	NULL	Probable	Neofabraea species are pathogenic to their hosts, and are reported as causal agents of many plant diseases.	Chen C, et al. 2015. Fungal Biology 10.1016/j.funbio.2015.09.013; Tedersoo L, et al. 2014. Science 346:1256688	Plant pathogen	Litter saprotroph		Foliar endophyte	Leaf/fruit/seed pathogen	leaf/fruit/seed		non-aquatic			filamentous_mycelium	apothecium_(hymenium_on_surface)	smooth
ASV 001182	0.00455228	0	0	0	0.0063732	0	0	0.00819411	0	0.00728365	0	0	k__Fungi;p__Ascomycota;c__Dothideomycetes;o__Pleosporales;f__Phaeosphaeriaceae;g__Parastagonospora;g__Parastagonospora_unclassified;	TTAAGTTCAGCGGGTATCCCTACCTGATCCGAGGTCAAAAGTTAAAAAAGGGCTTGTGGACGCAAGTATTTGATAAGAATCGCGACTTGTGCTGCGCTTCAATACCAAAACACTGGCTGCCAATTATTTTAAGGCGAGTCCAAACACTAGGGAGAGGACAAACACCCAACACCAAGCAGAGCTTGAGGGTACAAATGACGCTCGAACAGGCATGCCCCATGGAATACCAAGGGGCGCAATGTGCGTT	Fungi	Ascomycota	Dothideomycetes	Pleosporales	Phaeosphaeriaceae	Parastagonospora		Phaeosphaeriaceae	9	Pathotroph-Saprotroph	Fungal Parasite-Plant Pathogen-Plant Saprotroph	Multifunctions	Microfungus	NULL	Probable	Necrotrophic or saprobic on a wide range of plants, especially monocotyledons; a few species parasitic on other fungi (Cannon & Kirk 2007)	Cannon PF, Kirk PM. 2007. Fungal Families of the World. CAB International, Cambridge	Plant pathogen	Litter saprotroph		No endophytic capacity	Leaf/fruit/seed pathogen	leaf/fruit/seed		non-aquatic			filamentous_mycelium	perithecium_(hymenium_hidden,_narrow_opening)	closed
ASV 001427	0	0	0	0.00819411	0.00728365	0	0	0	0	0	0	0	k__Fungi;p__Ascomycota;c__Dothideomycetes;o__Pleosporales;f__Phaeosphaeriaceae;g__Parastagonospora;s__Parastagonospora_sp;	TTAAGTTCAGCGGGTATCCCTACCTGATCCGAGGTCAAAAGTTAAAAAGGCTTGTGGACGCAAGTATTTAATAAGAATCGCGACTTGTGCTGCGCTTCATTACCAAAACACTGGCTGCCAATTATTTTAAGGCGAGTCCAAACACAAGGGAGAGGACAAACACCCAACACCAAGCAGAGCTTGAGGGTACAAATGACGCTCGAACAGGCATGCCCCATGGAATACCAAGGGGCGCAATGTGCGTT	Fungi	Ascomycota	Dothideomycetes	Pleosporales	Phaeosphaeriaceae	Parastagonospora	Parastagonospora_sp	Phaeosphaeriaceae	9	Pathotroph-Saprotroph	Fungal Parasite-Plant Pathogen-Plant Saprotroph	Multifunctions	Microfungus	NULL	Probable	Necrotrophic or saprobic on a wide range of plants, especially monocotyledons; a few species parasitic on other fungi (Cannon & Kirk 2007)	Cannon PF, Kirk PM. 2007. Fungal Families of the World. CAB International, Cambridge	Plant pathogen	Litter saprotroph		No endophytic capacity	Leaf/fruit/seed pathogen	leaf/fruit/seed		non-aquatic			filamentous_mycelium	perithecium_(hymenium_hidden,_narrow_opening)	closed
ASV 001727	0	0	0	0	0	0	0	0	0	0.0063732	0	0	k__Fungi;p__Ascomycota;c__Dothideomycetes;o__Pleosporales;f__Phaeosphaeriaceae;g__Parastagonospora;s__Parastagonospora_sp;	TTAAGTTCAGCGGGTATCCCTACCTGATCCGAGGTCAAAAGTTAAAAAGGCTTGTGGACGCAAGTATTTAATAAGAATCGCGACTTGTGCTGCGCTTCATTACCAAAACACTGGCTGCCAATTATTTTAAGGCAAGTCCAAACACAAGGGAGAGGACAAACACCCAACACCAAGCAGAGCTTGAGGGTACAAATGACGCTCGAACAGGCATGCCCCATGGAATACCAAGGGGCGCAATGTGCGTT	Fungi	Ascomycota	Dothideomycetes	Pleosporales	Phaeosphaeriaceae	Parastagonospora	Parastagonospora_sp	Phaeosphaeriaceae	9	Pathotroph-Saprotroph	Fungal Parasite-Plant Pathogen-Plant Saprotroph	Multifunctions	Microfungus	NULL	Probable	Necrotrophic or saprobic on a wide range of plants, especially monocotyledons; a few species parasitic on other fungi (Cannon & Kirk 2007)	Cannon PF, Kirk PM. 2007. Fungal Families of the World. CAB International, Cambridge	Plant pathogen	Litter saprotroph		No endophytic capacity	Leaf/fruit/seed pathogen	leaf/fruit/seed		non-aquatic			filamentous_mycelium	perithecium_(hymenium_hidden,_narrow_opening)	closed
ASV 000916	0	0	0	0	0	0	0	0	0.0455228	0	0	0	k__Fungi;p__Ascomycota;c__Dothideomycetes;o__Capnodiales;f__Teratosphaeriaceae;f__Teratosphaeriaceae_unclassified;f__Teratosphaeriaceae_unclassified;	TTAAGTTCAGCGGGTATCCCTACCTGATCCGAGGTCAACCTTGTGTGGGGTGTTTAACGGCGTCGAACCGACCGGCCTCACAAGCGGATTGAGTTGCCACAACGCTTAGAGACGGACGGCTCAGCCGGAGACATTGGGGCGCGCCGACAGGCGGCGACGCCCAATACCCAGCGAGGCTGGACTGGTGTAATGACGCTCGAACAGGCATGCCCCCCGGAATACCAGAGGGCGCAATGTGCGTT	Fungi	Ascomycota	Dothideomycetes	Capnodiales	Teratosphaeriaceae	Penidiella	Penidiella_ellipsoidea	Teratosphaeriaceae	9	Pathotroph-Saprotroph	Animal Pathogen-Plant Pathogen-Undefined Saprotroph	Multifunctions	NULL	NULL	Probable	Includes numerous saprobic, extremophilic, human opportunistic, and plant pathogenic fungi (Quaedvlieg et al. 2014)	Quaedvlieg W, et al. 2014. Persoonia 33:1-40	Plant pathogen	Litter saprotroph			Leaf/fruit/seed pathogen	leaf/fruit/seed		non-aquatic			filamentous_mycelium	perithecium_(hymenium_hidden,_narrow_opening)	closed
ASV 002288	0	0	0	0	0	0	0	0	0	0	0.00364183	0	k__Fungi;p__Ascomycota;c__Dothideomycetes;o__Botryosphaeriales;f__Botryosphaeriaceae;g__Phaeobotryon;s__Phaeobotryon_sp;	TTAAGTTCAGCGGGTATCCCTACCTGATCCGAGGTCAACCTTGAGAAAAGTTCAGAAGGTTCGTCCGGCGGACGACGCCCGACCGCTCCAAAGCGAGGTGTATATTCTACTACGCTTGAGGGCTGGACGCCATCGCCGAGGTCTTTGAGGCGCGTCCGCGAGAGGACGACGCCCAATACCAAGCAGAGCTTGAGGGTTGTAATGACGCTCGAACAGGCATGCCCCTCGGAATACCAAGGGGCGCAATGTGCGTT	Fungi	Ascomycota	Dothideomycetes	Botryosphaeriales	Botryosphaeriaceae	Phaeobotryon	Phaeobotryon_sp	Phaeobotryon	13	Pathotroph	Plant Pathogen	Plant pathogen	NULL	NULL	Probable	NULL	Tedersoo L, et al. 2014. Science 346:1256688	Plant pathogen	Litter saprotroph		Foliar endophyte	Leaf/fruit/seed pathogen	leaf/fruit/seed		non-aquatic			filamentous_mycelium
ASV 000040	0	0	7.35558	0	0	0	0	0	0	0	0	0	k__Fungi;p__Ascomycota;c__Dothideomycetes;o__Capnodiales;f__Mycosphaerellaceae;g__Phaeocryptopus;s__Phaeocryptopus_gaeumannii;	TTAAGTTCAGCGGGTATCCCTACCTGATCCGAGGTCAACCTTTGAAGGATTTAACGGCCGCGGCCACCCGACCTCCCACGCGAATAGTTGCCACAACGCGTAGAGACGGACAGCTCAGCCGGAAGACTTTAAGGCGCGCGGAGCCGCGACGCCCAATACCAAGCCAGGCTTGAGTGGTGAAATGACGCTCGAACAGGCATGCCCCCCGGAATACCAGAGGGCGCAATGTGCGTT	Fungi	Ascomycota	Dothideomycetes	Capnodiales	Mycosphaerellaceae	Phaeocryptopus	Phaeocryptopus_gaeumannii	Phaeocryptopus	13	Pathotroph	Plant Pathogen	Plant pathogen	NULL	NULL	Probable	NULL	http://www.apsnet.org/publications/commonnames/Pages/default.aspx	Plant pathogen	Litter saprotroph		No endophytic capacity	Leaf/fruit/seed pathogen	leaf/fruit/seed		non-aquatic			filamentous_mycelium	perithecium_(hymenium_hidden,_narrow_opening)	closed
ASV 000135	0	0	0	0	0	0.00910457	0	0	1.56143	0	0	0	k__Fungi;p__Ascomycota;c__Dothideomycetes;o__Capnodiales;f__Capnodiales_fam_Incertae_sedis;g__Phaeotheca;s__Phaeotheca_fissurella;	TTAAGTTCAGCGGGTATCCCTACCTGATCCGAGGTCAACCTTTAAAAAGAAGGCTTTACGGCAAGAGTCCCCTAACTCGAGAGCGAAAATCGTTAAATTCTACTACGCTCGGAGATCGGGTGCTCGGCCGGTGAAATTGAGGCGCGCGTTTGACCGCGGCGCCCAATACCAAGCGAGGCTTGAGTGGTGTAATGACGCTCGAACAGGCATGCCCTCCGGAATACCAGAGGGCGCAATGTGCGTT	Fungi	Ascomycota	Dothideomycetes	Capnodiales	Capnodiales_fam_Incertae_sedis	Phaeotheca	Phaeotheca_fissurella	-	-	-	-	Unassigned	-	-	-	Unassigned	-	Plant pathogen	Litter saprotroph			Leaf/fruit/seed pathogen	leaf/fruit/seed		partly_aquatic			filamentous_mycelium	perithecium_(hymenium_hidden,_narrow_opening)	closed
ASV 000337	0	0	0	0	0	0	0	0	0.336869	0	0	0	k__Fungi;p__Ascomycota;c__Dothideomycetes;o__Capnodiales;f__Capnodiales_fam_Incertae_sedis;g__Phaeotheca;s__Phaeotheca_fissurella;	TTAAGTTCAGCGGGTATCCCTACCTGATCCGAGGTCAACCTTGTTAAAAAAGGCTTAGCGGCGCGAGTCCCCTCAACTCGAGAGCGAAAATGATTCTTCTACGCTCGGAGATCGGGTGCTCGGCCGGTGAAATTGAGGCGCGCGTCGACCGCGGCGCCCAATACCAAGCGAGGCTTGAGTGGTGTAATGACGCTCGAACAGGCATGCCCTCCGGAATACCAGAGGGCGCAATGTGCGTT	Fungi	Ascomycota	Dothideomycetes	Capnodiales	Capnodiales_fam_Incertae_sedis	Phaeotheca	Phaeotheca_fissurella	-	-	-	-	Unassigned	-	-	-	Unassigned	-	Plant pathogen	Litter saprotroph			Leaf/fruit/seed pathogen	leaf/fruit/seed		partly_aquatic			filamentous_mycelium	perithecium_(hymenium_hidden,_narrow_opening)	closed
ASV 000400	0	0	0	0	0	0	0	0	0.294077	0	0	0	k__Fungi;p__Ascomycota;c__Dothideomycetes;o__Capnodiales;f__Capnodiales_fam_Incertae_sedis;g__Phaeotheca;s__Phaeotheca_fissurella;	TTAAGTTCAGCGGGTATCCCTACCTGATCCGAGGTCAACCTTGTTAAAAAAGGCTTAACGGCGCGAGTCCCCTCAACTCGAGAGCGAAAATGATTCTTCTACGCTCGGAGATCGGGTGCTCGGCCGGTGAAATTGAGGCGCGCGTCGACCGCGGCGCCCAATACCAAGCGAGGCTTGAGTGGTGTAATGACGCTCGAACAGGCATGCCCTCCGGAATACCAGAGGGCGCAATGTGCGTT	Fungi	Ascomycota	Dothideomycetes	Capnodiales	Capnodiales_fam_Incertae_sedis	Phaeotheca	Phaeotheca_fissurella	-	-	-	-	Unassigned	-	-	-	Unassigned	-	Plant pathogen	Litter saprotroph			Leaf/fruit/seed pathogen	leaf/fruit/seed		partly_aquatic			filamentous_mycelium	perithecium_(hymenium_hidden,_narrow_opening)	closed
ASV 000630	0	0	0	0	0	0.041881	0	0	0.0801202	0	0	0	k__Fungi;p__Ascomycota;c__Dothideomycetes;o__Capnodiales;f__Capnodiales_fam_Incertae_sedis;g__Phaeotheca;s__Phaeotheca_fissurella;	TTAAGTTCAGCGGGTATCCCTACCTGATCCGAGGTCAACCTTTGTAAAGAGGTTTAACGGCGCAAGTCCCCTAACTCGAAAGCGAAAATATTTCTTCTACGCTCGGAGATCGGGTGCTCGGCCGGTACAATTGAGGCGCGCGTGTGACCGCGACGCCCAATACCAAGCTAGGCTTGAGTGGTGTAATGACGCTCGAACAGGCATGCCCTCCGGAATACCAGAGGGCGCAATGTGCGTT	Fungi	Ascomycota	Dothideomycetes	Capnodiales	Capnodiales_fam_Incertae_sedis	Phaeotheca	Phaeotheca_fissurella	-	-	-	-	Unassigned	-	-	-	Unassigned	-	Plant pathogen	Litter saprotroph			Leaf/fruit/seed pathogen	leaf/fruit/seed		partly_aquatic			filamentous_mycelium	perithecium_(hymenium_hidden,_narrow_opening)	closed
ASV 000517	0	0	0	0	0	0	0	0	0	0	0	0.215778	k__Fungi;p__Ascomycota;c__Dothideomycetes;o__Pleosporales;o__Pleosporales_unclassified;o__Pleosporales_unclassified;o__Pleosporales_unclassified;	TTAAGTTCAGCGGGTATCCCTACCTGATCCGAGGTCAAAAGTGTTAAATAGACTTGATGGTTGCAAGTAATTATTAGCTAGAGGCGCAAATTGTGCTGCGCTTCTATACCAATACACTGGCTGCCAATTTCTTTAAGGCGAGTCCAAACGCAAGAGAGAGGACAAACACCCAACACCAAGCATAGCTTGAGGGTACAAATGACGCTCGAACAGGCATGCCCCATGGAATACCAAGGGGCGCAATGTGCGTT	Fungi	Ascomycota	Dothideomycetes	Pleosporales	Didymellaceae	Phoma	Phoma_puncteliae	-	-	-	-	Unassigned	-	-	-	Unassigned	-	Plant pathogen	Litter saprotroph	hypervariable	Foliar endophyte	Leaf/fruit/seed pathogen	leaf/fruit/seed,roots,soil	soft_rot	partly_aquatic			filamentous_mycelium
ASV 000740	0.00273137	0	0.0728365	0	0	0	0.010015	0	0	0	0.00546274	0	k__Fungi;p__Ascomycota;c__Dothideomycetes;o__Pleosporales;o__Pleosporales_unclassified;o__Pleosporales_unclassified;o__Pleosporales_unclassified;	TTAAGTTCAGCGGGTATCCCTACCTGATCCGAGGTCAAAAGTGTTAAATAGACTTGATGGTTGCAAGTAATTATGAGCTAGAATCGCAAATTGTGCTGCGCTTCTATACCAATACACTGGCTGCCAATTTCTTTAAGGCGAGTCCAAACGCAAGGGAGAGGACAAACACCCAACACCAAGCATAGCTTGAGGGTACAAATGACGCTCGAACAGGCATGCCCCATGGAATACCAAGGGGCGCAATGTGCGTT	Fungi	Ascomycota	Dothideomycetes	Pleosporales	Didymellaceae	Phoma	Phoma_puncteliae	-	-	-	-	Unassigned	-	-	-	Unassigned	-	Plant pathogen	Litter saprotroph	hypervariable	Foliar endophyte	Leaf/fruit/seed pathogen	leaf/fruit/seed,roots,soil	soft_rot	partly_aquatic			filamentous_mycelium
ASV 000039	0	0	0.591797	0	0	0.765694	0	0.0664633	1.69163	3.36869	0	0	k__Fungi;p__Ascomycota;c__Dothideomycetes;o__Pleosporales;f__Didymellaceae;f__Didymellaceae_unclassified;f__Didymellaceae_unclassified;	TTAAGTTCAGCGGGTATCCCTACCTGATCCGAGGTCAAGAGTGTAAAAAAGTACTTTTGGACGTCGTCGTTATGAGTGCAAAGCGCGAGATGTACTGCGCTCCGAAATCAATACGCCGGCTGCCAATTGTTTTAAGGCGAGTCTACACGCAAAGGCGAGACAAACACCCAACACCAAGCAAAGCTTGAAGGTACAAATGACGCTCGAACAGGCATGCCCCATGGAATACCAAGGGGCGCAATGTGCGTT	Fungi	Ascomycota	Dothideomycetes	Pleosporales	Didymellaceae	Phoma		Didymellaceae	9	Pathotroph-Saprotroph	Animal Pathogen-Plant Pathogen-Undefined Saprotroph	Uncertained	Microfungus	NULL	Possible	NULL	Tedersoo L, et al. 2014. Science 346:1256688 (doi:10.1126/science.1256688)	Plant pathogen	Litter saprotroph	hypervariable	Foliar endophyte	Leaf/fruit/seed pathogen	leaf/fruit/seed,roots,soil	soft_rot	partly_aquatic			filamentous_mycelium
ASV 001373	0	0	0	0	0	0	0	0	0	0.0172987	0	0	k__Fungi;p__Ascomycota;c__Dothideomycetes;o__Pleosporales;f__Didymellaceae;f__Didymellaceae_unclassified;f__Didymellaceae_unclassified;	TTAAGTTCAGCGGGTATCCCTACCTGATCCGAGGTCAAGAGTGTAAAAATGTACTTTTGGACGTCGTCGTTATGAGTGCAAAGCGCGAGATGTACTGCGCTCCGAAATCAATACGCCGGCTGCCAATTGTTTTGAGGCGAGTCTACACGCAAAGGCGAGACAAACACCCAACACCAAGCAGAGCTTGAAGGTACAAATGACGCTCGAACAGGCATGCCCCATGGAATACCAAGGGGCGCAATGTGCGTT	Fungi	Ascomycota	Dothideomycetes	Pleosporales	Didymellaceae	Phoma		Didymellaceae	9	Pathotroph-Saprotroph	Animal Pathogen-Plant Pathogen-Undefined Saprotroph	Uncertained	Microfungus	NULL	Possible	NULL	Tedersoo L, et al. 2014. Science 346:1256688 (doi:10.1126/science.1256688)	Plant pathogen	Litter saprotroph	hypervariable	Foliar endophyte	Leaf/fruit/seed pathogen	leaf/fruit/seed,roots,soil	soft_rot	partly_aquatic			filamentous_mycelium
ASV 002366	0.00182091	0	0	0	0	0	0	0	0	0	0	0	k__Fungi;p__Ascomycota;c__Dothideomycetes;o__Pleosporales;f__Didymellaceae;f__Didymellaceae_unclassified;f__Didymellaceae_unclassified;	AACGCACATTGCGCCCCTTGGTATTCCATGGGGCATGCCTGTTCGAGCGTCATTTGTACCTTCAAGCTCTGCTTGGTGTTGGGTGTTTGTCTCGCCTTTGCGTGTAGACTCGCCTCAAAACAATTGGCAGCCGGCGTATTGATTTCGGAGCGCAGTACATCTCGCGCTTTGCACTCATAACGACGACGTCCAAAAGTACATTTTTACACTCTTGACCTCGGATCAGGTAGGGATACCCGCTGAACTTAA	Fungi	Ascomycota	Dothideomycetes	Pleosporales	Didymellaceae	Phoma		Didymellaceae	9	Pathotroph-Saprotroph	Animal Pathogen-Plant Pathogen-Undefined Saprotroph	Uncertained	Microfungus	NULL	Possible	NULL	Tedersoo L, et al. 2014. Science 346:1256688 (doi:10.1126/science.1256688)	Plant pathogen	Litter saprotroph	hypervariable	Foliar endophyte	Leaf/fruit/seed pathogen	leaf/fruit/seed,roots,soil	soft_rot	partly_aquatic			filamentous_mycelium
ASV 000332	0.0573588	0.210315	0.118359	0.0282242	0.031866	0	0.0109255	0.0291346	0	0	0.0191196	0	k__Fungi;p__Ascomycota;c__Dothideomycetes;o__Pleosporales;f__Didymellaceae;g__Phoma;s__Phoma_aloes;	TTAAGTTCAGCGGGTATCCCTACCTGATCCGAGGTCAAAAGTTAAAAAGACTTGTGGATGCAAGTGTTACTAGGTCAGAATCGCGACTTGTGCTGCGCTTCAATACCAAAACACTGGCTGCCAATTGTTTTAAGGCGAGTCCAAACACCAAGGAGAGGACAAACACCCAACACCAAGCAAAGCTTGAAGGTACAAATGACGCTCGAACAGGCATGCCCCATGGAATACCAAGGGGCGCAATGTGCGTT	Fungi	Ascomycota	Dothideomycetes	Pleosporales	Didymellaceae	Phoma	Phoma_aloes	Phoma	13	Pathotroph-Saprotroph-Symbiotroph	Endophyte-Dung Saprotroph-Lichen parasite-Litter Saprotroph-Plant Pathogen-Soil Saprotroph-Wood Saprotroph	Uncertained	Microfungus	Soft Rot	Possible	NULL	Richardson MJ. 1972. Transactions of the British Mycological Society 58:37-48; Seehann G, et al. 1975. List of Fungi in Soft-Rot Tissue Tests. Institute fur Holzbiologie und Holzschutz, Bundesforschungsanstalt fur Forst - und Holzwirtshaft, Hamburg - Lohbrugge, Germany; de Gruyter J, et al. 2010. Mycologia. 102:1066-1081; Costa IPMW, et al. 2012. Mycotaxon 119:26; Tedersoo L, et al. 2014. Science…	Plant pathogen	Litter saprotroph	hypervariable	Foliar endophyte	Leaf/fruit/seed pathogen	leaf/fruit/seed,roots,soil	soft_rot	partly_aquatic			filamentous_mycelium
ASV 001218	0	0.0145673	0	0.0118359	0.0063732	0	0	0	0	0	0	0	k__Fungi;p__Ascomycota;c__Dothideomycetes;o__Pleosporales;f__Didymellaceae;g__Phoma;s__Phoma_puncteliae;	TTAAGTTCAGCGGGTATCCCTACCTGATCCGAGGTCAAAAGTGTTAAATAGACTTGATGGTTGCAAGTAGTTATTAGCTAGGATCGCAAATTGTGCTGCGCTTCTATACCAATACACTGGCTGCCAATTTCTTTAAGGCGAGTCCAAACGCAAGGGAGAGGACAAACACCCAACACCAAGCATAGCTTGAGGGTACAAATGACGCTCGAACAGGCATGCCCCATGGAATACCAAGGGGCGCAATGTGCGTT	Fungi	Ascomycota	Dothideomycetes	Pleosporales	Didymellaceae	Phoma	Phoma_puncteliae	Phoma	13	Pathotroph-Saprotroph-Symbiotroph	Endophyte-Dung Saprotroph-Lichen parasite-Litter Saprotroph-Plant Pathogen-Soil Saprotroph-Wood Saprotroph	Uncertained	Microfungus	Soft Rot	Possible	NULL	Richardson MJ. 1972. Transactions of the British Mycological Society 58:37-48; Seehann G, et al. 1975. List of Fungi in Soft-Rot Tissue Tests. Institute fur Holzbiologie und Holzschutz, Bundesforschungsanstalt fur Forst - und Holzwirtshaft, Hamburg - Lohbrugge, Germany; de Gruyter J, et al. 2010. Mycologia. 102:1066-1081; Costa IPMW, et al. 2012. Mycotaxon 119:26; Tedersoo L, et al. 2014. Science…	Plant pathogen	Litter saprotroph	hypervariable	Foliar endophyte	Leaf/fruit/seed pathogen	leaf/fruit/seed,roots,soil	soft_rot	partly_aquatic			filamentous_mycelium
ASV 001963	0.00819411	0	0	0	0	0	0	0	0	0	0	0	k__Fungi;p__Ascomycota;c__Sordariomycetes;o__Glomerellales;f__Plectosphaerellaceae;g__Plectosphaerella;g__Plectosphaerella_unclassified;	TTAAGTTCAGCGGGTATTCCTACCTGATCCGAGGTCAACCTTGGTGCCGCCGAAGCGGACTTGTGGGGGGTTTAGAGGCAGGACGCCGAGGACTCCCAATGCGAGGCGAATGCTACTGCGCAAAGGAGAGGGCCCTTCGGGTCCGCCACTGGTTTTAGGGGCCTGCCGTGGCAGATCCCCAACGCCGGGCCACAGGGGCTCGAGGGTTGAAACGACGCTCGGACAGGCATGCCTCCCAGGATACTGGAAGGCGCCATGTGCGTT	Fungi	Ascomycota	Sordariomycetes	Glomerellales	Plectosphaerellaceae	Plectosphaerella	Plectosphaerella_cucumerina	Plectosphaerella	13	Pathotroph	Plant Pathogen	Plant pathogen	NULL	NULL	Probable	NULL	Tedersoo L, et al. 2014. Science 346:1256688	Plant pathogen	Litter saprotroph			Leaf/fruit/seed pathogen	leaf/fruit/seed,animal_material		partly_aquatic	nematophagous		filamentous_mycelium	perithecium_(hymenium_hidden,_narrow_opening)	closed
ASV 002475	0	0	0	0	0	0	0	0.000910457	0	0	0	0	k__Fungi;p__Ascomycota;c__Sordariomycetes;o__Glomerellales;f__Plectosphaerellaceae;g__Plectosphaerella;g__Plectosphaerella_unclassified;	TTAAGTTCAGCGGGTATTCCTACCTGATCCGAGGTCAACCTTGGTGCCGCCGGAGCGGACTTGTGGGGGGTTTAGAGGCAGGACGCCGAGGGATCCCAATGCGAGGCTGATGCTACTGCGCAAAGGAGAGGGCCTTCGGGTCCGCCACTGGTTTTAGGGGCCTGCCGTGGCAGATCCCCAACGCCGGGCCACGGGGGCTCGAGGGTTGAAACGACGCTCGGACAGGCATGCCTCCCAGGATACTGGAAGGCGCCATGTGCGTT	Fungi	Ascomycota	Sordariomycetes	Glomerellales	Plectosphaerellaceae	Plectosphaerella		Plectosphaerella	13	Pathotroph	Plant Pathogen	Plant pathogen	NULL	NULL	Probable	NULL	Tedersoo L, et al. 2014. Science 346:1256688	Plant pathogen	Litter saprotroph			Leaf/fruit/seed pathogen	leaf/fruit/seed,animal_material		partly_aquatic	nematophagous		filamentous_mycelium	perithecium_(hymenium_hidden,_narrow_opening)	closed
ASV 001749	0	0	0	0	0	0	0.010015	0	0	0	0	0	k__Fungi;p__Ascomycota;c__Dothideomycetes;o__Pleosporales;f__Leptosphaeriaceae;g__Plenodomus;s__Plenodomus_biglobosus;	TTAAGTTCAGCGGGTATCCCTACCTGATCCGAGGTCAAGCGTAAAGTTGTAGGCTTATGGACGCCGCCGTACTCAGGAGAAAGCGCAAAATGTGCTGCGCTCTACTACTAGACGGCTGGCTGCCAATTCATTTGAGGCGAGTTCACGCGCATAGCGGAACAAACGCCCAACACCCAGCAGGGCTGGAGGGTACAAATGACGCTCGAACAGGCATGCCCCACGGAATACCGAGGGGCGCAATGTGCGTT	Fungi	Ascomycota	Dothideomycetes	Pleosporales	Leptosphaeriaceae	Plenodomus	Plenodomus_biglobosus	Plenodomus	13	Saprotroph	Undefined Saprotroph	Saprotroph	NULL	NULL	Probable	NULL	Tedersoo L, et al. 2014. Science 346:1256688	Plant pathogen	Litter saprotroph		No endophytic capacity	Leaf/fruit/seed pathogen	leaf/fruit/seed		non-aquatic			filamentous_mycelium	perithecium_(hymenium_hidden,_narrow_opening)	closed
ASV 000249	0	0.021851	0.626394	0	0	0	0.0600901	0	0	0	0.0172987	0	k__Fungi;p__Ascomycota;c__Dothideomycetes;o__Pleosporales;f__Leptosphaeriaceae;g__Plenodomus;s__Plenodomus_biglobosus;	TTAAGTTCAGCGGGTATCCCTACCTGATCCGAGGTCAAGCGTTAAAGATGTAGACTTGTGGACGCCGCCGCGACCCGAGAAAAGCGCAAATGTGCTGCGCTTCCACACGGAACGGCTGGCTGCCAATGTATTTGAGGCGAGTTCACGCGCGCAGCGGAACAAAACGCCCAACACCCAGCAAGGCTGGAGGGTACAAATGACGCTCGAACAGGCATGCCCCATGGAATACCAAGGGGCGCAATGTGCGTT	Fungi	Ascomycota	Dothideomycetes	Pleosporales	Leptosphaeriaceae	Plenodomus	Plenodomus_biglobosus	Plenodomus	13	Saprotroph	Undefined Saprotroph	Saprotroph	NULL	NULL	Probable	NULL	Tedersoo L, et al. 2014. Science 346:1256688	Plant pathogen	Litter saprotroph		No endophytic capacity	Leaf/fruit/seed pathogen	leaf/fruit/seed		non-aquatic			filamentous_mycelium	perithecium_(hymenium_hidden,_narrow_opening)	closed
ASV 000374	0	0	0.328675	0	0	0.0254928	0	0	0	0	0.00364183	0	k__Fungi;p__Ascomycota;c__Dothideomycetes;o__Pleosporales;f__Leptosphaeriaceae;g__Plenodomus;s__Plenodomus_biglobosus;	TTAAGTTCAGCGGGTATCCCTACCTGATCCGAGGTCAAGCGTAAGAAGGTAGTCTTGTGGACGCCACCGCACGCCGGGCAGAGCGCAAAATGTGCTGCGCTCCCACCGGGACGGCTGGCTGCCAATGCATTTGAGGCGAGTTCACGCGCGCAGCGGAACAAACGCCCAACACCCAGCAGGGCTGGAGGGTACAAATGACGCTCGAACAGGCATGCCCCATGGAATACCAAGGGGCGCAATGTGCGTT	Fungi	Ascomycota	Dothideomycetes	Pleosporales	Leptosphaeriaceae	Plenodomus	Plenodomus_biglobosus	Plenodomus	13	Saprotroph	Undefined Saprotroph	Saprotroph	NULL	NULL	Probable	NULL	Tedersoo L, et al. 2014. Science 346:1256688	Plant pathogen	Litter saprotroph		No endophytic capacity	Leaf/fruit/seed pathogen	leaf/fruit/seed		non-aquatic			filamentous_mycelium	perithecium_(hymenium_hidden,_narrow_opening)	closed
ASV 000399	0	0.0628215	0.127464	0	0	0.0564483	0.0264032	0	0	0	0.0555379	0	k__Fungi;p__Ascomycota;c__Dothideomycetes;o__Pleosporales;f__Leptosphaeriaceae;g__Plenodomus;s__Plenodomus_biglobosus;	TTAAGTTCAGCGGGTATCCCTACCTGATCCGAGGTCAAGCGTAAGAAGGTAGCCTTGTGGACGCCGCCGCACGCCGTGCAGAGCGCAAAATGTGCTGCGCTCCCACACGGGACGGCTGGCTGCCAATGCATTTGAGGCGAGTTCACGCGCGCAGCGGAACAAACACCCAGCACCCAGCAACGCTGGAGGGTACAAATGACGCTCGAACAGGCATGCCCCATGGAATACCAAGGGGCGCAATGTGCGTT	Fungi	Ascomycota	Dothideomycetes	Pleosporales	Leptosphaeriaceae	Plenodomus	Plenodomus_biglobosus	Plenodomus	13	Saprotroph	Undefined Saprotroph	Saprotroph	NULL	NULL	Probable	NULL	Tedersoo L, et al. 2014. Science 346:1256688	Plant pathogen	Litter saprotroph		No endophytic capacity	Leaf/fruit/seed pathogen	leaf/fruit/seed		non-aquatic			filamentous_mycelium	perithecium_(hymenium_hidden,_narrow_opening)	closed
ASV 000872	0	0	0	0.0309555	0.0118359	0	0	0	0	0	0.00273137	0.00819411	k__Fungi;p__Ascomycota;c__Dothideomycetes;o__Pleosporales;f__Leptosphaeriaceae;g__Plenodomus;s__Plenodomus_influorescens;	TTAAGTTCAGCGGGTATCCCTACCTGATCCGAGGTCAAGAGCTGATAAGAGGTCTTGATGGGTGCCAACAATCATGACAAGAGGCGCAAAATGTGCTGCGCTCCAGGCCAATATGCCGGCTGCCAATTGTTTTAAGGCGAGTCTCCAACAGCGCAAGCGCAGGAGACATACACCCAACACCAAGCAAAGCTTGAGGGTACAAATGACGCTCGAACAGGCATGCCCCATGGAATACCAAGGGGCGCAATGTGCGTT	Fungi	Ascomycota	Dothideomycetes	Pleosporales	Leptosphaeriaceae	Plenodomus	Plenodomus_influorescens	Plenodomus	13	Saprotroph	Undefined Saprotroph	Saprotroph	NULL	NULL	Probable	NULL	Tedersoo L, et al. 2014. Science 346:1256688	Plant pathogen	Litter saprotroph		No endophytic capacity	Leaf/fruit/seed pathogen	leaf/fruit/seed		non-aquatic			filamentous_mycelium	perithecium_(hymenium_hidden,_narrow_opening)	closed
ASV 000888	0	0	0	0	0	0.0264032	0.00728365	0	0	0.00455228	0	0	k__Fungi;p__Ascomycota;c__Dothideomycetes;o__Pleosporales;f__Leptosphaeriaceae;g__Plenodomus;s__Plenodomus_biglobosus;	TTAAGTTCAGCGGGTATCCCTACCTGATCCGAGGTCAAGCGTAAGAAGGTAGCCTTGTGGACGCCGCCGCACGCCGTGCAGCGCGCAAAATGTGCTGCGCTCCCACACGGGACGGCTGGCTGCCAATGCATTTGAGGCGAGTTCACGCGCGCAGCGGAACAAACACCCAGCACCCAGCAACGCTGGAGGGTACAAATGACGCTCGAACAGGCATGCCCCATGGAATACCAAGGGGCGCAATGTGCGTT	Fungi	Ascomycota	Dothideomycetes	Pleosporales	Leptosphaeriaceae	Plenodomus	Plenodomus_biglobosus	Plenodomus	13	Saprotroph	Undefined Saprotroph	Saprotroph	NULL	NULL	Probable	NULL	Tedersoo L, et al. 2014. Science 346:1256688	Plant pathogen	Litter saprotroph		No endophytic capacity	Leaf/fruit/seed pathogen	leaf/fruit/seed		non-aquatic			filamentous_mycelium	perithecium_(hymenium_hidden,_narrow_opening)	closed
ASV 000955	0	0	0.0509856	0	0	0	0	0	0	0	0	0	k__Fungi;p__Ascomycota;c__Dothideomycetes;o__Pleosporales;f__Leptosphaeriaceae;g__Plenodomus;s__Plenodomus_biglobosus;	TTAAGTTCAGCGGGTATCCCTACCTGATCCGAGGTCAAGCGTTAAAGATGTAGACTTGTGGACGCCGCCGCGACCCGAGAAAAGCGCAAATGTGCTGCGCTTCCACACGGAACGGCTGGCTGCCAATGTATTTGAGGCGAGTTCACGCGCGCAGCGGAACAAAACGCCCAAAACCCAGCAAGGCTGGAGGGTACAAATGACGCTCGAACAGGCATGCCCCATGGAATACCAAGGGGCGCAATGTGCGTT	Fungi	Ascomycota	Dothideomycetes	Pleosporales	Leptosphaeriaceae	Plenodomus	Plenodomus_biglobosus	Plenodomus	13	Saprotroph	Undefined Saprotroph	Saprotroph	NULL	NULL	Probable	NULL	Tedersoo L, et al. 2014. Science 346:1256688	Plant pathogen	Litter saprotroph		No endophytic capacity	Leaf/fruit/seed pathogen	leaf/fruit/seed		non-aquatic			filamentous_mycelium	perithecium_(hymenium_hidden,_narrow_opening)	closed
ASV 001065	0	0	0	0	0	0	0	0.021851	0	0	0	0.0191196	k__Fungi;p__Ascomycota;c__Dothideomycetes;o__Pleosporales;f__Leptosphaeriaceae;g__Plenodomus;s__Plenodomus_enteroleucus;	TTAAGTTCAGCGGGTATCCCTACCTGATCCGAGGTCAAGAGCTTATGTGAGGTCTTGATGGATGCCAACAACTATGACAAGAGGCGCAAAATGTGCTGCGCTCCAGGCCAATATGCCGGCTGCCAATTGCTTTAAGGCGAGTCCCATCCACGCAAGCGCAGAGGACATACACCCAACACCAAGCAGAGCTTGAGGGTACAAATGACGCTCGAACAGGCATGCCCCATGGAATACCAAGGGGCGCAATGTGCGTT	Fungi	Ascomycota	Dothideomycetes	Pleosporales	Leptosphaeriaceae	Plenodomus	Plenodomus_enteroleucus	Plenodomus	13	Saprotroph	Undefined Saprotroph	Saprotroph	NULL	NULL	Probable	NULL	Tedersoo L, et al. 2014. Science 346:1256688	Plant pathogen	Litter saprotroph		No endophytic capacity	Leaf/fruit/seed pathogen	leaf/fruit/seed		non-aquatic			filamentous_mycelium	perithecium_(hymenium_hidden,_narrow_opening)	closed
ASV 001164	0.000910457	0	0.0254928	0	0	0	0	0	0	0	0	0	k__Fungi;p__Ascomycota;c__Dothideomycetes;o__Pleosporales;f__Leptosphaeriaceae;g__Plenodomus;s__Plenodomus_biglobosus;	TTAAGTTCAGCGGGTATCCCTACCTGATCCGAGGTCAAGCGTAAAAATGTAGACTTGTGGATGCCACCGTCTGCAGTGGAGAGCGCAAAATGTGCTGCGCTCCCACACGGGACGGCGGGCTGCCAATGCATTTGAGGCGAGTTCACGCGCGCAGCGGAACAAACGCCCAACACCCAGCAGGGCTGGAGGGTACAAATGACGCTCGAACAGGCATGCCCCATGGAATACCAAGGGGCGCAATGTGCGTT	Fungi	Ascomycota	Dothideomycetes	Pleosporales	Leptosphaeriaceae	Plenodomus	Plenodomus_biglobosus	Plenodomus	13	Saprotroph	Undefined Saprotroph	Saprotroph	NULL	NULL	Probable	NULL	Tedersoo L, et al. 2014. Science 346:1256688	Plant pathogen	Litter saprotroph		No endophytic capacity	Leaf/fruit/seed pathogen	leaf/fruit/seed		non-aquatic			filamentous_mycelium	perithecium_(hymenium_hidden,_narrow_opening)	closed
ASV 001633	0	0	0.0136568	0	0	0	0	0	0	0	0	0	k__Fungi;p__Ascomycota;c__Dothideomycetes;o__Pleosporales;f__Leptosphaeriaceae;g__Plenodomus;s__Plenodomus_biglobosus;	TTAAGTTCAGCGGGTATCCCTACCTGATCCGAGGTCAAGCGTAAGAAGGTAGCCTTGTGGACGCCGCCGTACGCCGTGCAAAACGCAAAATGTGCTGCGCTCCCACACGGGACGGCTGGCTGCCAATGCATTTGAGGCGAGTTCACGCGCGCAGCGGAACAAACACCCAGCACCCAGCAGCGCTGGAGGGTACAAATGACGCTCGAACAGGCATGCCCCATGGAATACCAAGGGGCGCAATGTGCGTT	Fungi	Ascomycota	Dothideomycetes	Pleosporales	Leptosphaeriaceae	Plenodomus	Plenodomus_biglobosus	Plenodomus	13	Saprotroph	Undefined Saprotroph	Saprotroph	NULL	NULL	Probable	NULL	Tedersoo L, et al. 2014. Science 346:1256688	Plant pathogen	Litter saprotroph		No endophytic capacity	Leaf/fruit/seed pathogen	leaf/fruit/seed		non-aquatic			filamentous_mycelium	perithecium_(hymenium_hidden,_narrow_opening)	closed
ASV 002032	0	0	0	0	0.00728365	0	0	0	0	0	0	0	k__Fungi;p__Ascomycota;c__Dothideomycetes;o__Pleosporales;f__Leptosphaeriaceae;g__Plenodomus;s__Plenodomus_biglobosus;	TTAAGTTCAGCGGGTATCCCTACCTGATCCGAGGTCAAGCGTTAAAGAGTAAACTTGTGGATGCCGCCGTACACAGTGGAGAGCGCAAATTGTGCTGCGCTCCCACACGGGACGGCTGGCTGCCAATGTATTTAAGGCGAGTTCACGCATACAGCAGAACAAAACGCCCAACACCCAGCAAGGCTGGAGGGTACAAATGACGCTCGAACAGGCATGCCCCAAGGAATACCAAGGGGCGCAATGTGCGTT	Fungi	Ascomycota	Dothideomycetes	Pleosporales	Leptosphaeriaceae	Plenodomus	Plenodomus_biglobosus	Plenodomus	13	Saprotroph	Undefined Saprotroph	Saprotroph	NULL	NULL	Probable	NULL	Tedersoo L, et al. 2014. Science 346:1256688	Plant pathogen	Litter saprotroph		No endophytic capacity	Leaf/fruit/seed pathogen	leaf/fruit/seed		non-aquatic			filamentous_mycelium	perithecium_(hymenium_hidden,_narrow_opening)	closed
ASV 002304	0	0.00546274	0	0	0	0	0	0	0	0	0	0	k__Fungi;p__Ascomycota;c__Dothideomycetes;o__Pleosporales;f__Leptosphaeriaceae;g__Plenodomus;s__Plenodomus_biglobosus;	TTAAGTTCAGCGGGTATCCCTACCTGATCCGAGGTCAAGCGTAAAAATGTAGACTTGTGGATGCCACCGTCTGCAGTGGAGAGCGCAAAATGTGCTGCGCTCCCACACGGGACGGCGGGCTGCCAATGTATTTGAGGCGAGTTCACGCGTGCAGCGGAACAAACGCCCAACACCCAGCAGGGCTGGAGGGTACAAATGACGCTCGAACAGGCATGCCCCATGGAATACCAAGGGGCGCAATGTGCGTT	Fungi	Ascomycota	Dothideomycetes	Pleosporales	Leptosphaeriaceae	Plenodomus	Plenodomus_biglobosus	Plenodomus	13	Saprotroph	Undefined Saprotroph	Saprotroph	NULL	NULL	Probable	NULL	Tedersoo L, et al. 2014. Science 346:1256688	Plant pathogen	Litter saprotroph		No endophytic capacity	Leaf/fruit/seed pathogen	leaf/fruit/seed		non-aquatic			filamentous_mycelium	perithecium_(hymenium_hidden,_narrow_opening)	closed
ASV 000230	0	0	0.813948	0	0	0	0	0	0	0	0	0	k__Fungi;p__Ascomycota;c__Dothideomycetes;o__Dothideales;f__Dothideaceae;g__Rhizosphaera;s__Rhizosphaera_kalkhoffii;	TTAAGTTCAGCGGGTATCCCTACCTGATCCGAGGTCAACCTGAAAAAATAAAAGGTTTTACGGCAATGGGTTCTAACCAGACTTATAAGACGTTTTGATTTAACTCTACTACGCCCGAAGCCGGTTAGGCCCCGCCGAGGTCTTCGAGGCACGCCCACCTTTCGGCGGACGGGTGCCCAATACCAAGCAGTGCTTGAGTGGTGTAATGACGCTCGAACAGGCATGCCCCTCGGAATACCAAGGGGCGCAATGTGCGTT	Fungi	Ascomycota	Dothideomycetes	Dothideales	Dothideaceae	Rhizosphaera	Rhizosphaera_kalkhoffii	Rhizosphaera	13	Pathotroph	Plant Pathogen	Plant pathogen	NULL	NULL	Probable	NULL	Tedersoo L, et al. 2014. Science 346:1256688	Plant pathogen	Litter saprotroph		No endophytic capacity	Leaf/fruit/seed pathogen	leaf/fruit/seed		non-aquatic			filamentous_mycelium	perithecium_(hymenium_hidden,_narrow_opening)	closed
ASV 000234	0	0	0	0	0	0.655529	0	0	0	0.00182091	0	0	k__Fungi;p__Ascomycota;c__Dothideomycetes;o__Dothideales;f__Dothideaceae;g__Rhizosphaera;s__Rhizosphaera_kalkhoffii;	TTAAGTTCAGCGGGTATCCCTACCTGATCCGAGGTCAACCTAGAAAATAAAAGGTTTTACGGCAATGGGTTCTAACCAGACTTATAAGACGTTTTGATTTAACTCTACTACGCCCGAAGCCGATTAGACCCCGCCGAGGTCTTCGAGGCACGCCCGCCTTTCGGCGGACGGGTGCCCAATACCAAGCAGTGCTTGAGTGGTGTAATGACGCTCGAACAGGCATGCCCCTCGGAATACCAAGGGGCGCAATGTGCGTT	Fungi	Ascomycota	Dothideomycetes	Dothideales	Dothideaceae	Rhizosphaera	Rhizosphaera_kalkhoffii	Rhizosphaera	13	Pathotroph	Plant Pathogen	Plant pathogen	NULL	NULL	Probable	NULL	Tedersoo L, et al. 2014. Science 346:1256688	Plant pathogen	Litter saprotroph		No endophytic capacity	Leaf/fruit/seed pathogen	leaf/fruit/seed		non-aquatic			filamentous_mycelium	perithecium_(hymenium_hidden,_narrow_opening)	closed
ASV 000348	0	0	0.445213	0	0	0	0	0	0	0	0	0	k__Fungi;p__Ascomycota;c__Dothideomycetes;o__Dothideales;f__Dothideaceae;g__Rhizosphaera;s__Rhizosphaera_kalkhoffii;	TTAAGTTCAGCGGGTATCCCTACCTGATCCGAGGTCAACCTGAAAAAATAAAAGGTTTTACGGCAATGGGTTCTAACCAGACTTATAAGACGTTTTGATTTAACTCTACTACGCCCGAAGCCGGTTAGGCCCCGCCGAGGTCTTCGAGGCACGCCCGCCTTTCGGCGGACGAGTGCCCAATACCAAGCAGTGCTTGAGTGGTGTAATGACGCTCGAACAGGCATGCCCCTCGGAATACCAAGGGGCGCAATGTGCGTT	Fungi	Ascomycota	Dothideomycetes	Dothideales	Dothideaceae	Rhizosphaera	Rhizosphaera_kalkhoffii	Rhizosphaera	13	Pathotroph	Plant Pathogen	Plant pathogen	NULL	NULL	Probable	NULL	Tedersoo L, et al. 2014. Science 346:1256688	Plant pathogen	Litter saprotroph		No endophytic capacity	Leaf/fruit/seed pathogen	leaf/fruit/seed		non-aquatic			filamentous_mycelium	perithecium_(hymenium_hidden,_narrow_opening)	closed
ASV 002007	0	0	0	0	0	0	0	0	0	0	0.00910457	0	k__Fungi;p__Ascomycota;c__Sordariomycetes;o__Hypocreales;f__Hypocreales_fam_Incertae_sedis;g__Sarocladium;s__Sarocladium_strictum;	TTAAGTTCAGCGGGTATTCCTACCTGATCCGAGGTCAACCTTAAAAAATTGGGTGTTTTACGGCGTGGTCGTTCCGCTCTCCGGTGCGAGGTTGTGCTACTACGCAGGGGAGGCTGCGGCGCGACCGCCACTGAATTTGAGGGACGGGGGCCGCGAGGGCCGCCGATCCCCAGAACCAGGCCCGCTCCCCCGGAAGGGTGGGCCTGAGGGTTGAAATGACGCTCGGACAGGCATGCCCGCCGGAGTGCCGGCGGGCGCAATGTGCGTT	Fungi	Ascomycota	Sordariomycetes	Hypocreales	Hypocreales_fam_Incertae_sedis	Sarocladium	Sarocladium_strictum	Sarocladium	13	Saprotroph	Undefined Saprotroph	Saprotroph	NULL	NULL	Probable	NULL	Tedersoo L, et al. 2014. Science 346:1256688	Plant pathogen	Litter saprotroph			Leaf/fruit/seed pathogen	leaf/fruit/seed		partly_aquatic			filamentous_mycelium
ASV 001250	0	0	0	0.0245823	0	0	0	0	0	0	0	0	k__Fungi;p__Ascomycota;c__Dothideomycetes;o__Capnodiales;f__Mycosphaerellaceae;g__Septoria;g__Septoria_unclassified;	TTAAGTTCAGCGGGTATCCCTACCTGATCCGAGGTCAACCTTGTGAAAGATTTAACGGCCGCGGCCGCCCGCACTCCGAAGCGATTAATGAAATCACAACGCTTAGAGACGGACAGCTCAGCCGGAGACTTTGAGGCGCGCGGATTGACCGCGGCGCCCAATACCAAGCCAGGCTTGAGTGGTGAAATGACGCTCGAACAGGCATGCCCTTCGGAATACCAAAGGGCGCAATGTGCGTT	Fungi	Ascomycota	Dothideomycetes	Capnodiales	Mycosphaerellaceae	Septoria		Septoria	13	Pathotroph	Plant Pathogen	Plant pathogen	Microfungus	NULL	Probable	NULL	Tedersoo L, et al. 2014. Science 346:1256688	Plant pathogen	Litter saprotroph			Leaf/fruit/seed pathogen	leaf/fruit/seed		partly_aquatic			filamentous_mycelium	perithecium_(hymenium_hidden,_narrow_opening)	closed
ASV 001895	0	0	0	0.010015	0	0	0	0	0	0	0	0	k__Fungi;p__Ascomycota;c__Dothideomycetes;o__Capnodiales;f__Mycosphaerellaceae;g__Septoria;s__Septoria_arundinacea;	TTAAGTTCAGCGGGTATCCCTACTTGATCCGAGGTCAAAAGTGTTAAATTGTTTGATGGAGGCTAATGATTACCAGCTTAAATCGCAAATTGTGCTGCGCTTCAAACCAATACATTGGCTGCCAATAACTTTGAGGCGAGTCCAAACGCGAGGAAAGGACAAACACCCAACACCAAGCAAAGCTTGAGAGTACAAATGACGCTCGAACAAGCATGCCCCATGGAATACCAAGGGGCGCAATGTGCGTT	Fungi	Ascomycota	Dothideomycetes	Capnodiales	Mycosphaerellaceae	Septoria	Septoria_arundinacea	Septoria	13	Pathotroph	Plant Pathogen	Plant pathogen	Microfungus	NULL	Probable	NULL	Tedersoo L, et al. 2014. Science 346:1256688	Plant pathogen	Litter saprotroph			Leaf/fruit/seed pathogen	leaf/fruit/seed		partly_aquatic			filamentous_mycelium	perithecium_(hymenium_hidden,_narrow_opening)	closed
ASV 000389	0.282242	0	0	0	0	0	0	0	0	0	0	0	k__Fungi;p__Ascomycota;c__Dothideomycetes;o__Capnodiales;f__Mycosphaerellaceae;g__Septoria;s__Septoria_lepidii;	TTAAGTTCAGCGGGTATCCCTACCTGATCCGAGGTCAACCTTTGAAAGATTTAACGGCCGCGACGACTCGGACTCCACTGCGAAATAGTTGCCACAACGCTGGGAGACGAACCGCTCAGCCGGAGACTTTGAGGCGCGCGGGGGACCCGCGACGCCCAATACCAAGCGAGGCTTGAGTGGTGAAATGACGCTCGAACAGGCATGCCCCCCGGAATACCAGGGGGCGCAATGTGCGTT	Fungi	Ascomycota	Dothideomycetes	Capnodiales	Mycosphaerellaceae	Septoria	Septoria_lepidii	Septoria	13	Pathotroph	Plant Pathogen	Plant pathogen	Microfungus	NULL	Probable	NULL	Tedersoo L, et al. 2014. Science 346:1256688	Plant pathogen	Litter saprotroph			Leaf/fruit/seed pathogen	leaf/fruit/seed		partly_aquatic			filamentous_mycelium	perithecium_(hymenium_hidden,_narrow_opening)	closed
ASV 000448	0.0145673	0.00819411	0.0264032	0.00364183	0.0974189	0	0.0373287	0.00182091	0	0	0.0391496	0.010015	k__Fungi;p__Ascomycota;c__Dothideomycetes;o__Capnodiales;f__Mycosphaerellaceae;g__Septoria;g__Septoria_unclassified;	TTAAGTTCAGCGGGTATCCCTACCTGATCCGAGGTCAACCTTTGAAAGATTTAACGGCCGCGGCCGCCCGCACTCCGAAGCGATTAATGAAATCACAACGCTTAGAGACGGACAGCTCAGCCGGAGACTTTGAGGCGCGCGGATTGACCGCGGCGCCCAATACCAAGCCAGGCTTGAGTGGTGAAATGACGCTCGAACAGGCATGCCCCTCGGAATACCAAGGGGCGCAATGTGCGTT	Fungi	Ascomycota	Dothideomycetes	Capnodiales	Mycosphaerellaceae	Septoria		Septoria	13	Pathotroph	Plant Pathogen	Plant pathogen	Microfungus	NULL	Probable	NULL	Tedersoo L, et al. 2014. Science 346:1256688	Plant pathogen	Litter saprotroph			Leaf/fruit/seed pathogen	leaf/fruit/seed		partly_aquatic			filamentous_mycelium	perithecium_(hymenium_hidden,_narrow_opening)	closed
ASV 000506	0.0118359	0	0	0.0136568	0.0846725	0	0.00364183	0.00273137	0.00273137	0.0409705	0.0118359	0.02003	k__Fungi;p__Ascomycota;c__Dothideomycetes;o__Pleosporales;f__Pleosporaceae;g__Stemphylium;g__Stemphylium_unclassified;	TTAAGTTCAGCGGGTATCCCTACCTGATCCGAGGTCAAAAGTTGAAAAAAATGTGGTCTTGATGGATGCTCAACCAAGGCTGATTCAAAGTGCAAGAATTGTGCTGCGCTCCGAAACCAGTAGGTCGGCTGCCAATCATTTTAAGGCGAGTCTCGTGAGAGACAAAGACGCCCAACACCAAGCAAAGCTTGAGGGTACAAATGACGCTCGAACAGGCATGCCCTTTGGAATACCAAAGGGCGCAATGTGCGTT	Fungi	Ascomycota	Dothideomycetes	Pleosporales	Pleosporaceae	Stemphylium	Stemphylium_sp	Stemphylium	13	Pathotroph-Saprotroph	Plant Pathogen-Wood Saprotroph	Plant pathogen-Saprotroph	NULL	Soft Rot	Highly Probable	NULL	Duncan CG, Eslyn WE. 1966. Mycologia 58:642-664; Seehann G, et al. 1975. List of Fungi in Soft-Rot Tissue Tests. Institute fur Holzbiologie und Holzschutz, Bundesforschungsanstalt fur Forst - und Holzwirtshaft, Hamburg - Lohbrugge, Germany; Costa IPMW, et al. 2012. Mycotaxon 119:26; Tedersoo L, et al. 2014. Science 346:1256688; http://www.apsnet.org/publications/commonnames/Pages/default.aspx	Plant pathogen	Litter saprotroph			Leaf/fruit/seed pathogen	leaf/fruit/seed	soft_rot	partly_aquatic			filamentous_mycelium
ASV 000711	0	0	0	0.0901352	0	0	0	0	0	0	0	0	k__Fungi;p__Ascomycota;c__Dothideomycetes;o__Capnodiales;f__Mycosphaerellaceae;g__Stigmina;s__Stigmina_carpophila;	TTAAGTTCAGCGGGTATCCCTACCTGATCCGAGGTCAAGAGCGTTAAATAAGGCTTCTTGGGTGCCGCTGTACGAGGATCGAGGGCGCAAAAAATGTGCTGCGCTCCGAAACAAGTACGCCGGCTGCCAATTGTTTTAAGGCGAGTTCACGCGCAGAGGCGGAACAAACACCCAACACCAAGCAGAGCTTGAGGGTACAAATGACGCTCGAACAGGCATACCTCCCGGAATACCGAGAGGTGCAATGTGCGTT	Fungi	Ascomycota	Dothideomycetes	Capnodiales	Mycosphaerellaceae	Stigmina	Stigmina_carpophila	Stigmina	13	Pathotroph	Plant Pathogen	Plant pathogen	Microfungus	NULL	Probable	NULL	Tedersoo L, et al. 2014. Science 346:1256688	Plant pathogen	Litter saprotroph			Leaf/fruit/seed pathogen	leaf/fruit/seed		non-aquatic			filamentous_mycelium	perithecium_(hymenium_hidden,_narrow_opening)	closed
ASV 000745	0	0	0	0.00364183	0.0955979	0	0	0	0	0	0	0	k__Fungi;p__Ascomycota;c__Dothideomycetes;o__Capnodiales;f__Mycosphaerellaceae;g__Stigmina;s__Stigmina_carpophila;	TTAAGTTCAGCGGGTATCCCTACCTGATCCGAGGTCAAGAGCGTTAAATAAGGCTTCTTGGGTGCCGCTGTACGCTGTTCCAGAACGCAAAAATCTGCTGCGCTCCGAAACAAGTACGCCGGCTGCCAATTGTTTTGAGGCGAGTTCACACGCAAAGGCGGAACAAACACCCAACACCAAGCAGGGCTTGAGGGTACAAATGACGCTCGAACAGGCATACCTCCCGGAATACCGAGAGGTGCAATGTGCGTT	Fungi	Ascomycota	Dothideomycetes	Capnodiales	Mycosphaerellaceae	Stigmina	Stigmina_carpophila	Stigmina	13	Pathotroph	Plant Pathogen	Plant pathogen	Microfungus	NULL	Probable	NULL	Tedersoo L, et al. 2014. Science 346:1256688	Plant pathogen	Litter saprotroph			Leaf/fruit/seed pathogen	leaf/fruit/seed		non-aquatic			filamentous_mycelium	perithecium_(hymenium_hidden,_narrow_opening)	closed
ASV 000860	0	0	0	0	0	0	0.0537169	0	0	0	0.021851	0	k__Fungi;p__Ascomycota;c__Dothideomycetes;o__Capnodiales;f__Mycosphaerellaceae;g__Stigmina;s__Stigmina_carpophila;	TTAAGTTCAGCGGGTATCCCTACCTGATCCGAGGTCAAGAGCGTTAAAATAAGGCTTCTTGGGTGCCAACGTACGCTGATCTGGGGCGCAAAATGTGCTGCGCTCCGAAACAAGTACGCCGGCTGCCAATTGTTTTAAGGCGAGTTCACACGCAAAAGGAGGAACAAACACCCAACACCAAGCAGAGCTTGAGGGTACAAATGACGCTCGAACAGGCATACCTCCCGGAATACCGAGAGGTGCAATGTGCGTT	Fungi	Ascomycota	Dothideomycetes	Capnodiales	Mycosphaerellaceae	Stigmina	Stigmina_carpophila	Stigmina	13	Pathotroph	Plant Pathogen	Plant pathogen	Microfungus	NULL	Probable	NULL	Tedersoo L, et al. 2014. Science 346:1256688	Plant pathogen	Litter saprotroph			Leaf/fruit/seed pathogen	leaf/fruit/seed		non-aquatic			filamentous_mycelium	perithecium_(hymenium_hidden,_narrow_opening)	closed
ASV 001184	0	0	0	0.0336869	0	0	0	0	0	0	0	0	k__Fungi;p__Ascomycota;c__Dothideomycetes;o__Capnodiales;f__Mycosphaerellaceae;g__Stigmina;s__Stigmina_carpophila;	TTAAGTTCAGCGGGTATCCCTACCTGATCCGAGGTCAAGAGCGTTAAATAAGGCTTCTTGGGTGCCGCTGTACGAGGATCGAGGGCGCAAAAAATGTGCTGCGCTCCGAAACAAGTACGCCGGCTGCCAATTGTTTTAAGGCGAGTTCACACGCAGAGGCGGAACAAACACCCAACACCAAGCAGAGCTTGAGGGTACAAATGACGCTCGAACAGGCATACCTCCCGGAATACCGAGAGGTGCAATGTGCGTT	Fungi	Ascomycota	Dothideomycetes	Capnodiales	Mycosphaerellaceae	Stigmina	Stigmina_carpophila	Stigmina	13	Pathotroph	Plant Pathogen	Plant pathogen	Microfungus	NULL	Probable	NULL	Tedersoo L, et al. 2014. Science 346:1256688	Plant pathogen	Litter saprotroph			Leaf/fruit/seed pathogen	leaf/fruit/seed		non-aquatic			filamentous_mycelium	perithecium_(hymenium_hidden,_narrow_opening)	closed
ASV 001617	0	0	0	0	0	0	0	0.0127464	0	0	0	0	k__Fungi;p__Ascomycota;c__Dothideomycetes;o__Capnodiales;f__Mycosphaerellaceae;g__Stigmina;s__Stigmina_carpophila;	TTAAGTTCAGCGGGTATCCCTACCTGATCCGAGGTCAAGAGCGTTAAAATAAGGCTTCTTGGGTGCCAGTGTACACTGATCTGAACGCAAAATGTGCTGCGCTCCGAAACAAGTACGCCGGCTGCCAATTGTTTTAGGGCGAGTTCACACGCAAAGGCGGAACAAACACCCAACACCAAGCAGAGCTTGAGGGTACAAATGACGCTCGAACAGGCATACCTCCCGGAATACCGAGAGGTGCAATGTGCGTT	Fungi	Ascomycota	Dothideomycetes	Capnodiales	Mycosphaerellaceae	Stigmina	Stigmina_carpophila	Stigmina	13	Pathotroph	Plant Pathogen	Plant pathogen	Microfungus	NULL	Probable	NULL	Tedersoo L, et al. 2014. Science 346:1256688	Plant pathogen	Litter saprotroph			Leaf/fruit/seed pathogen	leaf/fruit/seed		non-aquatic			filamentous_mycelium	perithecium_(hymenium_hidden,_narrow_opening)	closed
ASV 000588	0	0	0	0	0	0	0.0437019	0	0	0	0.103792	0	k__Fungi;p__Ascomycota;c__Dothideomycetes;o__Pleosporales;f__Leptosphaeriaceae;g__Subplenodomus;s__Subplenodomus_sp;	TTAAGTTCAGCGGGTATCCCTACCTGATCCGAGGTCAAGAGAACAAAAATGTGGTCTTGATGGACGCCAACACGCATGGCAAGAGGCGCAAAATGTGCTGCGCTCCAGGCCATGTGTGCCGACTGCCAATTGCTTTAAGGCGAGTCCACCGCGAAGAAACGGGGACAAACACCCAACACCAAGCAGAGCTTGAGGGTACAAATGACGCTCGAACAGGCATGCCCCATGGAATACCAAGGGGCGCAATGTGCGTT	Fungi	Ascomycota	Dothideomycetes	Pleosporales	Leptosphaeriaceae	Subplenodomus	Subplenodomus_sp	Subplenodomus	13	Saprotroph	Undefined Saprotroph	Saprotroph	NULL	NULL	Probable	NULL	Tedersoo L, et al. 2014. Science 346:1256688	Plant pathogen	Litter saprotroph		No endophytic capacity	Leaf/fruit/seed pathogen	leaf/fruit/seed		non-aquatic			filamentous_mycelium	perithecium_(hymenium_hidden,_narrow_opening)	closed
ASV 001806	0	0	0	0.0063732	0	0	0	0	0	0	0	0	k__Fungi;p__Basidiomycota;c__Exobasidiomycetes;o__Entylomatales;f__Entylomatales_fam_Incertae_sedis;g__Tilletiopsis;s__Tilletiopsis_washingtonensis;	TTAAGTTCAGCGGGTAATCCTACCTGATTTGAGGCCAGAGCGTTAAGTTGGGTTGGAGTGCAGGCACTCCGCGCCGGGTTAGAAGCAGACTATTGATCGCATTGTAGCTTGGCCGGCCGTGAAGCCGTCCTCAACGAATGAACTTATCACGTTGAGTAGAACCAATGCATCGCAGATGCAGTCCAGCTAATACTTTTAAGGCAAGCCTGTCCGAAGACTGGCAAAGATGCCCATGGACCCGCCCCAAGCACGTCCTTTGGTGACAAAAGACATGGGGGTGGAGAATTCATGACACTCAAACAGGCATGCTCGTCGGAATACCAACGAGCGCAAGGTGCGTT	Fungi	Basidiomycota	Exobasidiomycetes	Entylomatales	Entylomatales_fam_Incertae_sedis	Tilletiopsis	Tilletiopsis_washingtonensis	-	-	-	-	Unassigned	-	-	-	Unassigned	-	Plant pathogen	Litter saprotroph	mycoparasite_some_species	No endophytic capacity	Leaf/fruit/seed pathogen	leaf/fruit/seed		partly_aquatic			filamentous_mycelium	none	none
ASV 001800	0	0	0.0063732	0	0	0	0	0	0	0	0	0	k__Fungi;p__Basidiomycota;c__Agaricomycetes;o__Agaricales;f__Typhulaceae;g__Typhula;s__Typhula_sp;	TTAAGTTCAGCGGGTAGTCCTACCTGATTTGAGGTCAAATGGTCAATCCTCCCTTTCGAAAAAGAGAAGACGGTTGTCCGAAGACGGTTTGAAGCAGAACCTCGTATACGAAGCGCAGACCTTAGAAACCAACGACGTAGATAATTATCACACCGATGGCTGGTCCACGAAGAGGTTCCAGCTAATGCTTTTCAAGAGGAGCCGACCTTCTCCGAAGAGAACGCCCGCACACTCCAAGTCCAAGCCCCAAGGCCGAGTCGTTACAACAAGGCTTTGAGGTTGAGAATTTAATGACACTCAAACAGGCATGCTCCTCGGAATACCAAGGAGCGCAAGGTGCGTT	Fungi	Basidiomycota	Agaricomycetes	Agaricales	Typhulaceae	Typhula	Typhula_sp	Typhula	13	Pathotroph	Plant Pathogen	Plant pathogen	NULL	NULL	Probable	NULL	Tedersoo L, et al. 2014. Science 346:1256688 (doi:10.1126/science.1256688)	Plant pathogen	Litter saprotroph			Leaf/fruit/seed pathogen	leaf/fruit/seed		non-aquatic			filamentous_mycelium	clavarioid	smooth
ASV 002100	0	0	0	0	0	0	0	0	0	0.00546274	0	0	k__Fungi;p__Basidiomycota;c__Agaricomycetes;o__Agaricales;f__Typhulaceae;g__Typhula;s__Typhula_sp;	TTAAGTTCAGCGGGTAGTCCTACCTGATTTGAGGTCAAATGGTCAATCCCAAGAGATGTACGACGAATCGAATCTCGAAAGACGGTTGTCCGAAGACGGTTGGAAGCAGAACCTCGTTCAACGAAGCGCAGACCTAAAAGACCAACGACGTAGATAATTATCACACCGATGGCTGGTCCACGAAGAGGTTCCAGCTAATGCATTTCAAGAGGAGCCGGTCTCAGGAAGAGAGACCCGCACGCTCCAAGTCCAAGCCCCAAGCCCGAGTCGTTACAACAAGGCTTTGAGGTTGAGAATTTAATGACACTCAAACAGGCATGCTCCTCGGAATACCAAGGAGCGCAAGGTGCGTT	Fungi	Basidiomycota	Agaricomycetes	Agaricales	Typhulaceae	Typhula	Typhula_sp	Typhula	13	Pathotroph	Plant Pathogen	Plant pathogen	NULL	NULL	Probable	NULL	Tedersoo L, et al. 2014. Science 346:1256688 (doi:10.1126/science.1256688)	Plant pathogen	Litter saprotroph			Leaf/fruit/seed pathogen	leaf/fruit/seed		non-aquatic			filamentous_mycelium	clavarioid	smooth
ASV 000369	0	0	0	0	0.360541	0	0	0	0	0	0	0	k__Fungi;p__Ascomycota;c__Dothideomycetes;o__Venturiales;f__Venturiaceae;g__Venturia;s__Venturia_populina;	TTAAGTTCAGCGGGTATCCCCACCTGATCCGAGGCCAACCTTTTAAGATGGTTCGGGGCGGCCGCCATGGGGCACTCCGAGCGAGGGATTTCTCTTGCTACGCTCAGGGCCTTACGGAGGCGCCCACGGGTTTCGGGCCCGTCCCTGAGGACGGGGCCCATCACAGAGCAGGGCTCCAGGGTTGAAATGGCGCTCGAACAGGTGTGCCCCCCGGAATACCAGGGGGCGCAATGTGCGTT	Fungi	Ascomycota	Dothideomycetes	Venturiales	Venturiaceae	Venturia	Venturia_populina	Venturia	13	Pathotroph	Plant Pathogen	Plant pathogen	NULL	NULL	Probable	NULL	Tedersoo L, et al. 2014. Science 346:1256688 (doi:10.1126/science.1256688)	Plant pathogen	Litter saprotroph			Leaf/fruit/seed pathogen	leaf/fruit/seed		non-aquatic			filamentous_mycelium	perithecium_(hymenium_hidden,_narrow_opening)	closed
ASV 000044	0	0	0	0	0	0	0	4.86639	0	0	0	0	k__Fungi;p__Ascomycota;c__Dothideomycetes;o__Venturiales;f__Venturiaceae;g__Venturia;s__Venturia_cerasi;	TTAAGTTCAGCGGGTATCCCCACCTGATCCGAGGCCAACCTTGTAGAAATAGGTTTCGGGGCGGCCACCGCCAGACGCTCCGAGCGAGGGATTTCTCTTGCTACGCTCGGGGCCGGGCGACGGCGCCTACGGGTTTCGGGCCCGTCCGCGAGGACGTGGCCCATCACAGAGCGGGGCTCCAGGGTAGAAATGGCGCTCGAACAGGTGTGCCCCCCGGAATACCAGGGGGCGCAATGTGCGTT	Fungi	Ascomycota	Dothideomycetes	Venturiales	Venturiaceae	Venturia	Venturia_cerasi	Venturia	13	Pathotroph	Plant Pathogen	Plant pathogen	NULL	NULL	Probable	NULL	Tedersoo L, et al. 2014. Science 346:1256688 (doi:10.1126/science.1256688)	Plant pathogen	Litter saprotroph			Leaf/fruit/seed pathogen	leaf/fruit/seed		non-aquatic			filamentous_mycelium	perithecium_(hymenium_hidden,_narrow_opening)	closed
ASV 000052	0	0	0	0.00364183	4.83726	0	0	0.0172987	0	0	0.000910457	0	k__Fungi;p__Ascomycota;c__Dothideomycetes;o__Venturiales;f__Venturiaceae;g__Venturia;s__Venturia_populina;	TTAAGTTCAGCGGGTATCCCCACCTGATCCGAGGCCAACCTTTTAAGATGGTTCGGGGCGGCCGCCATAGGGCACTCCGAGCGAGGGATTTCTCTTGCTACGCTCAGGGCCTTACGGAGGCGCCCACGGGTTTCGGGCCCGTCCCTGAGGACGGGGCCCATCACAGAGCAGGGCTCCAGGGTTGAAATGGCGCTCGAACAGGTGTGCCCCCCGGAATACCAGGGGGCGCAATGTGCGTT	Fungi	Ascomycota	Dothideomycetes	Venturiales	Venturiaceae	Venturia	Venturia_populina	Venturia	13	Pathotroph	Plant Pathogen	Plant pathogen	NULL	NULL	Probable	NULL	Tedersoo L, et al. 2014. Science 346:1256688 (doi:10.1126/science.1256688)	Plant pathogen	Litter saprotroph			Leaf/fruit/seed pathogen	leaf/fruit/seed		non-aquatic			filamentous_mycelium	perithecium_(hymenium_hidden,_narrow_opening)	closed
ASV 000085	0	0	0	0	2.60664	0	0	0	0	0	0	0	k__Fungi;p__Ascomycota;c__Dothideomycetes;o__Venturiales;f__Venturiaceae;g__Venturia;g__Venturia_unclassified;	TTAAGTTCAGCGGGTATCCCCACCTGATCCGAGGCCAACCTTTTGAGATGGTTCGGGGCGGCCGCCATAGGGCACTCCGAGCGAGGGATTTCTCTTGCTACGCTCAGGGCCTTACGGAGGCGCCCACGGGTTTCGGGCCCGTCCCTGAGGACGGGGCCCATCGCAGAGCAGGGCTCCAGGGTTGAAATGGCGCTCGAACAGGTGTGCCCCCCGGAATACCAGGGGGCGCAATGTGCGTT	Fungi	Ascomycota	Dothideomycetes	Venturiales	Venturiaceae	Venturia		Venturia	13	Pathotroph	Plant Pathogen	Plant pathogen	NULL	NULL	Probable	NULL	Tedersoo L, et al. 2014. Science 346:1256688 (doi:10.1126/science.1256688)	Plant pathogen	Litter saprotroph			Leaf/fruit/seed pathogen	leaf/fruit/seed		non-aquatic			filamentous_mycelium	perithecium_(hymenium_hidden,_narrow_opening)	closed
ASV 000099	0	0	0	0	2.19693	0	0	0.00819411	0	0	0	0	k__Fungi;p__Ascomycota;c__Dothideomycetes;o__Venturiales;f__Venturiaceae;g__Venturia;g__Venturia_unclassified;	TTAAGTTCAGCGGGTATCCCCACCTGATCCGAGGCCAACCTTTTGAGATGGTTCGGGGCGGCCGCCATAGGGCACTCCGAGCGAGGGATTTCTCTTGCTACGCTCAGGGCCTTACGGAGGCGCCCACGGGTTTCGGGCCCGTCCCTGAGGACGGGGCCCATCACAGAGCAGGGCTCCAGGGTTGAAATGGCGCTCGAACAGGTGTGCCCCCCGGAATACCAGGGGGCGCAATGTGCGTT	Fungi	Ascomycota	Dothideomycetes	Venturiales	Venturiaceae	Venturia		Venturia	13	Pathotroph	Plant Pathogen	Plant pathogen	NULL	NULL	Probable	NULL	Tedersoo L, et al. 2014. Science 346:1256688 (doi:10.1126/science.1256688)	Plant pathogen	Litter saprotroph			Leaf/fruit/seed pathogen	leaf/fruit/seed		non-aquatic			filamentous_mycelium	perithecium_(hymenium_hidden,_narrow_opening)	closed
ASV 000297	0.440661	0	0	0	0	0	0	0	0	0	0	0	k__Fungi;p__Ascomycota;c__Dothideomycetes;o__Venturiales;f__Venturiaceae;g__Venturia;g__Venturia_unclassified;	TTAAGTTCAGCGGGTATCCCCACCTGATCCGAGGCCAACCTTGTAAAAATCGGGTTCGGGGCGGCCGGCAGCCAGGCATCCGAGCGAGGGATTTCTCTTGCTACGCTCGGGGCCGGACGACGGCGCCCACGGGTTTCTGGCCCGTCCGCGAGGACGGGGCCCATCACAGAGCATGGCTCCAGGGTAGAAATGGCGCTCGAACAGGTGTGCCCCCCGGAATGCCAGGGGGCGCAATGTGCGTT	Fungi	Ascomycota	Dothideomycetes	Venturiales	Venturiaceae	Venturia		Venturia	13	Pathotroph	Plant Pathogen	Plant pathogen	NULL	NULL	Probable	NULL	Tedersoo L, et al. 2014. Science 346:1256688 (doi:10.1126/science.1256688)	Plant pathogen	Litter saprotroph			Leaf/fruit/seed pathogen	leaf/fruit/seed		non-aquatic			filamentous_mycelium	perithecium_(hymenium_hidden,_narrow_opening)	closed
ASV 000556	0	0	0	0	0.162972	0	0	0	0	0	0	0	k__Fungi;p__Ascomycota;c__Dothideomycetes;o__Venturiales;f__Venturiaceae;g__Venturia;g__Venturia_unclassified;	TTAAGTTCAGCGGGTATCCCCACCTGATCCGAGGCCAACCTTTTGAGGTGGTTCGGGGCGGCCGCCATAGGGCACTCCGAGCGAGGGATTTCTCTTGCTACGCTCAGGGCCTTACGGAGGCGCCCACGGGTTTCGGGCCCGTCCCTGAGGACGGGGCCCATCACAGAGCAGGGCTCCAGGGTTGAAATGGCGCTCGAACAGGTGTGCCCCCCGGAATACCAGGGGGCGCAATGTGCGTT	Fungi	Ascomycota	Dothideomycetes	Venturiales	Venturiaceae	Venturia		Venturia	13	Pathotroph	Plant Pathogen	Plant pathogen	NULL	NULL	Probable	NULL	Tedersoo L, et al. 2014. Science 346:1256688 (doi:10.1126/science.1256688)	Plant pathogen	Litter saprotroph			Leaf/fruit/seed pathogen	leaf/fruit/seed		non-aquatic			filamentous_mycelium	perithecium_(hymenium_hidden,_narrow_opening)	closed
ASV 000729	0	0	0	0	0.106523	0	0	0	0	0	0	0	k__Fungi;p__Ascomycota;c__Dothideomycetes;o__Venturiales;f__Venturiaceae;g__Venturia;s__Venturia_populina;	TTAAGTTCAGCGGGTATCCCCACCTGATCCGAGGCCAACCTTTTAAGATGGTTCGGGGCGGCCGCTATAGGGCACTCCGAGCGAGGGATTTCTCTTGCTACGCTCAGGGCCTTACGGAGGCGCCCACGGGTTTCGGGCCCGTCCCTGAGGACGGGGCCCATCACAGAGCAGGGCTCCAGGGTTGAAATGGCGCTCGAACAGGTGTGCCCCCCGGAATACCAGGGGGCGCAATGTGCGTT	Fungi	Ascomycota	Dothideomycetes	Venturiales	Venturiaceae	Venturia	Venturia_populina	Venturia	13	Pathotroph	Plant Pathogen	Plant pathogen	NULL	NULL	Probable	NULL	Tedersoo L, et al. 2014. Science 346:1256688 (doi:10.1126/science.1256688)	Plant pathogen	Litter saprotroph			Leaf/fruit/seed pathogen	leaf/fruit/seed		non-aquatic			filamentous_mycelium	perithecium_(hymenium_hidden,_narrow_opening)	closed
ASV 000852	0	0	0	0	0	0.0455228	0	0	0	0	0	0	k__Fungi;p__Ascomycota;c__Dothideomycetes;o__Venturiales;f__Venturiaceae;g__Venturia;g__Venturia_unclassified;	TTAAGTTCAGCGGGTATTCCCGCCTGATCCGAGGCCAACCTTGTGATTTTGGGTCGGGGCGACCGGCGGACGGCGCCCGAGCGAGGGATTTCTCTTGCTACGCTCAGGACCGGACGTCGGCGCCCACAGGTTTAGGGCCCGTCCGCGAAGACGGGGCCCATCACCGAGCGGGGCTCGAGGGTTGAAATGGCGCTCGAACAGGCGTGCCCCCCGGAATACCAAGGGGCGCAATGTGCGTT	Fungi	Ascomycota	Dothideomycetes	Venturiales	Venturiaceae	Venturia		Venturia	13	Pathotroph	Plant Pathogen	Plant pathogen	NULL	NULL	Probable	NULL	Tedersoo L, et al. 2014. Science 346:1256688 (doi:10.1126/science.1256688)	Plant pathogen	Litter saprotroph			Leaf/fruit/seed pathogen	leaf/fruit/seed		non-aquatic			filamentous_mycelium	perithecium_(hymenium_hidden,_narrow_opening)	closed
ASV 001416	0	0	0	0	0	0	0	0	0	0.0191196	0	0	k__Fungi;p__Ascomycota;c__Dothideomycetes;o__Venturiales;f__Venturiaceae;g__Venturia;g__Venturia_unclassified;	TTAAGTTCAGCGGGTATTCCCGCCTGATCCGAGGCCAACCTTGTGATTTTGGGTCAGGGCGGCCGGCGCACGGCGCCCGAGCGAGGGATTTCTCTTGCTACGCTCGGGACCGGACGTCGACGCCCACGGGTTTGGGGCCTGTCCGCGAGGACGGGGCCCATCACCGAGCAGGGCTCGAGGGTTGAAATGGCGCTCGAACAGGCGTGCCCCCCGGAATACCAAGGGGCGCAATGTGCGTT	Fungi	Ascomycota	Dothideomycetes	Venturiales	Venturiaceae	Venturia		Venturia	13	Pathotroph	Plant Pathogen	Plant pathogen	NULL	NULL	Probable	NULL	Tedersoo L, et al. 2014. Science 346:1256688 (doi:10.1126/science.1256688)	Plant pathogen	Litter saprotroph			Leaf/fruit/seed pathogen	leaf/fruit/seed		non-aquatic			filamentous_mycelium	perithecium_(hymenium_hidden,_narrow_opening)	closed
ASV 000832	0	0	0	0	0	0.0591797	0	0	0	0	0	0	k__Fungi;p__Ascomycota;c__Eurotiomycetes;o__Chaetothyriales;f__Herpotrichiellaceae;g__Veronaea;g__Veronaea_unclassified;	TTAAGTTCAGCGGGTATCCCTACCTGATCCGAGGTCAACCTTGTAAATAAATTCTCCCTGAGGGGAGGCAGACCGTGCCCCGCGAACCCTTACTCCAGTACGTGTCCCGTGAAGAACTCAGTGTACCGGGGGTCCAACGAGGCCGCCGTCATTGTCTTTGGGACGGGCGGGAGCCCCGTGAGGGGCCTCCGCCAAATCGTCCAACACCAAGCCGGGGGCTTGAGGGGTGATAATGACGCTCGAACAGGCATGCCCTTCGGAATGCCAAAGGGCGCAATGTGCGTT	Fungi	Ascomycota	Eurotiomycetes	Chaetothyriales	Herpotrichiellaceae	Veronaea	Veronaea_compacta	Veronaea	13	Pathotroph	Plant Pathogen	Plant pathogen	NULL	NULL	Probable	NULL	http://www.apsnet.org/publications/commonnames/Pages/default.aspx	Plant pathogen	Litter saprotroph	dung_saprotroph_some_species		Leaf/fruit/seed pathogen	leaf/fruit/seed		non-aquatic	opportunistic_animal_parasite		dimorphic_yeast
ASV 000460	0	0	0	0.0127464	0.00728365	0.182091	0.00364183	0	0	0	0	0	k__Fungi;p__Ascomycota;c__Eurotiomycetes;o__Chaetothyriales;f__Herpotrichiellaceae;g__Veronaea;s__Veronaea_compacta;	TTAAGTTCAGCGGGTATCCCTACCTGATCCGAGGTCAACCTTGTAAATAAATTCTCCCTGAGGGGAGGCAGACCGTGCCCCGCGCACCCTTGATCCAGTACGTGTCCCGTGAAGAACTCAGTGTACCGGGGGTCCAACGAGGCCGCCGTCATTGTCTTTGGGAGGGGCGAGAGCCCCAGAGGGACCTTCGCCGACCGTCCAACACCAAGCCGAGGGCTTGAGGGGTGATAATGACGCTCGAACAGGCATGCCCTTCGGAATGCCAAAGGGCGCAATGTGCGTT	Fungi	Ascomycota	Eurotiomycetes	Chaetothyriales	Herpotrichiellaceae	Veronaea	Veronaea_compacta	Veronaea	13	Pathotroph	Plant Pathogen	Plant pathogen	NULL	NULL	Probable	NULL	http://www.apsnet.org/publications/commonnames/Pages/default.aspx	Plant pathogen	Litter saprotroph	dung_saprotroph_some_species		Leaf/fruit/seed pathogen	leaf/fruit/seed		non-aquatic	opportunistic_animal_parasite		dimorphic_yeast
ASV 000742	0	0	0	0.0600901	0	0	0.0209405	0	0	0	0	0	k__Fungi;p__Ascomycota;c__Eurotiomycetes;o__Onygenales;f__Onygenales_fam_Incertae_sedis;g__Zeloasperisporium;s__Zeloasperisporium_sp;	TTAAGTTCAGCGGGTATCCCCGCCTGATCCGAGGCCAATCGTTACATGTGGTGGTTCGTTGGCCGCCGCGGCCGCGAGCTCCCCAGCGAGTGTTTCCGCTGTGCTGGGGTTCCCGGGGCCGGGCGCCTATGCATTTCGGACGGCGCCCCAGGCGAACCGGGGCGGGGTCCAACGCCGAGCTGGGCTCGAGGTGGTAAAACGGCGCTCGGACAGGCGTGCCCCCCGGAATGCCAGGGGGCGCAATGTGCGTT	Fungi	Ascomycota	Eurotiomycetes	Onygenales	Onygenales_fam_Incertae_sedis	Zeloasperisporium	Zeloasperisporium_sp	Zeloasperisporium	13	Pathotroph	Plant Pathogen	Plant pathogen	NULL	NULL	Probable	NULL	Tedersoo L, et al. 2014. Science 346:1256688	Plant pathogen	Litter saprotroph			Leaf/fruit/seed pathogen	leaf/fruit/seed		non-aquatic			filamentous_mycelium
ASV 000833	0	0	0	0	0	0	0.0610006	0	0	0	0	0	k__Fungi;p__Ascomycota;c__Eurotiomycetes;o__Onygenales;f__Onygenales_fam_Incertae_sedis;g__Zeloasperisporium;s__Zeloasperisporium_sp;	TTAAGTTCAGCGGGTATCCCCGCCTGATCCGAGGCCAATCGTTACATGTGGTGGTTCGTTGGCCGCCGCGGCCGCGGGCTCCCCAGCGAGTGTTTCCGCTGTGCTGGGGGTCCCGTGGCCGGGCGCCTATGCATTTCGGACGGCGCCCCGGGCGAACCGGGGCGGGGTCCAACGCCGAGCTGGGCTCGAGGTGGTAAAACGGCGCTCGGACAGGCGTGCCCCCCGGAATGCCAGGGGGCGCAATGTGCGTT	Fungi	Ascomycota	Eurotiomycetes	Onygenales	Onygenales_fam_Incertae_sedis	Zeloasperisporium	Zeloasperisporium_sp	Zeloasperisporium	13	Pathotroph	Plant Pathogen	Plant pathogen	NULL	NULL	Probable	NULL	Tedersoo L, et al. 2014. Science 346:1256688	Plant pathogen	Litter saprotroph			Leaf/fruit/seed pathogen	leaf/fruit/seed		non-aquatic			filamentous_mycelium
ASV 000088	0.636409	0.00728365	0.00182091	0.0955979	0.194838	0	0.093777	0	0	1.51318	0.010015	0	k__Fungi;p__Ascomycota;c__Dothideomycetes;o__Capnodiales;f__Mycosphaerellaceae;g__Zymoseptoria;s__Zymoseptoria_halophila;	TTAAGTTCAGCGGGTATCCCTACCCGATCCGAGGTCAACCTGTTAAGTGATTTAACGGCCGTGAGGGCTCGAAAACTCCGCGGCGAGACGTAATGCCACAACGCTGGGAGACGAGACCGCTCAGCCGGAGACTTTGAGGCGCGCGGTGGATTGCTCCTCCGCGAGACGCCCAATACCCAGCGAGGCTGGAGTGGTGTAATGACGCTCGAACGGGCATGCCCCCCGGAATACCAGGGGGCGCAATGTGCGTT	Fungi	Ascomycota	Dothideomycetes	Capnodiales	Mycosphaerellaceae	Zymoseptoria	Zymoseptoria_halophila	Mycosphaerellaceae	9	Pathotroph-Saprotroph	Plant Pathogen-Undefined Saprotroph	Plant pathogen-Saprotroph	Microfungus	NULL	Probable	Biotrophic, necrotrophic or saprobic on various plant tissues (Cannon & Kirk 2007)	Cannon PF, Kirk PM. 2007. Fungal Families of the World. CAB International, Cambridge	Plant pathogen	Litter saprotroph			Leaf/fruit/seed pathogen	leaf/fruit/seed		non-aquatic			filamentous_mycelium	perithecium_(hymenium_hidden,_narrow_opening)	closed
ASV 000480	0	0	0.041881	0	0	0	0	0	0	0.196659	0	0	k__Fungi;p__Ascomycota;c__Dothideomycetes;o__Capnodiales;f__Mycosphaerellaceae;g__Zymoseptoria;s__Zymoseptoria_halophila;	TTAAGTTCAGCGGGTATCCCTACCCGATCCGAGGTCAACCTGTTAAGTGATTTAACGGCCGTGAGGGCTCGAAAACTCCGCGGCGAGACGTAATGCCACAACGCTGGGAGACGAGACCGCTCAGCCGGAGACTTTGAGGCGCGCGGGGGATTGCTCCCCCGCGAGACGCCCAATACCCAGCGAGGCTGGAGTGGTGTAATGACGCTCGAACGGGCATGCCCCCCGGAATACCAGGGGGCGCAATGTGCGTT	Fungi	Ascomycota	Dothideomycetes	Capnodiales	Mycosphaerellaceae	Zymoseptoria	Zymoseptoria_halophila	Mycosphaerellaceae	9	Pathotroph-Saprotroph	Plant Pathogen-Undefined Saprotroph	Plant pathogen-Saprotroph	Microfungus	NULL	Probable	Biotrophic, necrotrophic or saprobic on various plant tissues (Cannon & Kirk 2007)	Cannon PF, Kirk PM. 2007. Fungal Families of the World. CAB International, Cambridge	Plant pathogen	Litter saprotroph			Leaf/fruit/seed pathogen	leaf/fruit/seed		non-aquatic			filamentous_mycelium	perithecium_(hymenium_hidden,_narrow_opening)	closed
ASV 000826	0	0	0.0227614	0	0	0	0	0	0	0.0500751	0	0	k__Fungi;p__Ascomycota;c__Dothideomycetes;o__Capnodiales;f__Mycosphaerellaceae;g__Zymoseptoria;s__Zymoseptoria_halophila;	TTAAGTTCAGCGGGTATCCCTACCCGATCCGAGGTCAACCTGTTAAGTGATTTAACGGCCGTGAGGGCTCGAAAACTCCGCGGCGAGACGTAATGCCACAACGCTGGGAGACGAGACCGCTCAGCCGGAGACTTTGAGGCGCGCGGGGGATTGCTCCTCCGCGAGACGCCCAATACCCAGCGAGGCTGGAGTGGTGTAATGACGCTCGAACGGGCATGCCCCCCGGAATACCAGGGGGCGCAATGTGCGTT	Fungi	Ascomycota	Dothideomycetes	Capnodiales	Mycosphaerellaceae	Zymoseptoria	Zymoseptoria_halophila	Mycosphaerellaceae	9	Pathotroph-Saprotroph	Plant Pathogen-Undefined Saprotroph	Plant pathogen-Saprotroph	Microfungus	NULL	Probable	Biotrophic, necrotrophic or saprobic on various plant tissues (Cannon & Kirk 2007)	Cannon PF, Kirk PM. 2007. Fungal Families of the World. CAB International, Cambridge	Plant pathogen	Litter saprotroph			Leaf/fruit/seed pathogen	leaf/fruit/seed		non-aquatic			filamentous_mycelium	perithecium_(hymenium_hidden,_narrow_opening)	closed
ASV 001070	0.00273137	0	0	0	0	0	0	0	0	0	0.0391496	0	k__Fungi;p__Ascomycota;c__Dothideomycetes;o__Capnodiales;f__Mycosphaerellaceae;g__Zymoseptoria;s__Zymoseptoria_brevis;	TTAAGTTCAGCGGGTATCCCTACCCGATCCGAGGTCAACCTGAGGTGTGATTTAACGGCCGTGAGGGCTCGTGAACTCCGCGGCGAGACGTGATGCCACAACGCTGGGAGACGAGACCGCTCAGCCGGAGACTTTGAGGCGCGCGGGGGAGTGATCCCCCGCGAAAAGACGCCCAATACCCAGCGAGGCTGGAGTGGTGTAATGACGCTCGAACGGGCATGCCCCCCGGAATACCAGGGGGCGCAATGTGCGTT	Fungi	Ascomycota	Dothideomycetes	Capnodiales	Mycosphaerellaceae	Zymoseptoria	Zymoseptoria_brevis	Mycosphaerellaceae	9	Pathotroph-Saprotroph	Plant Pathogen-Undefined Saprotroph	Plant pathogen-Saprotroph	Microfungus	NULL	Probable	Biotrophic, necrotrophic or saprobic on various plant tissues (Cannon & Kirk 2007)	Cannon PF, Kirk PM. 2007. Fungal Families of the World. CAB International, Cambridge	Plant pathogen	Litter saprotroph			Leaf/fruit/seed pathogen	leaf/fruit/seed		non-aquatic			filamentous_mycelium	perithecium_(hymenium_hidden,_narrow_opening)	closed
ASV 001174	0	0	0	0	0	0	0	0	0	0.0309555	0	0	k__Fungi;p__Ascomycota;c__Dothideomycetes;o__Capnodiales;f__Mycosphaerellaceae;g__Zymoseptoria;g__Zymoseptoria_unclassified;	TTAAGTTCAGCGGGTATCCCTACCCGATCCGAGGTCAACCTGAGGTGTGATTTAACGGCCGTGAGGGCCCGAAACTCCGCGGCGAGACGTGATGCCACAACGCTGGGAGACGGGACCGCTCAGCCGGAGACTTTGAGGCGCGCGGGGGATTGCTCCCCCGCGAAGACGCCCAATACCCAGCGAGGCTGGAGTGGTGTAATGACGCTCGAACGGGCATGCCCCCCGGAATACCAGGGGGCGCAATGTGCGTT	Fungi	Ascomycota	Dothideomycetes	Capnodiales	Mycosphaerellaceae	Zymoseptoria		Mycosphaerellaceae	9	Pathotroph-Saprotroph	Plant Pathogen-Undefined Saprotroph	Plant pathogen-Saprotroph	Microfungus	NULL	Probable	Biotrophic, necrotrophic or saprobic on various plant tissues (Cannon & Kirk 2007)	Cannon PF, Kirk PM. 2007. Fungal Families of the World. CAB International, Cambridge	Plant pathogen	Litter saprotroph			Leaf/fruit/seed pathogen	leaf/fruit/seed		non-aquatic			filamentous_mycelium	perithecium_(hymenium_hidden,_narrow_opening)	closed
ASV 001220	0	0	0.0154778	0	0	0	0	0	0	0.010015	0	0	k__Fungi;p__Ascomycota;c__Dothideomycetes;o__Capnodiales;f__Mycosphaerellaceae;g__Zymoseptoria;s__Zymoseptoria_halophila;	TTAAGTTCAGCGGGTATCCCTACCCGATCCGAGGTCAACCTGTTAAGTGATTTAACGGCCGTGGGGGACCGAATTCATAGCGAGACGTGATGCCACAACGCTGCGAAGACGGAACCGCTCAGCCGGAGACTTTGAGGCGCGCGGGGGATTGCTCCCCCGCGAAAGACGCCCAATACCCAGCGAGGCTGGAGTGGTGTAATGACGCTCGAACGGGCATGCCCCCCGGAATACCAGGGGGCGCAATGTGCGTT	Fungi	Ascomycota	Dothideomycetes	Capnodiales	Mycosphaerellaceae	Zymoseptoria	Zymoseptoria_halophila	Mycosphaerellaceae	9	Pathotroph-Saprotroph	Plant Pathogen-Undefined Saprotroph	Plant pathogen-Saprotroph	Microfungus	NULL	Probable	Biotrophic, necrotrophic or saprobic on various plant tissues (Cannon & Kirk 2007)	Cannon PF, Kirk PM. 2007. Fungal Families of the World. CAB International, Cambridge	Plant pathogen	Litter saprotroph			Leaf/fruit/seed pathogen	leaf/fruit/seed		non-aquatic			filamentous_mycelium	perithecium_(hymenium_hidden,_narrow_opening)	closed
ASV 001417	0	0	0	0	0	0	0	0	0	0.0191196	0	0	k__Fungi;p__Ascomycota;c__Dothideomycetes;o__Capnodiales;f__Mycosphaerellaceae;g__Zymoseptoria;g__Zymoseptoria_unclassified;	TTAAGTTCAGCGGGTATCCCTACCCGATCCGAGGTCAACCTGAGGTGTGATTTAACGGCCGTGAGGGCTCGTGAACTCCGCGGCGAGACGTGATGCCACAACGCTGGGAGACGAGACCGCTCAGCCAGAGACTTTGAGGCGCGCGGGGGAGTGATCCCCCGCGAAAAGACGCCCAATACCCAGCGAGGCTGGAGTGGTGTAATGACGCTCGAACGGGCATGCCCCCCGGAATACCAGGGGGCGCAATGTGCGTT	Fungi	Ascomycota	Dothideomycetes	Capnodiales	Mycosphaerellaceae	Zymoseptoria		Mycosphaerellaceae	9	Pathotroph-Saprotroph	Plant Pathogen-Undefined Saprotroph	Plant pathogen-Saprotroph	Microfungus	NULL	Probable	Biotrophic, necrotrophic or saprobic on various plant tissues (Cannon & Kirk 2007)	Cannon PF, Kirk PM. 2007. Fungal Families of the World. CAB International, Cambridge	Plant pathogen	Litter saprotroph			Leaf/fruit/seed pathogen	leaf/fruit/seed		non-aquatic			filamentous_mycelium	perithecium_(hymenium_hidden,_narrow_opening)	closed
ASV 001756	0	0	0	0	0	0	0	0	0	0.010015	0	0	k__Fungi;p__Ascomycota;c__Dothideomycetes;o__Capnodiales;f__Mycosphaerellaceae;g__Zymoseptoria;s__Zymoseptoria_halophila;	TTAAGTTCAGCGGGTATCCCTACCCGATCCGAGGTCAACCTGTTAAGTGATTTAACGGCCGTGAGGGACCGACTTCAGAGCGAGACGTGATGCCACAACGCTGCGAAGACGGAACCGCTCAGCCGGAGACTTTGAGGCGCGCGGGGGATTGCTCCTCCGCGAGACGCCCAATACCCAGCGAGGCTGGAGTGGTGTAATGACGCTCGAACGGGCATGCCCCCCGGAATACCAGGGGGCGCAATGTGCGTT	Fungi	Ascomycota	Dothideomycetes	Capnodiales	Mycosphaerellaceae	Zymoseptoria	Zymoseptoria_halophila	Mycosphaerellaceae	9	Pathotroph-Saprotroph	Plant Pathogen-Undefined Saprotroph	Plant pathogen-Saprotroph	Microfungus	NULL	Probable	Biotrophic, necrotrophic or saprobic on various plant tissues (Cannon & Kirk 2007)	Cannon PF, Kirk PM. 2007. Fungal Families of the World. CAB International, Cambridge	Plant pathogen	Litter saprotroph			Leaf/fruit/seed pathogen	leaf/fruit/seed		non-aquatic			filamentous_mycelium	perithecium_(hymenium_hidden,_narrow_opening)	closed
ASV 002376	0	0	0.00273137	0	0	0	0	0	0	0	0	0	k__Fungi;p__Ascomycota;c__Dothideomycetes;o__Capnodiales;f__Mycosphaerellaceae;g__Zymoseptoria;s__Zymoseptoria_halophila;	TTAAGTTCAGCGGGTATCCCTACCCGATCCGAGGTCAACCTGTTAAATGATTTAACGGCCGTGAGGGCTCGAAAACTCCGCGGCGAGACGTAATGCCACAACGCTGGGAGACGAGACCGCTCAGCCGGAGACTTTGAGGCGCGCAGGGGATTGCTCCCCCGCGAGACGCCCAATACCCAGCGAGGCTGGAGTGGTGTAATGACGCTCGAACGGGCATGCCCCCCGGAATACCAGGGGGCGCAATGTGCGTT	Fungi	Ascomycota	Dothideomycetes	Capnodiales	Mycosphaerellaceae	Zymoseptoria	Zymoseptoria_halophila	Mycosphaerellaceae	9	Pathotroph-Saprotroph	Plant Pathogen-Undefined Saprotroph	Plant pathogen-Saprotroph	Microfungus	NULL	Probable	Biotrophic, necrotrophic or saprobic on various plant tissues (Cannon & Kirk 2007)	Cannon PF, Kirk PM. 2007. Fungal Families of the World. CAB International, Cambridge	Plant pathogen	Litter saprotroph			Leaf/fruit/seed pathogen	leaf/fruit/seed		non-aquatic			filamentous_mycelium	perithecium_(hymenium_hidden,_narrow_opening)	closed
ASV 000001	4.59598	5.5201	1.14262	11.5355	8.4982	0.187554	6.97683	9.70729	0.0245823	0.309555	9.76465	4.59325	k__Fungi;p__Ascomycota;c__Dothideomycetes;o__Dothideales;f__Aureobasidiaceae;g__Aureobasidium;s__Aureobasidium_pullulans;	TTAAGTTCAGCGGGTATCCCTACCTGATCCGAGGTCAACCTAGAAAAATAAAGGTTTCAGTCGGCAGAGTTCCTCTCCTTTGACAGACGTTCGAATAAATTCTACTACGCCTAAAGCCGGAGTGGCCTCGCCGAGGTCTTTAAGGCGCGCCCAACTAAGGACGACGCCCAATACCAAGCATAGCTTGAGTGGTGTAATGACGCTCGAACAGGCATGCCCCTCGGAATACCAAGGGGCGCAATGTGCGTT	Fungi	Ascomycota	Dothideomycetes	Dothideales	Aureobasidiaceae	Aureobasidium	Aureobasidium_pullulans	Aureobasidium	13	Pathotroph-Saprotroph-Symbiotroph	Animal Pathogen-Endophyte-Epiphyte-Plant Pathogen-Undefined Saprotroph	Uncertained	Facultative Yeast	NULL	Possible	NULL	Costa IPMW, et al. 2012. Mycotaxon 119:26; Tedersoo L, et al. 2014. Science 346:1256688; Wachowska U, Glowacka K. 2014. Biocontrol 59:pp 635-645; Irinyia L, Lacknerb M, de Hoog GS, Meyer W. 2016. Fungal Biology 120:125-136; http://www.apsnet.org/publications/commonnames/Pages/default.aspx	Sooty mold	Litter saprotroph	hyperviariable	Foliar endophyte	Leaf/fruit/seed pathogen	leaf/fruit/seed,roots,animal_material,sugar-rich_substrates		partly_aquatic	animal_parasite		dimorphic_yeast
ASV 000065	0	0.0473437	0	0.400601	2.8124	0	0.0828516	0.181181	0	0	0.185733	0	k__Fungi;p__Ascomycota;c__Dothideomycetes;o__Dothideales;f__Aureobasidiaceae;g__Aureobasidium;s__Aureobasidium_pullulans;	TTAAGTTCAGCGGGTATCCCTACCTGATCCGAGGTCAACCTAGAAAAATAAAGGTTTCAGTCGGCAGAGTTCCTCTCCTTTGACAGACGTTCGAATAAATTCTACTACGCCTAAAGCCGGAGCGGCCTCGCCGAGGTCTTTAAGGCGCGCCCAACTAAGGACGACGCCCAATACCAAGCATAGCTTGAGTGGTGTAATGACGCTCGAACAGGCATGCCCCTCGGAATACCAAGGGGCGCAATGTGCGTT	Fungi	Ascomycota	Dothideomycetes	Dothideales	Aureobasidiaceae	Aureobasidium	Aureobasidium_pullulans	Aureobasidium	13	Pathotroph-Saprotroph-Symbiotroph	Animal Pathogen-Endophyte-Epiphyte-Plant Pathogen-Undefined Saprotroph	Uncertained	Facultative Yeast	NULL	Possible	NULL	Costa IPMW, et al. 2012. Mycotaxon 119:26; Tedersoo L, et al. 2014. Science 346:1256688; Wachowska U, Glowacka K. 2014. Biocontrol 59:pp 635-645; Irinyia L, Lacknerb M, de Hoog GS, Meyer W. 2016. Fungal Biology 120:125-136; http://www.apsnet.org/publications/commonnames/Pages/default.aspx	Sooty mold	Litter saprotroph	hyperviariable	Foliar endophyte	Leaf/fruit/seed pathogen	leaf/fruit/seed,roots,animal_material,sugar-rich_substrates		partly_aquatic	animal_parasite		dimorphic_yeast
ASV 000159	1.02517	0	0	0	0	0	0	0	0	0	0	0	k__Fungi;p__Ascomycota;c__Dothideomycetes;o__Dothideales;f__Aureobasidiaceae;g__Aureobasidium;g__Aureobasidium_unclassified;	TTAAGTTCAGCGGGTATCCCTACCTGATCCGAGGTCAACCTAAGAAAAATAAAGGTTTCAGTCGGCAGAGTTCCTCTCCTTTGACAGACGTTCGAATAAATTCTACTACGCCTAAAGCCGGAGTGGCCTCGCCGAGGTCTTTAAGGCGCGCCCAACTAAGGACGACGCCCAATACCAAGCATAGCTTGAGTGGTGTAATGACGCTCGAACAGGCATGCCCCTCGGAATACCAAGGGGCGCAATGTGCGTT	Fungi	Ascomycota	Dothideomycetes	Dothideales	Aureobasidiaceae	Aureobasidium		Aureobasidium	13	Pathotroph-Saprotroph-Symbiotroph	Animal Pathogen-Endophyte-Epiphyte-Plant Pathogen-Undefined Saprotroph	Uncertained	Facultative Yeast	NULL	Possible	NULL	Costa IPMW, et al. 2012. Mycotaxon 119:26; Tedersoo L, et al. 2014. Science 346:1256688; Wachowska U, Glowacka K. 2014. Biocontrol 59:pp 635-645; Irinyia L, Lacknerb M, de Hoog GS, Meyer W. 2016. Fungal Biology 120:125-136; http://www.apsnet.org/publications/commonnames/Pages/default.aspx	Sooty mold	Litter saprotroph	hyperviariable	Foliar endophyte	Leaf/fruit/seed pathogen	leaf/fruit/seed,roots,animal_material,sugar-rich_substrates		partly_aquatic	animal_parasite		dimorphic_yeast
ASV 000712	0	0	0	0.0974189	0	0	0	0	0	0	0	0	k__Fungi;p__Ascomycota;c__Dothideomycetes;o__Dothideales;f__Aureobasidiaceae;g__Aureobasidium;g__Aureobasidium_unclassified;	TTAAGTTCAGCGGGTATCCCTACCTGATCCGAGGTCAACCTAGAAAAATAAAGGTTTCAGTCGGCAGAGTTCCTCTCCTTTGACAGACGTTCGAATAAATTCTACTACGCCTAAAGCCGGAGTGGCCTCGCCGAGGTCTTTAAGGCGCGCCCAACTAAGGACGGCGCCCAATACCAAGCATAGCTTGAGTGGTGTAATGACGCTCGAACAGGCATGCCCCTCGGAATACCAAGGGGCGCAATGTGCGTT	Fungi	Ascomycota	Dothideomycetes	Dothideales	Aureobasidiaceae	Aureobasidium		Aureobasidium	13	Pathotroph-Saprotroph-Symbiotroph	Animal Pathogen-Endophyte-Epiphyte-Plant Pathogen-Undefined Saprotroph	Uncertained	Facultative Yeast	NULL	Possible	NULL	Costa IPMW, et al. 2012. Mycotaxon 119:26; Tedersoo L, et al. 2014. Science 346:1256688; Wachowska U, Glowacka K. 2014. Biocontrol 59:pp 635-645; Irinyia L, Lacknerb M, de Hoog GS, Meyer W. 2016. Fungal Biology 120:125-136; http://www.apsnet.org/publications/commonnames/Pages/default.aspx	Sooty mold	Litter saprotroph	hyperviariable	Foliar endophyte	Leaf/fruit/seed pathogen	leaf/fruit/seed,roots,animal_material,sugar-rich_substrates		partly_aquatic	animal_parasite		dimorphic_yeast
ASV 000735	0	0	0.0182091	0	0	0	0	0	0	0.0792097	0	0	k__Fungi;p__Ascomycota;c__Dothideomycetes;o__Dothideales;f__Aureobasidiaceae;g__Aureobasidium;s__Aureobasidium_subglaciale;	TTAAGTTCAGCGGGTATCCCTACCTGATCCGAGGTCAACCTGTAAAAAATAAAGGTTTCAGTCGGCAGAAGTCCTCTCCATTGACAGACGTTCGAATAAATTCTACTACGCCTAAAGCCGGTGAGGCCTCGCCGAGGTCTTTAAGGCGCGCCCAACTAAGGACGACGCCCAATACCAAGCATAGCTTGAGTGGTGTAATGACGCTCGAACAGGCATGCCCCTCGGAATACCAAGGGGCGCAATGTGCGTT	Fungi	Ascomycota	Dothideomycetes	Dothideales	Aureobasidiaceae	Aureobasidium	Aureobasidium_subglaciale	Aureobasidium	13	Pathotroph-Saprotroph-Symbiotroph	Animal Pathogen-Endophyte-Epiphyte-Plant Pathogen-Undefined Saprotroph	Uncertained	Facultative Yeast	NULL	Possible	NULL	Costa IPMW, et al. 2012. Mycotaxon 119:26; Tedersoo L, et al. 2014. Science 346:1256688; Wachowska U, Glowacka K. 2014. Biocontrol 59:pp 635-645; Irinyia L, Lacknerb M, de Hoog GS, Meyer W. 2016. Fungal Biology 120:125-136; http://www.apsnet.org/publications/commonnames/Pages/default.aspx	Sooty mold	Litter saprotroph	hyperviariable	Foliar endophyte	Leaf/fruit/seed pathogen	leaf/fruit/seed,roots,animal_material,sugar-rich_substrates		partly_aquatic	animal_parasite		dimorphic_yeast
ASV 001058	0	0	0	0	0	0	0	0.0391496	0	0	0	0	k__Fungi;p__Ascomycota;c__Dothideomycetes;o__Dothideales;f__Aureobasidiaceae;g__Aureobasidium;s__Aureobasidium_pullulans;	TTAAGTTCAGCGGGTATCCCTACCTGATCCGAGGTCAACCTAGAAAAATAAAGGTTTCAGTCGGCAGAGTTCCTCTCCTTTGACAGACGTTCGAATAAATTCTACTACGCCTAAAGCCGGAGTGGCCTCGCCGAGGTCTTTAAGGCGCGCCCAACTAAGGACGACGCCCAATACCAAGCATAGCTTGAGTGGTGTAATGACGCTCGAACAGGCATGCCCCTCGGAATACCAAGGGGCGCAACTTGCGTT	Fungi	Ascomycota	Dothideomycetes	Dothideales	Aureobasidiaceae	Aureobasidium	Aureobasidium_pullulans	Aureobasidium	13	Pathotroph-Saprotroph-Symbiotroph	Animal Pathogen-Endophyte-Epiphyte-Plant Pathogen-Undefined Saprotroph	Uncertained	Facultative Yeast	NULL	Possible	NULL	Costa IPMW, et al. 2012. Mycotaxon 119:26; Tedersoo L, et al. 2014. Science 346:1256688; Wachowska U, Glowacka K. 2014. Biocontrol 59:pp 635-645; Irinyia L, Lacknerb M, de Hoog GS, Meyer W. 2016. Fungal Biology 120:125-136; http://www.apsnet.org/publications/commonnames/Pages/default.aspx	Sooty mold	Litter saprotroph	hyperviariable	Foliar endophyte	Leaf/fruit/seed pathogen	leaf/fruit/seed,roots,animal_material,sugar-rich_substrates		partly_aquatic	animal_parasite		dimorphic_yeast
ASV 001354	0	0	0	0	0	0	0	0	0	0	0.0136568	0	k__Fungi;p__Ascomycota;c__Dothideomycetes;o__Dothideales;f__Aureobasidiaceae;g__Aureobasidium;s__Aureobasidium_pullulans;	TTAAACTCAGCGGGTATCCCTACCTGATCCGAGGTCAACCTAGAAAAATAAAGGTTTCAGTCGGCAGAGTTCCTCTCCTTTGACAGACGTTCGAATAAATTCTACTACGCCTAAAGCCGGAGTGGCCTCGCCGAGGTCTTTAAGGCGCGCCCAACTAAGGACGACGCCCAATACCAAGCATAGCTTGAGTGGTGTAATGACGCTCGAACAGGCATGCCCCTCGGAATACCAAGGGGCGCAATGTGCGTT	Fungi	Ascomycota	Dothideomycetes	Dothideales	Aureobasidiaceae	Aureobasidium	Aureobasidium_pullulans	Aureobasidium	13	Pathotroph-Saprotroph-Symbiotroph	Animal Pathogen-Endophyte-Epiphyte-Plant Pathogen-Undefined Saprotroph	Uncertained	Facultative Yeast	NULL	Possible	NULL	Costa IPMW, et al. 2012. Mycotaxon 119:26; Tedersoo L, et al. 2014. Science 346:1256688; Wachowska U, Glowacka K. 2014. Biocontrol 59:pp 635-645; Irinyia L, Lacknerb M, de Hoog GS, Meyer W. 2016. Fungal Biology 120:125-136; http://www.apsnet.org/publications/commonnames/Pages/default.aspx	Sooty mold	Litter saprotroph	hyperviariable	Foliar endophyte	Leaf/fruit/seed pathogen	leaf/fruit/seed,roots,animal_material,sugar-rich_substrates		partly_aquatic	animal_parasite		dimorphic_yeast
ASV 001769	0	0	0.00455228	0	0.00182091	0	0	0	0	0	0	0	k__Fungi;p__Ascomycota;c__Leotiomycetes;o__Helotiales;f__Hyaloscyphaceae;g__Cistella;s__Cistella_acuum;	TTAAGTTCAGCGGGTATCCCTACCTGATCCGAGGTCAAACTAGAAAATTGGGGGTTGCTGGCAGGACACCGCCTGGACACTGTAGCGAGAGAAATTACTACGCTTAGAGCCAGAGGGCACCGCCACTGATTTTAAGATCGACCGTTGCCGGTGTGATCCAATACCAAGCAGAGCTTGAGTGTTGTACTGACGCTCGAACAGGCATGCCCCGCGGAATACCACGGGGCGCAATGTGCGTT	Fungi	Ascomycota	Leotiomycetes	Helotiales	Hyaloscyphaceae	Cistella	Cistella_acuum	Cistella	13	Saprotroph	Undefined Saprotroph	Saprotroph	NULL	NULL	Probable	NULL	Tedersoo L, et al. 2014. Science 346:1256688	Wood saprotroph	Litter saprotroph		Foliar endophyte		wood,leaf/fruit/seed		partly_freshwater_(partly_non-aquatic)			filamentous_mycelium	apothecium_(hymenium_on_surface)	smooth
ASV 002105	0	0	0	0	0	0	0	0	0	0.00546274	0	0	k__Fungi;p__Ascomycota;c__Leotiomycetes;o__Helotiales;f__Hyaloscyphaceae;g__Cistella;g__Cistella_unclassified;	TTAAGTTCAGCGGGTATCCCTACCTGATCCGAGGTCAACCATAGAAAGTTGGGGGTTCTGGCGCGGACCCTCCAGACCCTATAGCGAGAAGAATTACTACGCTTAGAGCCGAAGGGCACTGCCACTGATTTTAAGAGCTGCTAGGTAGCATGCTCCAACACCAAGCAAGGCTTGAGGGTTATAATGACGCTCGAACAGGCATGCCCCCCGGAATACCAAGGGGCGCAATGTGCGTT	Fungi	Ascomycota	Leotiomycetes	Helotiales	Hyaloscyphaceae	Cistella		Cistella	13	Saprotroph	Undefined Saprotroph	Saprotroph	NULL	NULL	Probable	NULL	Tedersoo L, et al. 2014. Science 346:1256688	Wood saprotroph	Litter saprotroph		Foliar endophyte		wood,leaf/fruit/seed		partly_freshwater_(partly_non-aquatic)			filamentous_mycelium	apothecium_(hymenium_on_surface)	smooth
ASV 002414	0	0	0	0	0	0	0	0	0.00364183	0	0	0	k__Fungi;p__Ascomycota;c__Leotiomycetes;o__Helotiales;f__Hyaloscyphaceae;g__Cistella;s__Cistella_albidolutea;	TTAAGTTCAGCGGGTATCCCTACCTGATCCGAGGTCAACCATAGAAAGTTGGGGGTTTTGGCGCGTACCATCCGGTTTCCATAGCGAGAGAAGTTACTACGCTTAGAGCCGAAGGGCACTGCCACTGATTTTAAGAGCTGCTAGATAGCATGCTCCAACACCAAGCTAGGCTTGAGGGTTATAATGACGCTCGAACAGGCATGCCCCCCGGAATACCAAGGGGCGCAATGTGCGTT	Fungi	Ascomycota	Leotiomycetes	Helotiales	Hyaloscyphaceae	Cistella	Cistella_albidolutea	Cistella	13	Saprotroph	Undefined Saprotroph	Saprotroph	NULL	NULL	Probable	NULL	Tedersoo L, et al. 2014. Science 346:1256688	Wood saprotroph	Litter saprotroph		Foliar endophyte		wood,leaf/fruit/seed		partly_freshwater_(partly_non-aquatic)			filamentous_mycelium	apothecium_(hymenium_on_surface)	smooth
ASV 000351	0.1393	0	0	0	0.213957	0	0.0145673	0	0	0	0.00910457	0	k__Fungi;p__Basidiomycota;c__Microbotryomycetes;o__Microbotryomycetes_ord_Incertae_sedis;f__Microbotryomycetes_fam_Incertae_sedis;g__Curvibasidium;s__Curvibasidium_cygneicollum;	TTAAGTTCAGCGGGTAATCCTGCCTGATCTGAGGTCTAATCTAAAGTTGACTAATAGAATTAGAAGCTTCTACTTTACAAAACTCGGCCACTCCCGAAAGAGCGTCCTCAGCGAATAGTCTATTACACTGAGTCAATCCGATTTTCGAATATGAGATGCTAATCATTTACGAACGAGCTTCGCCAATAAAGGCCAGCAAGCGTTCAAAATCCAAACACTAATCCGATTTACTAGAAATCGGTAGGTTGAAGAGTTCATGACACTCAAACAGACATGCTCTCCGGAATACCAGAGAGCGCAAGGTGCGTT	Fungi	Basidiomycota	Microbotryomycetes	Microbotryomycetes_ord_Incertae_sedis	Microbotryomycetes_fam_Incertae_sedis	Curvibasidium	Curvibasidium_cygneicollum	Curvibasidium	13	Saprotroph	Undefined Saprotroph	Uncertained	Microfungus	NULL	Possible	NULL	Sampaio JP, et al. 2004. International Journal of Systematic and Evolutionary Microbiology 54:1401-1407 (https://doi.org/10.1099/ijs.0.03037-0)	Wood saprotroph	Litter saprotroph	hypervariable,_saprotroph_and_epiphyte			wood,leaf/fruit/seed,soil		non-aquatic			dimorphic_yeast	none	none
ASV 000564	0.0172987	0	0.0573588	0	0	0.00455228	0.00273137	0	0.00364183	0.0600901	0	0	k__Fungi;p__Basidiomycota;c__Microbotryomycetes;o__Microbotryomycetes_ord_Incertae_sedis;f__Microbotryomycetes_fam_Incertae_sedis;g__Curvibasidium;s__Curvibasidium_cygneicollum;	TTAAGTTCAGCGGGTAATCCTGCCTGATCTGAGGTCTAATCTAAAGTTGACTAATAGAATTAGAAGCTTCTACTTTACAAAACTCGGCCACTCCCGAAAGAGCGTCCTCAGCGAATAGTCTATTACACTGAGTCAATCCGATTTTTCGAATATGAGATGCTAATCATTTACGAACGAGCTTCGCCAATAAAGGCCAGCAAGCGTTCAAAATCCAAACACTAATCCGATTTACTAGAAATCGGTAGGTTGAAGAGTTCATGACACTCAAACAGACATGCTCTCCGGAATACCAGAGAGCGCAAGGTGCGTT	Fungi	Basidiomycota	Microbotryomycetes	Microbotryomycetes_ord_Incertae_sedis	Microbotryomycetes_fam_Incertae_sedis	Curvibasidium	Curvibasidium_cygneicollum	Curvibasidium	13	Saprotroph	Undefined Saprotroph	Uncertained	Microfungus	NULL	Possible	NULL	Sampaio JP, et al. 2004. International Journal of Systematic and Evolutionary Microbiology 54:1401-1407 (https://doi.org/10.1099/ijs.0.03037-0)	Wood saprotroph	Litter saprotroph	hypervariable,_saprotroph_and_epiphyte			wood,leaf/fruit/seed,soil		non-aquatic			dimorphic_yeast	none	none
ASV 001557	0	0	0.0145673	0	0	0	0	0	0	0	0	0	k__Fungi;p__Basidiomycota;c__Agaricomycetes;o__Agaricales;f__Strophariaceae;g__Galerina;s__Galerina_hygrophila;	TTAAGTTCAGCGGGTAGTCCTACCTGATTTGAGGTCAAATTGTCATTATTTGTCCGACTTAACGGACGGTTAGAAGCAGTACAATCCATTTAAAGTGAAGGCCCACGGCGTAGATAATTATCACACCAATAGACGACTCCACAAGGGTACCGGCTAATACATTTAAGGGGAGCAGACCTCTTGACGAAGCCAGCAAAAAACCCCCAAGTCCAAGCCATTACCAATTCGTGAAAACTGGTAAGGTTGAGAATTTAATGACACTCAAACAGGCATGCTCCTCGGAATACCAAGGAGCGCAAGGTGCGTT	Fungi	Basidiomycota	Agaricomycetes	Agaricales	Strophariaceae	Galerina	Galerina_hygrophila	Galerina	13	Pathotroph-Saprotroph	Bryophyte Parasite-Leaf Saprotroph-Soil Saprotroph-Undefined Saprotroph-Wood Saprotroph	Bryophyte parasite-Saprotroph	Agaricoid	White Rot	Probable	NULL	Tedersoo L, et al. 2014. Science 346:1256688	Wood saprotroph	Litter saprotroph			Leaf/fruit/seed pathogen	wood,leaf/fruit/seed		non-aquatic			filamentous_mycelium	agaricoid	gills
ASV 001875	0	0	0	0	0	0	0	0	0	0.00728365	0	0	k__Fungi;p__Basidiomycota;c__Agaricomycetes;o__Agaricales;f__Strophariaceae;g__Galerina;s__Galerina_hygrophila;	TTAAGTTCAGCGGGTAGTCCTACCTGATTTGAGGTCAAATTGTCATTATTTGTCCGACTTAACGGACGGTTAGAAGCAGTACAATCCATTTAAAGTGAAGGCCCACGGCGTAGATAATTATCACACCAATAGACGACTCCACACGGGTACCGGCTAATACATTTAAGGGGAGCAGACCTCTTGACGAAGCCAGCAAAAAACCCCCAAGTCCAAGCCATTACCAATTTGTGAAAACTGATAAGGTTGAGAATTTAATGACACTCAAACAGGCATGCTCCTCGGAATACCAAGGAGCGCAAGGTGCGTT	Fungi	Basidiomycota	Agaricomycetes	Agaricales	Strophariaceae	Galerina	Galerina_hygrophila	Galerina	13	Pathotroph-Saprotroph	Bryophyte Parasite-Leaf Saprotroph-Soil Saprotroph-Undefined Saprotroph-Wood Saprotroph	Bryophyte parasite-Saprotroph	Agaricoid	White Rot	Probable	NULL	Tedersoo L, et al. 2014. Science 346:1256688	Wood saprotroph	Litter saprotroph			Leaf/fruit/seed pathogen	wood,leaf/fruit/seed		non-aquatic			filamentous_mycelium	agaricoid	gills
ASV 001933	0	0	0	0.00273137	0	0	0.00546274	0	0	0	0	0	k__Fungi;p__Ascomycota;c__Dothideomycetes;o__Pleosporales;f__Lophiostomataceae;g__Lophiostoma;s__Lophiostoma_cynaroidis;	TTAAGTTCAGCGGGTATCCCTACCTGATCCGAGGTCAAACTTTGGGGTGCGTCTTGATGGACGCCCGTGCCAGAGGTTCGCGAGGCGCGCGTCTGCTGCGCTCGAAGCCAATACACAGGCCGCCAATGCTTTTGAGGCGAGTCCGCGCCGGGGCGGGACAAAGCGCCCAACACCAAGCAGTGCTTGAGGGGGTTAGATGACGCTCGAACAGGCATGCCCTAAGGAATACCAAAGGGCGCAATGTGCGTT	Fungi	Ascomycota	Dothideomycetes	Pleosporales	Lophiostomataceae	Lophiostoma	Lophiostoma_cynaroidis	Lophiostoma	13	Saprotroph	Undefined Saprotroph	Saprotroph	NULL	NULL	Probable	NULL	Tedersoo L, et al. 2014. Science 346:1256688	Wood saprotroph	Litter saprotroph		No endophytic capacity		wood,leaf/fruit/seed		partly_aquatic			filamentous_mycelium	perithecium_(hymenium_hidden,_narrow_opening)	closed
ASV 001634	0	0	0.00273137	0	0	0	0	0	0	0.00546274	0	0	k__Fungi;p__Ascomycota;c__Sordariomycetes;o__Phomatosporales;f__Phomatosporaceae;g__Phomatospora;s__Phomatospora_striatigera;	TTAAGTTCAGCGGGTATTCCTACCTGATCCGAGGTCAACCTTGAGAAGTGGACAATATAGTCCGGTTTAACGGCCGGGAAAACCCCCCGCGGACCTCCAAAGCGAGAATTTTACTACTGCGCTCGGAGCCGCGGCGGGCCCGCCACTGTTTCTAAGGGGTTCCCGCGAGGGAACGCCCCGACGCCAGGCACCAGGGCCTGAGGGGTTGAAATGACGCTCGAACAGGCATGCCCGCCAGAATACTGGCGGGCGCAATGTGCGTT	Fungi	Ascomycota	Sordariomycetes	Phomatosporales	Phomatosporaceae	Phomatospora	Phomatospora_striatigera	Phomatospora	13	Saprotroph	Dung Saprotroph	Saprotroph	Microfungus	NULL	Highly Probable	NULL	Richardson MJ. 1972. Transactions of the British Mycological Society 58:37-48	Wood saprotroph	Litter saprotroph	dung_saprotroph_P._coprophila			wood,leaf/fruit/seed		partly_aquatic			filamentous_mycelium	perithecium_(hymenium_hidden,_narrow_opening)	closed
ASV 001801	0	0	0.00728365	0	0	0	0	0	0.000910457	0	0	0	k__Fungi;p__Basidiomycota;c__Agaricomycetes;o__Agaricales;f__Psathyrellaceae;g__Psathyrella;s__Psathyrella_piluliformis;	TTAAGTTCAGCGGGTAGTCCTACCTGATTTGAGGTCAAATTGTCAAAAGATTGTCCTTGCGGACGATTAGAAGCAAGTCTAAACCCAATCCACGGCGTAGATAATTATCACACCAATAGACGGAGCCCAGTTTGAACTCGCTAATTTATTTAAGGGGAGCAGGTTGCTTTTACGCGCTCTGCACAAACCCCCACATCCAAGCTCCACACAGTTTCATAACAAAGCTGATGAAGTTGAGAATTTAATGACACTCAAACAGGCATGCTCCTCGGAATACCAAGGAGCGCAAGGTGCGTT	Fungi	Basidiomycota	Agaricomycetes	Agaricales	Psathyrellaceae	Psathyrella	Psathyrella_piluliformis	Psathyrella	13	Saprotroph	Wood Saprotroph	Saprotroph	Agaricoid	NULL	Probable	NULL	Tedersoo L, et al. 2014. Science 346:1256688	Wood saprotroph	Litter saprotroph				wood,leaf/fruit/seed		partly_aquatic			filamentous_mycelium	agaricoid	gills
ASV 001333	0.000910457	0.00273137	0	0.00273137	0.0118359	0	0.00273137	0.000910457	0	0	0	0	k__Fungi;p__Ascomycota;c__Sordariomycetes;o__Xylariales;f__Xylariaceae;g__Xylaria;s__Xylaria_carpophila;	TTAAGTTCAGCGGGTATTCCTACCTGATCCGAGGTCAACCTTTAAAGATTTGGGGGTTTTACGGCGAGAGACCGGCCTCACTGACAGACGAGATAAGATTTACTACGTCTAGAGTGGAAACCGACTCCGCCACTAACTTTGGGGAGCTACAGCGAGGCTGTAGGCTCCCAACGCTAAGCAACAGGGGCTTAAGGGTTGAAATGACGCTCGAACAGGCATGCCCACTAGAATACTAATGGGCGCAATGTGCGTT	Fungi	Ascomycota	Sordariomycetes	Xylariales	Xylariaceae	Xylaria	Xylaria_carpophila	Xylaria	13	Saprotroph-Symbiotroph	Endophyte-Undefined Saprotroph-Wood Saprotroph	Endophyte-Saprotroph	Xylarioid	Soft Rot	Probable	NULL	Duncan CG, Eslyn WE. 1966. Mycologia 58:642-645; Costa IPMW, et al. 2012. Mycotaxon 119:26; http://www.apsnet.org/publications/commonnames/Pages/default.aspx	Wood saprotroph	Litter saprotroph		Foliar endophyte		wood,leaf/fruit/seed		non-aquatic		angiosperms	filamentous_mycelium	perithecium_(hymenium_hidden,_narrow_opening)	closed
ASV 001334	0.00182091	0	0	0.000910457	0.00182091	0	0	0	0	0	0.00819411	0	k__Fungi;p__Ascomycota;c__Sordariomycetes;o__Xylariales;f__Xylariaceae;g__Xylaria;g__Xylaria_unclassified;	TTAAGTTCAGCGGGTATTCCTACCTGATCCGAGGTCAACCTTTAGAAATTAGGTGGTTTTACGGCAAGGGACCGGTCCAACTGATAGGCGAGATAAAATCTACTACGTCTAGAGTGTGAACCGACTCCGCCACTAACTTTCAGGAGCTACTATTACCGTAGGCTCCCAACACTAAGCAACAGGGGCTTAAGGGTTGAAATGACGCTCGAACAGGCATGCCCACTAGAATACTAATGGGCGCAATGTGCGTT	Fungi	Ascomycota	Sordariomycetes	Xylariales	Xylariaceae	Xylaria		Xylaria	13	Saprotroph-Symbiotroph	Endophyte-Undefined Saprotroph-Wood Saprotroph	Endophyte-Saprotroph	Xylarioid	Soft Rot	Probable	NULL	Duncan CG, Eslyn WE. 1966. Mycologia 58:642-645; Costa IPMW, et al. 2012. Mycotaxon 119:26; http://www.apsnet.org/publications/commonnames/Pages/default.aspx	Wood saprotroph	Litter saprotroph		Foliar endophyte		wood,leaf/fruit/seed		non-aquatic		angiosperms	filamentous_mycelium	perithecium_(hymenium_hidden,_narrow_opening)	closed
ASV 002126	0	0	0	0.000910457	0.00546274	0	0	0	0	0	0	0	k__Fungi;p__Ascomycota;c__Sordariomycetes;o__Xylariales;f__Xylariaceae;g__Xylaria;s__Xylaria_carpophila;	TTAAGTTCAGCGGGTATTCCTACCTGATCCGAGGTCAACCTTTAAAAATTTGGGGGTTTTACGGCGAGAGACCGGCCTCACTGACAGACGAGATAAGATTTACTACGTCTAGAGTGGAAACCGACTCCGCCACTAACTTTGGGGAGCTACAGCGAGGCTGTAGGCTCCCAACGCTAAGCAACAGGGGCTTAAGGGTTGAAATGACGCTCGAACAGGCATGCCCACTAGAATACTAATGGGCGCAATGTGCGTT	Fungi	Ascomycota	Sordariomycetes	Xylariales	Xylariaceae	Xylaria	Xylaria_carpophila	Xylaria	13	Saprotroph-Symbiotroph	Endophyte-Undefined Saprotroph-Wood Saprotroph	Endophyte-Saprotroph	Xylarioid	Soft Rot	Probable	NULL	Duncan CG, Eslyn WE. 1966. Mycologia 58:642-645; Costa IPMW, et al. 2012. Mycotaxon 119:26; http://www.apsnet.org/publications/commonnames/Pages/default.aspx	Wood saprotroph	Litter saprotroph		Foliar endophyte		wood,leaf/fruit/seed		non-aquatic		angiosperms	filamentous_mycelium	perithecium_(hymenium_hidden,_narrow_opening)	closed
ASV 002303	0.00182091	0	0	0	0	0	0	0	0	0	0	0	k__Fungi;p__Ascomycota;c__Sordariomycetes;o__Xylariales;f__Xylariaceae;g__Xylaria;s__Xylaria_hypoxylon;	TTAAGTTCAGCGGGTATTCCTACCTGATCCGAGGTCAACCTTTAAAAATTAGGGGGGTTTTACGGCAGGGGACCGGCCTCACTACAGACGAGATAGAATCTACTACGTCTAGAGTGGGAACCGACTCCGCCACTAACTTTGGGGAGCTACAGAAGGCTGTAGGCTCCCAACGCTAAGCAACAGGGGCTTAAGGGTTGAAATGACGCTCGAACAGGCATGCCCACTAGAATACTAATGGGCGCAATGTGCGTT	Fungi	Ascomycota	Sordariomycetes	Xylariales	Xylariaceae	Xylaria	Xylaria_hypoxylon	Xylaria	13	Saprotroph-Symbiotroph	Endophyte-Undefined Saprotroph-Wood Saprotroph	Endophyte-Saprotroph	Xylarioid	Soft Rot	Probable	NULL	Duncan CG, Eslyn WE. 1966. Mycologia 58:642-645; Costa IPMW, et al. 2012. Mycotaxon 119:26; http://www.apsnet.org/publications/commonnames/Pages/default.aspx	Wood saprotroph	Litter saprotroph		Foliar endophyte		wood,leaf/fruit/seed		non-aquatic		angiosperms	filamentous_mycelium	perithecium_(hymenium_hidden,_narrow_opening)	closed
ASV 002029	0	0	0	0	0.00182091	0	0	0	0	0	0.00455228	0	k__Fungi;p__Ascomycota;c__Sordariomycetes;o__Diaporthales;f__Diaporthales_fam_Incertae_sedis;g__Botryodiplodia;s__Botryodiplodia_fraxini;	TTAAGTTCAGCGGGTATCCCTACCTGATCCGAGGTCAACCTTGAGAAAAGTTCAGAAGGTTCGTCCGGCGGGCGACGCCAACCGCTCCAAAGCGAGGTGTATTCTACTACGCTTGAGGGCTGAACAGCCACCGCCGAGGTCTTTGAGGCGCGTCCGCAGAGAGGACGTCGCCCAATACCAAGCAGAGCTTGAGGGTTGTAATGACGCTCGAACAGGCATGCCCCTCGGAATGCCAAGGGGCGCAATGTGCGTT	Fungi	Ascomycota	Sordariomycetes	Diaporthales	Diaporthales_fam_Incertae_sedis	Botryodiplodia	Botryodiplodia_fraxini	Botryodiplodia	13	Pathotroph	Plant Pathogen	Plant pathogen	Microfungus	NULL	Probable	NULL	http://www.apsnet.org/publications/commonnames/Pages/default.aspx	NA	NA	NA	NA	NA	NA	NA	NA	NA	NA	NA	NA	NA	NA	NA	NA	NA
ASV 002518	0	0	0	0.000910457	0	0	0	0	0	0	0	0	k__Fungi;p__Ascomycota;c__Dothideomycetes;o__Pleosporales;f__Massarinaceae;g__Saccharicola;s__Saccharicola_sp;	TTAAGTTCAGCGGGTATCCCTACCTGATCCGAGGTCAAGTCATAAAAGAGCTTACTGGATGCTGATCCACCAAACTTCAAGAAACGCAAATGTGCTGCGCGAGAAGCTGGCACGACCGCTGCCAATGACTTTGGGGCGAGTCCACGCATAAAGCGGGACAGACGCCCAACACCAAGCAGAGCTTGAGGGTGTAAATGACGCTCGAACAGGCATGCCCCACGGAATACCGAGGGGCGCAATGTGCGTT	Fungi	Ascomycota	Dothideomycetes	Pleosporales	Massarinaceae	Saccharicola	Saccharicola_sp	Saccharicola	13	Saprotroph	Undefined Saprotroph	Saprotroph	NULL	NULL	Probable	NULL	Tedersoo L, et al. 2014. Science 346:1256688	NA	NA	NA	NA	NA	NA	NA	NA	NA	NA	NA	NA	NA	NA	NA	NA	NA
ASV 001538	0	0	0	0	0	0	0	0.0109255	0	0	0	0	k__Fungi;p__Basidiomycota;c__Agaricostilbomycetes;o__unclassified_Agaricostilbomycetes;f__unclassified_Agaricostilbomycetes;g__unclassified_Agaricostilbomycetes;s__Agaricostilbomycetes_sp;	TTAAGTTCAGCGGGTAGTCCTACTTGATTGGAGGTCAGAATGCACTGGTCAAAGCCCCGAAGGACTTCAATCAGAGTTCATCCGTTTGAAAAGCTCGTTCAAATCATGCGTTCCCATTGAAAGTGGATGCTTACAACAACAGGTCAAGCCGCACGTTATGATTCAGCTTGATGCATTTCAACCCGGCCCAGTCGCAAACGACTCGGCGAAGGTCATGATCCAAGCCCAAACAACCCAATCCAAACAGATTGAGCGGGGTTGAGAGTTTCGCGACACTCCAACAAGCATGCTCTCAGGAATAACCCGAGAGCGCAAGATGCGTT	Fungi	Basidiomycota	Agaricostilbomycetes	unclassified_Agaricostilbomycetes	unclassified_Agaricostilbomycetes	unclassified_Agaricostilbomycetes	Agaricostilbomycetes_sp	-	-	-	-	Unassigned	-	-	-	Unassigned	-	NA	NA	NA	NA	NA	NA	NA	NA	NA	NA	NA	NA	NA	NA	NA	NA	NA
ASV 001626	0.010015	0	0	0	0	0	0	0	0	0	0	0	k__Fungi;p__Basidiomycota;c__Agaricostilbomycetes;o__unclassified_Agaricostilbomycetes;f__unclassified_Agaricostilbomycetes;g__unclassified_Agaricostilbomycetes;s__Agaricostilbomycetes_sp;	TTAAGTTCAGCGGGTAGTCCTACTTGATTGGAGGTCAGAATGCACTGGTCAAAGCCCCGAAGGACTTCAATCAGAGTTCATCCGTTTGAAAAGCTCGTTCAAATCATGCGTTCCCATTGAAAGTGGATGCTTACAACAACAGGTCAAGCCGCACGTTATGATTCAGCTTGATGCATTTCAACCCGGCCCAGTCGTAAACGACTCGGCGAAGGTCATGATCCAAGCCCAAACAACCCAATCCAAACAGATTGAGCGGGGTTGAGAGTTTCGCGACACTCCAACAAGCATGCTCTCAGGAATAACCCGAGAGCGCAAGATGCGTT	Fungi	Basidiomycota	Agaricostilbomycetes	unclassified_Agaricostilbomycetes	unclassified_Agaricostilbomycetes	unclassified_Agaricostilbomycetes	Agaricostilbomycetes_sp	-	-	-	-	Unassigned	-	-	-	Unassigned	-	NA	NA	NA	NA	NA	NA	NA	NA	NA	NA	NA	NA	NA	NA	NA	NA	NA
ASV 001701	0	0	0	0	0	0	0	0	0.0118359	0	0	0	k__Fungi;p__Basidiomycota;c__Agaricostilbomycetes;o__unclassified_Agaricostilbomycetes;f__unclassified_Agaricostilbomycetes;g__unclassified_Agaricostilbomycetes;s__Agaricostilbomycetes_sp;	TTAAGTTCAGCGGGTAGTCCTACTTGATTGGAGGTCAGAATGCACTGGACGCAAAACCCGCAAAGGTCTCACTCCCAGAGTTCATCCATTTGTAAAGCTCATTCAAATCATGCGTTCCCATTGAAAGTGGATGCTTACAACAACAGGTCAAGCCGCACGTTATGATTCAGCTTGATGTATTTCAACCCAGCCCAGTCCCAAGGGACTCGGCAAAAAAGGTCATGATCCAAGCCCAAACAACCCAATCCAAAACAGATTAGGCGGGGTTGAGAGTTTCGCGACACTCCAACAAGCATGCTCTCAGGAATAACCCGAGAGCGCAAGATGCGTT	Fungi	Basidiomycota	Agaricostilbomycetes	unclassified_Agaricostilbomycetes	unclassified_Agaricostilbomycetes	unclassified_Agaricostilbomycetes	Agaricostilbomycetes_sp	-	-	-	-	Unassigned	-	-	-	Unassigned	-	NA	NA	NA	NA	NA	NA	NA	NA	NA	NA	NA	NA	NA	NA	NA	NA	NA
ASV 002011	0.00455228	0	0	0	0	0	0	0	0	0	0	0	k__Fungi;p__Basidiomycota;c__Agaricostilbomycetes;o__unclassified_Agaricostilbomycetes;f__unclassified_Agaricostilbomycetes;g__unclassified_Agaricostilbomycetes;s__Agaricostilbomycetes_sp;	TTAAGTTCAGCGGGTAGTCCTACTTGATTGGAGGTCAGAATGCACTGGTCGAAGCCCCGAAGGACTTCAATCAGAGTTCATCCGTTTGAAAAGCTCGTTCAAATCATGCGTTCCTATTGAAAGTGGATGCTTACAACAACAGGTCAAGCCGCACGTTATGATTCAGCTTGATGCATTTCAACCCGGCCCAGTCGTAAACGACTCGGCGAAGGTCATGATCCAAGCCCAAACAACCCAATCCAAACAGATTGAGCGGGGTTGAGAGTTTCGCGACACTCCAACAAGCATGCTCTCAGGAATAACCCGAGAGCGCAAGATGCGTT	Fungi	Basidiomycota	Agaricostilbomycetes	unclassified_Agaricostilbomycetes	unclassified_Agaricostilbomycetes	unclassified_Agaricostilbomycetes	Agaricostilbomycetes_sp	-	-	-	-	Unassigned	-	-	-	Unassigned	-	NA	NA	NA	NA	NA	NA	NA	NA	NA	NA	NA	NA	NA	NA	NA	NA	NA
ASV 000384	0	0	0	0	0	0	0	0	0.262211	0	0	0	k__Fungi;p__Ascomycota;c__Arthoniomycetes;o__unclassified_Arthoniomycetes;f__unclassified_Arthoniomycetes;g__unclassified_Arthoniomycetes;s__Arthoniomycetes_sp;	TTAAGTTCAGCGGGTATCCCTACCTGATCCGAGGTCAACCTTGAGATGGGGGTTTCTGGAGGCAGGCAACTCAGTTTCTCCGAAGCGGGAAGTATTACTAACGCTTGAGGCCCTGACCCACCGCCGAACAGTTTGAGGCGAGACCACCCGGTGAGGGGGGGTCGACACCCAATGCCAAGCAGAGCTTGATGGTTGATAATGACGCTCGAACAGGCATGCCCTTCGGAATACCAAAGGGCGCAATGTGCGTT	Fungi	Ascomycota	Arthoniomycetes	unclassified_Arthoniomycetes	unclassified_Arthoniomycetes	unclassified_Arthoniomycetes	Arthoniomycetes_sp	-	-	-	-	Unassigned	-	-	-	Unassigned	-	NA	NA	NA	NA	NA	NA	NA	NA	NA	NA	NA	NA	NA	NA	NA	NA	NA
ASV 000525	0	0	0.171166	0	0	0.0191196	0	0	0	0	0	0	k__Fungi;p__Ascomycota;c__Dothideomycetes;o__Botryosphaeriales;f__unclassified_Botryosphaeriales;g__unclassified_Botryosphaeriales;s__Botryosphaeriales_sp;	TTAAGTTCAGCGGGTATCCCTACCCGATCCGAGGTCAACCTTGGAGGTGTCTGGTGACTGGGGGCGGGCGGCTCCGGGCCTCAGGAAGCGGGGTGTTTCTACTACGCTTAGAGGCTCGACGCCGCCGCCGAAGTCTTTGAGGCGCGCCCGCCCGTCGTGCGGGGGGCGGCGCCCATGGCCAAGCGGAGCTTGAGGGTTTGAAATGACGCTCGAACGGGCATGCCCCCCGGAATACCAGAGGGCGCAATGTGCGTT	Fungi	Ascomycota	Dothideomycetes	Botryosphaeriales	unclassified_Botryosphaeriales	unclassified_Botryosphaeriales	Botryosphaeriales_sp	-	-	-	-	Unassigned	-	-	-	Unassigned	-	NA	NA	NA	NA	NA	NA	NA	NA	NA	NA	NA	NA	NA	NA	NA	NA	NA
ASV 000530	0	0	0.206674	0	0	0	0	0	0	0	0	0	k__Fungi;p__Ascomycota;c__Dothideomycetes;o__Botryosphaeriales;f__unclassified_Botryosphaeriales;g__unclassified_Botryosphaeriales;s__Botryosphaeriales_sp;	TTAAGTTCAGCGGGTATCCCTACCCGATCCGAGGTCAACCATGAAGGTGTCTGGTGACTGGGGGCGGGCGGCTCCGGGCCTCAGGAAGCGGGGTGTTTCTACTACGCTTAGAGGCTCGACGCCGCCGCCGAGGTCTTTGAGGCGCGCCCGCCCGTCGTGCGGGGGGCGGCGCCCATGGCCAAGCAGGGCTTGAGGGTTTGAAATGACGCTCGAACGGGCATGCCCCCCGGAATACCAGAGGGCGCAATGTGCGTT	Fungi	Ascomycota	Dothideomycetes	Botryosphaeriales	unclassified_Botryosphaeriales	unclassified_Botryosphaeriales	Botryosphaeriales_sp	-	-	-	-	Unassigned	-	-	-	Unassigned	-	NA	NA	NA	NA	NA	NA	NA	NA	NA	NA	NA	NA	NA	NA	NA	NA	NA
ASV 001097	0.00364183	0.010015	0	0.00910457	0	0	0	0	0	0	0.0136568	0	k__Fungi;p__Ascomycota;c__Dothideomycetes;o__Botryosphaeriales;f__unclassified_Botryosphaeriales;g__unclassified_Botryosphaeriales;s__Botryosphaeriales_sp;	TTAAGTTCAGCGGGTATCCCCACCTGATCCGAGGTCAACCTTGATAGAAAAAAAAGGTGTGTTCTGCGGCGGACGTGGCCCGTCTCGAAAACGCTGGAAAGTTATCTCGCTGCGCTCGAGGACGGACGGCGACGCCGAGGGGTTTGAGGCGGGCCCAGACAGGGCCTCACCCAATACCAAGCAGGGCTTGATTTGTGAAATGACGCTCGAACAGGTGTGCCCCCCGGAATACCAGAGGGCGCAATGTGCGTT	Fungi	Ascomycota	Dothideomycetes	Botryosphaeriales	unclassified_Botryosphaeriales	unclassified_Botryosphaeriales	Botryosphaeriales_sp	-	-	-	-	Unassigned	-	-	-	Unassigned	-	NA	NA	NA	NA	NA	NA	NA	NA	NA	NA	NA	NA	NA	NA	NA	NA	NA
ASV 001283	0	0	0.0172987	0	0	0	0	0	0	0	0	0	k__Fungi;p__Ascomycota;c__Dothideomycetes;o__Botryosphaeriales;f__unclassified_Botryosphaeriales;g__unclassified_Botryosphaeriales;s__Botryosphaeriales_sp;	TTAAGTTCAGCGGGTATCCCTACCCGATCCGAGGTCAACCTTGAAGGTGTCTGGTGACTGGGGGCGGGCGGCTCCGGGCCTCAGGAAGCGGGGTGTTTCTACTACGCTTAGAGGCTCGACGCCGCCGCCGAGGTCTTTGAGGCGCGCCCGCCCGTCGTGCGGGGGGCGGCGCCCATGGCCAAGCGGAGCTTGAGGGTTTGAAATGACGCTCGAACGGGCATGCCCCCCGGAATACCAGAGGGCGCAATGTGCGTT	Fungi	Ascomycota	Dothideomycetes	Botryosphaeriales	unclassified_Botryosphaeriales	unclassified_Botryosphaeriales	Botryosphaeriales_sp	-	-	-	-	Unassigned	-	-	-	Unassigned	-	NA	NA	NA	NA	NA	NA	NA	NA	NA	NA	NA	NA	NA	NA	NA	NA	NA
ASV 001624	0	0	0	0	0	0	0	0	0	0	0.00910457	0	k__Fungi;p__Ascomycota;c__Dothideomycetes;o__Botryosphaeriales;f__unclassified_Botryosphaeriales;g__unclassified_Botryosphaeriales;s__Botryosphaeriales_sp;	TTAAGTTCAGCGGGTATCCCCACCTGATCCGAGGTCAACCTTGATAGAAAAAAAAGGTGTGTTCTGCGGCGGACGTGGCCCGTCTCGAAAACGCTGGAAAGTTATCTCGCTGCGCTCGAGGACGGACGGCGACGCCGAGGGGTTTGAGGCGGGCCCAGACAGGCCTCACCCAATACCAAGCAGGGCTTGATTTGTGAAATGACGCTCGAACAGGTGTGCCCCCCGGAATACCAGAGGGCGCAATGTGCGTT	Fungi	Ascomycota	Dothideomycetes	Botryosphaeriales	unclassified_Botryosphaeriales	unclassified_Botryosphaeriales	Botryosphaeriales_sp	-	-	-	-	Unassigned	-	-	-	Unassigned	-	NA	NA	NA	NA	NA	NA	NA	NA	NA	NA	NA	NA	NA	NA	NA	NA	NA
ASV 001792	0	0	0	0	0	0	0	0	0.00910457	0	0	0	k__Fungi;p__Ascomycota;c__Dothideomycetes;o__Botryosphaeriales;f__unclassified_Botryosphaeriales;g__unclassified_Botryosphaeriales;s__Botryosphaeriales_sp;	TTAAGTTCAGCGGGTATCCCTACCTGATCCGAGGTCAACCTTGAGGTAAATGGTGTCTAGAGGCAGAGCGGCCCCAAACCTAGAAAGCTAAATAAGATATTCTACTACGCTTGAGGTTTGGAACCACCGCCGAGGGGTTTAAGGCACGTCCACGGGGGACGACGCCCAATACTAAGCAGAGCTTGATGGTTGATAATGACGCTCGAACAGGCATGCTCCCCGGAATACCAGGGAGCGCAATGTGCGTT	Fungi	Ascomycota	Dothideomycetes	Botryosphaeriales	unclassified_Botryosphaeriales	unclassified_Botryosphaeriales	Botryosphaeriales_sp	-	-	-	-	Unassigned	-	-	-	Unassigned	-	NA	NA	NA	NA	NA	NA	NA	NA	NA	NA	NA	NA	NA	NA	NA	NA	NA
ASV 002282	0	0	0	0	0	0	0	0	0	0.00364183	0	0	k__Fungi;p__Ascomycota;c__Dothideomycetes;o__Botryosphaeriales;f__unclassified_Botryosphaeriales;g__unclassified_Botryosphaeriales;s__Botryosphaeriales_sp;	TTAAGTTCAGCGGGTATTCCTACCCGATCCGAGGTCAACCTTGAAGGTGTCTGGTGACTGGGGGCGGGCGGCTCCGGGCCTCAAGAAGCGGGGTGTTTCTACTACGCTTAGAGGCTCGACGCCGCCGCCGAGGTCTTTGAGGCGCGCCCGCCCGTCGTGCGGGGGGCGGCGCCCATGGCCAAGCAGGGCTTGAGGGTTTGAAATGACGCTCGAACGGGCATGCCCCCCGGAATACCAGAGGGCGCAATGTGCGTT	Fungi	Ascomycota	Dothideomycetes	Botryosphaeriales	unclassified_Botryosphaeriales	unclassified_Botryosphaeriales	Botryosphaeriales_sp	-	-	-	-	Unassigned	-	-	-	Unassigned	-	NA	NA	NA	NA	NA	NA	NA	NA	NA	NA	NA	NA	NA	NA	NA	NA	NA
[truncated: 2,011 more rows]

## Sheet: TableS3_saprotroph
Table S3 Saprotrophs assigned by FUNGuild and FungalTraits
[truncated: 655 more rows]

## Sheet: TableS4_plant-pathogen
Table S4 Plant pathogens assigned by FUNGuild and FungalTraits
[truncated: 406 more rows]

## Sheet: TableS5_endophyte
Table S5 Endophyte assigned by FUNGuild and FungalTraits
[truncated: 20 more rows]

## Sheet: TableS6_lichenized
Table S6 Lichenized fungi assigned by FUNGuild and FungalTraits
[truncated: 61 more rows]

## Sheet: TableS7_AMF
Table S7 Arbuscular mycorrhizal fungi assigned by FUNGuild and FungalTraits
[truncated: 65 more rows]
